# Supplementary material for: Pyvolve: A Flexible Python Module for Simulating Sequences along Phylogenies
Source: PLoS One. 2015 Sep 23;10(9):e0139047. doi: 10.1371/journal.pone.0139047 (PMC4580465; doi:10.1371/journal.pone.0139047)
Supplement: S1 File — (ZIP) [file pone.0139047.s001.zip]

Archive with 66 entries (55 files):
- SI/
- SI/branchhet/
- SI/branchhet/results_branchhet.csv
- __MACOSX/
- __MACOSX/SI/
- __MACOSX/SI/branchhet/
- __MACOSX/SI/branchhet/._results_branchhet.csv
- SI/branchhet/validate_branchhet.py
- __MACOSX/SI/branchhet/._validate_branchhet.py
- __MACOSX/SI/._branchhet
- SI/homogeneous/
- SI/homogeneous/results_simple_codon.csv
- __MACOSX/SI/homogeneous/
- __MACOSX/SI/homogeneous/._results_simple_codon.csv
- SI/homogeneous/results_simple_subrate.csv
- __MACOSX/SI/homogeneous/._results_simple_subrate.csv
- SI/homogeneous/simple_codon.py
- __MACOSX/SI/homogeneous/._simple_codon.py
- SI/homogeneous/simple_subrate.py
- __MACOSX/SI/homogeneous/._simple_subrate.py
- __MACOSX/SI/._homogeneous
- SI/plot/
- SI/plot/create_plots.R
- __MACOSX/SI/plot/
- __MACOSX/SI/plot/._create_plots.R
- SI/plot/plot_branchhet.R
- __MACOSX/SI/plot/._plot_branchhet.R
- SI/plot/plot_homogeneous.R
- __MACOSX/SI/plot/._plot_homogeneous.R
- SI/plot/plot_sitehet.R
- __MACOSX/SI/plot/._plot_sitehet.R
- SI/plot/validated_branchhet.pdf
- __MACOSX/SI/plot/._validated_branchhet.pdf
- SI/plot/validated_composite.idraw
- __MACOSX/SI/plot/._validated_composite.idraw
- SI/plot/validated_composite.pdf
- __MACOSX/SI/plot/._validated_composite.pdf
- SI/plot/validated_homogeneous_codon.pdf
- __MACOSX/SI/plot/._validated_homogeneous_codon.pdf
- SI/plot/validated_homogeneous_subrate.pdf
- __MACOSX/SI/plot/._validated_homogeneous_subrate.pdf
- SI/plot/validated_sitehet.pdf
- __MACOSX/SI/plot/._validated_sitehet.pdf
- __MACOSX/SI/._plot
- SI/README
- __MACOSX/SI/._README
- SI/sitehet/
- SI/sitehet/n14_balanced.tre
- __MACOSX/SI/sitehet/
- __MACOSX/SI/sitehet/._n14_balanced.tre
- SI/sitehet/n14_balanced_counted.txt
- __MACOSX/SI/sitehet/._n14_balanced_counted.txt
- SI/sitehet/n14_balanced_info.txt
- __MACOSX/SI/sitehet/._n14_balanced_info.txt
- SI/sitehet/n14_balanced_rates.txt
- __MACOSX/SI/sitehet/._n14_balanced_rates.txt
- SI/sitehet/n14_balanced_withanc.fasta
- __MACOSX/SI/sitehet/._n14_balanced_withanc.fasta
- SI/sitehet/validation_sitehet_codon.py
- __MACOSX/SI/sitehet/._validation_sitehet_codon.py
- __MACOSX/SI/._sitehet
- SI/validation_functions.py
- __MACOSX/SI/._validation_functions.py
- SI/validation_functions.pyc
- __MACOSX/SI/._validation_functions.pyc
- __MACOSX/._SI
