# Supplementary material for: Pyvolve: A Flexible Python Module for Simulating Sequences along Phylogenies
Source: PLoS One. 2015 Sep 23;10(9):e0139047. doi: 10.1371/journal.pone.0139047 (PMC4580465; doi:10.1371/journal.pone.0139047)
Supplement: S1 File — (ZIP) [file pone.0139047.s001.zip › SI/branchhet/results_branchhet.csv]

rep	true_w	inferred_w
0	0.1	0.0995604407521
0	0.1	0.108454760281
0	0.2	0.177972321669
0	0.3	0.282100966534
0	0.4	0.391389919598
0	0.5	0.544773988195
1	0.1	0.101614924949
1	0.1	0.0982425960359
1	0.2	0.198374744915
1	0.3	0.304194799683
1	0.4	0.412691843598
1	0.5	0.510801693598
2	0.1	0.112595750495
2	0.1	0.0876630002458
2	0.2	0.20566356702
2	0.3	0.352262680145
2	0.4	0.405039653114
2	0.5	0.523766523033
3	0.1	0.0935420979057
3	0.1	0.0909579879507
3	0.2	0.185362633189
3	0.3	0.307200658739
3	0.4	0.376791715069
3	0.5	0.480586515793
4	0.1	0.0893887179709
4	0.1	0.106265867652
4	0.2	0.207169544707
4	0.3	0.309798745265
4	0.4	0.389318422297
4	0.5	0.479896594314
5	0.1	0.113389127042
5	0.1	0.113996637295
5	0.2	0.209551604441
5	0.3	0.251132247289
5	0.4	0.417363452116
5	0.5	0.477802164473
6	0.1	0.102455453635
6	0.1	0.108314803258
6	0.2	0.200677826933
6	0.3	0.298336281967
6	0.4	0.394123511441
6	0.5	0.447808686482
7	0.1	0.109551509142
7	0.1	0.10225703402
7	0.2	0.181175344919
7	0.3	0.323293560366
7	0.4	0.368775564383
7	0.5	0.464848791278
8	0.1	0.102630038408
8	0.1	0.104191760511
8	0.2	0.176602474629
8	0.3	0.298675263436
8	0.4	0.417909377335
8	0.5	0.484754116584
9	0.1	0.110514419728
9	0.1	0.103409466163
9	0.2	0.211121778142
9	0.3	0.279580149007
9	0.4	0.427206363148
9	0.5	0.4876705944
10	0.1	0.106122857469
10	0.1	0.113702556775
10	0.2	0.178644634681
10	0.3	0.306627152418
10	0.4	0.396733083486
10	0.5	0.54348181726
11	0.1	0.0972525721178
11	0.1	0.105050093738
11	0.2	0.195188816
11	0.3	0.327005898767
11	0.4	0.363906981909
11	0.5	0.457044502262
12	0.1	0.107925024756
12	0.1	0.0870059235451
12	0.2	0.192145949442
12	0.3	0.293731268716
12	0.4	0.386676123972
12	0.5	0.54784152408
13	0.1	0.102415483535
13	0.1	0.0918152817376
13	0.2	0.201386020655
13	0.3	0.296544320081
13	0.4	0.412298076687
13	0.5	0.502628056469
14	0.1	0.104397298528
14	0.1	0.106280338264
14	0.2	0.193765692371
14	0.3	0.303333014899
14	0.4	0.410234915597
14	0.5	0.506604255036
15	0.1	0.111819918534
15	0.1	0.0912311237225
15	0.2	0.202318613662
15	0.3	0.289962599693
15	0.4	0.403075791441
15	0.5	0.500203952305
16	0.1	0.102760973163
16	0.1	0.107758893222
16	0.2	0.191773156623
16	0.3	0.313873082769
16	0.4	0.413992576805
16	0.5	0.484113782704
17	0.1	0.105846853301
17	0.1	0.08610443056
17	0.2	0.20173613694
17	0.3	0.279775136873
17	0.4	0.40750562736
17	0.5	0.532321293923
18	0.1	0.10114736126
18	0.1	0.0943407753699
18	0.2	0.209737452007
18	0.3	0.282871643113
18	0.4	0.422313080216
18	0.5	0.508777617907
19	0.1	0.11067578979
19	0.1	0.100846966387
19	0.2	0.200234540101
19	0.3	0.29569838597
19	0.4	0.453775498999
19	0.5	0.547306881549
20	0.1	0.103696113988
20	0.1	0.104034526858
20	0.2	0.185821489993
20	0.3	0.297592735344
20	0.4	0.402986092576
20	0.5	0.487790193432
21	0.1	0.116382825041
21	0.1	0.0970503730304
21	0.2	0.223721105683
21	0.3	0.309175353619
21	0.4	0.409972677282
21	0.5	0.527278825222
22	0.1	0.103125910975
22	0.1	0.109263059155
22	0.2	0.210319391194
22	0.3	0.32922427289
22	0.4	0.389064076337
22	0.5	0.504410896968
23	0.1	0.0946936643032
23	0.1	0.0927746650034
23	0.2	0.233834924144
23	0.3	0.345527821907
23	0.4	0.459793195269
23	0.5	0.504944991515
24	0.1	0.119743752252
24	0.1	0.098167357406
24	0.2	0.199409018548
24	0.3	0.275587854545
24	0.4	0.426479339928
24	0.5	0.505242503489
25	0.1	0.0941593430717
25	0.1	0.0907193670717
25	0.2	0.208517471405
25	0.3	0.281602939999
25	0.4	0.380049940558
25	0.5	0.503924224994
26	0.1	0.108906983597
26	0.1	0.0913420297333
26	0.2	0.201464853149
26	0.3	0.314194550127
26	0.4	0.415949805536
26	0.5	0.487655398442
27	0.1	0.106118214346
27	0.1	0.0987285370575
27	0.2	0.192683145742
27	0.3	0.305862567526
27	0.4	0.428865616713
27	0.5	0.466017098881
28	0.1	0.114472210004
28	0.1	0.105299885874
28	0.2	0.213045082227
28	0.3	0.289409734051
28	0.4	0.381370504985
28	0.5	0.474553632764
29	0.1	0.10914118218
29	0.1	0.101301516384
29	0.2	0.197575726655
29	0.3	0.308015816107
29	0.4	0.421535533719
29	0.5	0.488409790265
30	0.1	0.105289407146
30	0.1	0.100874767032
30	0.2	0.196270251582
30	0.3	0.272881357003
30	0.4	0.392236620349
30	0.5	0.467418077711
31	0.1	0.0984620450354
31	0.1	0.0933739523298
31	0.2	0.187409251917
31	0.3	0.290306824676
31	0.4	0.461315351282
31	0.5	0.486429951543
32	0.1	0.104899575706
32	0.1	0.0981678596257
32	0.2	0.198162552493
32	0.3	0.261602809786
32	0.4	0.421260893963
32	0.5	0.537233393415
33	0.1	0.0912461446884
33	0.1	0.10506365875
33	0.2	0.200938458968
33	0.3	0.286138405783
33	0.4	0.408969297596
33	0.5	0.530120932924
34	0.1	0.089352058614
34	0.1	0.107205960861
34	0.2	0.200429442111
34	0.3	0.302798582682
34	0.4	0.416817969585
34	0.5	0.578008727617
35	0.1	0.125432977666
35	0.1	0.0934432367084
35	0.2	0.180406623204
35	0.3	0.319506179917
35	0.4	0.360742671513
35	0.5	0.476251578824
36	0.1	0.099942339705
36	0.1	0.0961547812926
36	0.2	0.213973394737
36	0.3	0.313014667991
36	0.4	0.407187599632
36	0.5	0.42870802319
37	0.1	0.0953982061779
37	0.1	0.0941028943451
37	0.2	0.200715197171
37	0.3	0.309193360558
37	0.4	0.426790039361
37	0.5	0.46676188047
38	0.1	0.111406069943
38	0.1	0.0967997290061
38	0.2	0.20176989547
38	0.3	0.290991439764
38	0.4	0.432492871031
38	0.5	0.469379171445
39	0.1	0.0936812259291
39	0.1	0.0937444699328
39	0.2	0.21223927828
39	0.3	0.285321578837
39	0.4	0.42915550724
39	0.5	0.541004838111
40	0.1	0.101547160982
40	0.1	0.101644423104
40	0.2	0.213079075186
40	0.3	0.279475124509
40	0.4	0.426381512769
40	0.5	0.48658554135
41	0.1	0.100578427097
41	0.1	0.103926813573
41	0.2	0.195387219609
41	0.3	0.320791529303
41	0.4	0.441784323942
41	0.5	0.505840471904
42	0.1	0.101593790199
42	0.1	0.085400893508
42	0.2	0.196300287816
42	0.3	0.309192420661
42	0.4	0.372896344408
42	0.5	0.528441231174
43	0.1	0.0977028742122
43	0.1	0.113916193887
43	0.2	0.217649038072
43	0.3	0.312138166262
43	0.4	0.374663797857
43	0.5	0.433980251784
44	0.1	0.0983352417624
44	0.1	0.103931864449
44	0.2	0.210990307216
44	0.3	0.285637039101
44	0.4	0.380788078287
44	0.5	0.51850580972
45	0.1	0.108471818713
45	0.1	0.114445727785
45	0.2	0.185429594828
45	0.3	0.289532702758
45	0.4	0.389752142901
45	0.5	0.507742584893
46	0.1	0.0963324472198
46	0.1	0.108407819836
46	0.2	0.208004130597
46	0.3	0.305594402056
46	0.4	0.416401872007
46	0.5	0.484655311978
47	0.1	0.0965424544596
47	0.1	0.109111245614
47	0.2	0.217989976716
47	0.3	0.296549091866
47	0.4	0.381129558261
47	0.5	0.465294228516
48	0.1	0.10511372479
48	0.1	0.084500898938
48	0.2	0.194010786418
48	0.3	0.318183803632
48	0.4	0.414891089912
48	0.5	0.537298854962
49	0.1	0.0986619446193
49	0.1	0.10033300736
49	0.2	0.188112681027
49	0.3	0.299028972503
49	0.4	0.402445496088
49	0.5	0.48472281806
