# Supplementary material for: Pyvolve: A Flexible Python Module for Simulating Sequences along Phylogenies
Source: PLoS One. 2015 Sep 23;10(9):e0139047. doi: 10.1371/journal.pone.0139047 (PMC4580465; doi:10.1371/journal.pone.0139047)
Supplement: S1 File — (ZIP) [file pone.0139047.s001.zip › SI/branchhet/validate_branchhet.py]

import sys
sys.path.append("../")
from pyvolve import *
from validation_functions import *

outfile = "results_branchhet.csv"
nreps = 50
alnlen = 100000

# Simulation setup
tree = read_tree(tree = "((t1:0.01_m1_, t2:0.01_m2_)a:0.01,(t3:0.01_m3_, t4:0.01_m4_)b:0.01));") 
root = Model("MG", {"omega":0.1}, name = "root")
m1 = Model("MG", {"omega":0.2}, name = "m1")
m2 = Model("MG", {"omega":0.3}, name = "m2")
m3 = Model("MG", {"omega":0.4}, name = "m3")
m4 = Model("MG", {"omega":0.5}, name = "m4")
anc_child_true_omegas = [0.1, 0.1, 0.2, 0.3, 0.4, 0.5]


p = Partition(models = [m1, m2, m3, m4, root], size = alnlen, root_model_name = "root")
e = Evolver(partitions = p, tree = tree)
    
 
# Pairs on which we infer rates  
anc_child_pairs = [ ["root", "a"], ["root", "b"], ["a", "t1"], ["a", "t2"], ["b", "t3"], ["b", "t4"] ] 

with open(outfile, "w") as f:
    f.write("rep,true_w,inferred_w\n")
    
for n in range(nreps):
    print n
    # Simulate nth replicate
    e(seqfile = False, ratefile = False, infofile = False)
    seq_dict = e.get_sequences(anc = True) 

    for i in range(len(anc_child_pairs)):
        pair = anc_child_pairs[i]
        s1 = Seq(seq_dict[pair[0]])
        s2 = Seq(seq_dict[pair[1]])
        w = count_dnds(s1, s2)
                
        with open(outfile, "a") as f:
            f.write(str(n) + "," + str(anc_child_true_omegas[i]) + "," + str(w) + "\n")
