# Supplementary material for: Pyvolve: A Flexible Python Module for Simulating Sequences along Phylogenies
Source: PLoS One. 2015 Sep 23;10(9):e0139047. doi: 10.1371/journal.pone.0139047 (PMC4580465; doi:10.1371/journal.pone.0139047)
Supplement: S1 File — (ZIP) [file pone.0139047.s001.zip › SI/homogeneous/results_simple_codon.csv]

simulated_w	rep	counted_w
0.1	0	0.101846206999
0.1	1	0.100761493425
0.1	2	0.102943278682
0.1	3	0.0953713412142
0.1	4	0.110052324848
0.1	5	0.10227168177
0.1	6	0.0964629869938
0.1	7	0.103072209628
0.1	8	0.0972895053586
0.1	9	0.0958048524646
0.1	10	0.0986429836547
0.1	11	0.108412830157
0.1	12	0.107700182739
0.1	13	0.0999939943078
0.1	14	0.10147714071
0.1	15	0.0958290919999
0.1	16	0.0990746513531
0.1	17	0.105753595832
0.1	18	0.102769013378
0.1	19	0.105930698792
0.1	20	0.102983524659
0.1	21	0.101332250866
0.1	22	0.106149583029
0.1	23	0.0977379970055
0.1	24	0.101912258092
0.1	25	0.106739246651
0.1	26	0.113265807503
0.1	27	0.102507490014
0.1	28	0.105879468293
0.1	29	0.0995321371642
0.1	30	0.0974322184123
0.1	31	0.102304556727
0.1	32	0.100162367609
0.1	33	0.100872755887
0.1	34	0.0998698793546
0.1	35	0.0944848936596
0.1	36	0.103162196321
0.1	37	0.0946441149272
0.1	38	0.101800149027
0.1	39	0.100627439143
0.1	40	0.0963648847465
0.1	41	0.111194242193
0.1	42	0.112690216918
0.1	43	0.10263789136
0.1	44	0.104962743855
0.1	45	0.107871221097
0.1	46	0.102233174167
0.1	47	0.0946368089681
0.1	48	0.107779629911
0.1	49	0.0931940675226
0.3	0	0.304970738591
0.3	1	0.297020569131
0.3	2	0.292879946411
0.3	3	0.303610093051
0.3	4	0.291027620091
0.3	5	0.303033589677
0.3	6	0.297309567546
0.3	7	0.305651113044
0.3	8	0.302137827087
0.3	9	0.293747582537
0.3	10	0.317358780507
0.3	11	0.315128356107
0.3	12	0.320190011451
0.3	13	0.283893217597
0.3	14	0.334753336972
0.3	15	0.307926755638
0.3	16	0.300151582432
0.3	17	0.287769016637
0.3	18	0.311935514221
0.3	19	0.317128659572
0.3	20	0.271533131412
0.3	21	0.31969702855
0.3	22	0.314167606004
0.3	23	0.299696668043
0.3	24	0.290681395379
0.3	25	0.279291311712
0.3	26	0.314373100053
0.3	27	0.310524465992
0.3	28	0.290662374571
0.3	29	0.334324397807
0.3	30	0.317034508807
0.3	31	0.312841346881
0.3	32	0.284563548996
0.3	33	0.316100877593
0.3	34	0.324540856606
0.3	35	0.295282311725
0.3	36	0.326314423278
0.3	37	0.317935007095
0.3	38	0.325703937869
0.3	39	0.281109424933
0.3	40	0.289926058698
0.3	41	0.306678610186
0.3	42	0.288529501958
0.3	43	0.307336142466
0.3	44	0.3049765203
0.3	45	0.293531464793
0.3	46	0.311337666453
0.3	47	0.307929355951
0.3	48	0.309429307256
0.3	49	0.282708164315
0.5	0	0.481455248802
0.5	1	0.487299901912
0.5	2	0.493813071013
0.5	3	0.50256468175
0.5	4	0.508653049093
0.5	5	0.536658861127
0.5	6	0.544278478866
0.5	7	0.512989393744
0.5	8	0.542306401409
0.5	9	0.509170380271
0.5	10	0.504740356838
0.5	11	0.513955951767
0.5	12	0.503594979206
0.5	13	0.509868098366
0.5	14	0.509105516677
0.5	15	0.519126742363
0.5	16	0.519839168034
0.5	17	0.483375690557
0.5	18	0.459986704988
0.5	19	0.515661829766
0.5	20	0.492668141491
0.5	21	0.551708006807
0.5	22	0.486228941787
0.5	23	0.491722412137
0.5	24	0.503401283328
0.5	25	0.501813938954
0.5	26	0.527782783371
0.5	27	0.474531309879
0.5	28	0.527804202547
0.5	29	0.505307784114
0.5	30	0.504018058459
0.5	31	0.50631443973
0.5	32	0.525297392767
0.5	33	0.492302323156
0.5	34	0.502932155712
0.5	35	0.514806804124
0.5	36	0.493452641435
0.5	37	0.466946523019
0.5	38	0.49064074499
0.5	39	0.475798448291
0.5	40	0.513281558464
0.5	41	0.534441568234
0.5	42	0.503491254456
0.5	43	0.536963835195
0.5	44	0.524957128987
0.5	45	0.530514472989
0.5	46	0.500776131887
0.5	47	0.492328271905
0.5	48	0.510150174583
0.5	49	0.507884434777
0.7	0	0.677469132012
0.7	1	0.668036550153
0.7	2	0.729777659442
0.7	3	0.703406117429
0.7	4	0.696730136004
0.7	5	0.680127725703
0.7	6	0.73045086644
0.7	7	0.653569251919
0.7	8	0.730168502121
0.7	9	0.710759396622
0.7	10	0.757240304197
0.7	11	0.726105070391
0.7	12	0.654198809926
0.7	13	0.69520811958
0.7	14	0.743432546846
0.7	15	0.704829776767
0.7	16	0.684702888356
0.7	17	0.638072681951
0.7	18	0.72737476292
0.7	19	0.739471768356
0.7	20	0.675100358471
0.7	21	0.696103596146
0.7	22	0.668963563052
0.7	23	0.689598177874
0.7	24	0.684848874215
0.7	25	0.74236333048
0.7	26	0.683946376975
0.7	27	0.710066808764
0.7	28	0.730263780384
0.7	29	0.70034376001
0.7	30	0.709112432286
0.7	31	0.725114442514
0.7	32	0.707011978584
0.7	33	0.67149320046
0.7	34	0.774537315515
0.7	35	0.728378228198
0.7	36	0.708978004597
0.7	37	0.738921955743
0.7	38	0.700503939199
0.7	39	0.757942751912
0.7	40	0.711548605626
0.7	41	0.649749204941
0.7	42	0.726653657827
0.7	43	0.703485743724
0.7	44	0.726004053683
0.7	45	0.683108876785
0.7	46	0.662134468451
0.7	47	0.65962618672
0.7	48	0.741068189752
0.7	49	0.744230216643
0.9	0	0.869770620876
0.9	1	1.02783141697
0.9	2	0.944152887792
0.9	3	0.871983041453
0.9	4	0.849981882328
0.9	5	0.998564680538
0.9	6	0.891217347795
0.9	7	0.904993669271
0.9	8	0.920514930058
0.9	9	0.907228003079
0.9	10	0.871643952619
0.9	11	0.930683764845
0.9	12	0.881125641934
0.9	13	0.871524986353
0.9	14	0.935200873843
0.9	15	0.894986651241
0.9	16	0.943011990348
0.9	17	0.894011860475
0.9	18	0.876397067867
0.9	19	0.89377393463
0.9	20	0.958144828199
0.9	21	0.977289703777
0.9	22	0.906686851234
0.9	23	0.8098500387
0.9	24	0.937012147248
0.9	25	0.871213755142
0.9	26	0.911925448599
0.9	27	0.849383820023
0.9	28	0.908339946257
0.9	29	0.942344383881
0.9	30	0.908978279283
0.9	31	0.876080096174
0.9	32	0.869298233674
0.9	33	0.984840595578
0.9	34	0.953211708474
0.9	35	0.862607082288
0.9	36	0.932193581831
0.9	37	0.87498026271
0.9	38	0.894751635408
0.9	39	0.871698291413
0.9	40	0.90477395146
0.9	41	0.870304131212
0.9	42	0.948798660578
0.9	43	0.824355921133
0.9	44	0.829515755261
0.9	45	0.914762455256
0.9	46	0.921966030603
0.9	47	0.911987938424
0.9	48	0.936190033281
0.9	49	0.848473800784
1.1	0	1.10732854211
1.1	1	1.06375737428
1.1	2	1.13459682102
1.1	3	1.07260986421
1.1	4	1.13701075505
1.1	5	1.09179357242
1.1	6	1.07685694619
1.1	7	1.16034393756
1.1	8	1.09404395684
1.1	9	1.09328901929
1.1	10	1.09900183878
1.1	11	1.07216821352
1.1	12	1.08445402675
1.1	13	1.0477164982
1.1	14	1.02826446243
1.1	15	0.988709447723
1.1	16	1.15237928838
1.1	17	1.01830540037
1.1	18	1.01053182736
1.1	19	1.04771622289
1.1	20	1.04179607575
1.1	21	1.19530069054
1.1	22	1.1015390454
1.1	23	1.14193278323
1.1	24	1.06088296525
1.1	25	1.09071177687
1.1	26	1.22606329002
1.1	27	1.08506728938
1.1	28	1.11714295678
1.1	29	1.10987201552
1.1	30	1.05604612868
1.1	31	1.02714373439
1.1	32	1.16656482554
1.1	33	1.06351073177
1.1	34	1.09795269682
1.1	35	1.16409716286
1.1	36	1.13751322811
1.1	37	1.19447645128
1.1	38	1.10901614758
1.1	39	1.11085321587
1.1	40	1.07320551918
1.1	41	1.00287063218
1.1	42	0.964142224859
1.1	43	1.15814573937
1.1	44	1.11796862885
1.1	45	1.11182959094
1.1	46	1.092876257
1.1	47	1.03346413146
1.1	48	1.07478503196
1.1	49	1.05287821921
1.3	0	1.18624670482
1.3	1	1.1899415567
1.3	2	1.36100625443
1.3	3	1.24722176708
1.3	4	1.23559809757
1.3	5	1.32527542663
1.3	6	1.3077598891
1.3	7	1.18273062525
1.3	8	1.39698272361
1.3	9	1.29615620489
1.3	10	1.31685090861
1.3	11	1.37566356662
1.3	12	1.24267513929
1.3	13	1.31202920552
1.3	14	1.2527368599
1.3	15	1.34839826583
1.3	16	1.35998698628
1.3	17	1.26337572445
1.3	18	1.39274798224
1.3	19	1.25283150995
1.3	20	1.37554377724
1.3	21	1.36696036279
1.3	22	1.27321090876
1.3	23	1.25031898656
1.3	24	1.26784773914
1.3	25	1.24305166499
1.3	26	1.49815534017
1.3	27	1.323777841
1.3	28	1.31791692966
1.3	29	1.23171433717
1.3	30	1.12580656072
1.3	31	1.35594177032
1.3	32	1.40094241526
1.3	33	1.20354423058
1.3	34	1.31297318405
1.3	35	1.27040248208
1.3	36	1.51137958654
1.3	37	1.37864948408
1.3	38	1.34119478286
1.3	39	1.36345181245
1.3	40	1.31619781145
1.3	41	1.25088044554
1.3	42	1.26574666674
1.3	43	1.27888650863
1.3	44	1.27397778667
1.3	45	1.37033758416
1.3	46	1.21944784388
1.3	47	1.23598035765
1.3	48	1.32545849194
1.3	49	1.31213030175
1.5	0	1.58760534268
1.5	1	1.51841345236
1.5	2	1.50152811548
1.5	3	1.52073243968
1.5	4	1.47978738314
1.5	5	1.48684860076
1.5	6	1.58346001936
1.5	7	1.49642600634
1.5	8	1.39786421245
1.5	9	1.50565081571
1.5	10	1.56040702322
1.5	11	1.4541119672
1.5	12	1.52426225203
1.5	13	1.46381733353
1.5	14	1.40878862561
1.5	15	1.45242681689
1.5	16	1.45797673204
1.5	17	1.53808824108
1.5	18	1.55277277183
1.5	19	1.41219454004
1.5	20	1.69516514342
1.5	21	1.56950064558
1.5	22	1.45085205239
1.5	23	1.48741534221
1.5	24	1.39068058922
1.5	25	1.50316161582
1.5	26	1.40405662514
1.5	27	1.48866795246
1.5	28	1.5028862118
1.5	29	1.49454177434
1.5	30	1.5497000677
1.5	31	1.537605032
1.5	32	1.59181899388
1.5	33	1.48871094108
1.5	34	1.49165080975
1.5	35	1.46795601896
1.5	36	1.48645280882
1.5	37	1.6487412511
1.5	38	1.4265484113
1.5	39	1.26068300376
1.5	40	1.44099609513
1.5	41	1.69416711913
1.5	42	1.52896909451
1.5	43	1.44685931694
1.5	44	1.5133815503
1.5	45	1.32569687696
1.5	46	1.37642951334
1.5	47	1.53131957474
1.5	48	1.49818686955
1.5	49	1.6472914955
