# Supplementary material for: Pyvolve: A Flexible Python Module for Simulating Sequences along Phylogenies
Source: PLoS One. 2015 Sep 23;10(9):e0139047. doi: 10.1371/journal.pone.0139047 (PMC4580465; doi:10.1371/journal.pone.0139047)
Supplement: S1 File — (ZIP) [file pone.0139047.s001.zip › SI/homogeneous/results_simple_subrate.csv]

simulated_bl	rep	counted_subs
0.00125	0	0.00126
0.00125	1	0.00136
0.00125	2	0.0013
0.00125	3	0.00151
0.00125	4	0.00125
0.00125	5	0.00149
0.00125	6	0.00128
0.00125	7	0.00137
0.00125	8	0.00115
0.00125	9	0.00126
0.00125	10	0.00121
0.00125	11	0.00137
0.00125	12	0.00112
0.00125	13	0.00135
0.00125	14	0.00134
0.00125	15	0.00121
0.00125	16	0.00117
0.00125	17	0.00124
0.00125	18	0.00126
0.00125	19	0.00124
0.00125	20	0.00128
0.00125	21	0.00127
0.00125	22	0.00123
0.00125	23	0.00136
0.00125	24	0.0012
0.00125	25	0.00128
0.00125	26	0.00122
0.00125	27	0.00134
0.00125	28	0.00115
0.00125	29	0.00133
0.00125	30	0.00139
0.00125	31	0.00118
0.00125	32	0.00119
0.00125	33	0.00105
0.00125	34	0.00142
0.00125	35	0.0014
0.00125	36	0.00122
0.00125	37	0.00123
0.00125	38	0.00127
0.00125	39	0.00137
0.00125	40	0.00128
0.00125	41	0.00118
0.00125	42	0.00142
0.00125	43	0.00136
0.00125	44	0.00137
0.00125	45	0.00136
0.00125	46	0.0014
0.00125	47	0.00115
0.00125	48	0.00106
0.00125	49	0.00137
0.0025	0	0.00278
0.0025	1	0.00244
0.0025	2	0.00239
0.0025	3	0.00274
0.0025	4	0.00247
0.0025	5	0.00224
0.0025	6	0.00252
0.0025	7	0.00277
0.0025	8	0.00253
0.0025	9	0.00279
0.0025	10	0.00248
0.0025	11	0.00265
0.0025	12	0.00254
0.0025	13	0.00243
0.0025	14	0.00253
0.0025	15	0.00237
0.0025	16	0.00278
0.0025	17	0.00239
0.0025	18	0.00266
0.0025	19	0.00244
0.0025	20	0.00262
0.0025	21	0.00224
0.0025	22	0.00259
0.0025	23	0.00239
0.0025	24	0.00227
0.0025	25	0.00262
0.0025	26	0.00244
0.0025	27	0.00279
0.0025	28	0.0025
0.0025	29	0.00238
0.0025	30	0.00235
0.0025	31	0.00254
0.0025	32	0.002
0.0025	33	0.00265
0.0025	34	0.00241
0.0025	35	0.00234
0.0025	36	0.00238
0.0025	37	0.0023
0.0025	38	0.00269
0.0025	39	0.00269
0.0025	40	0.00261
0.0025	41	0.00235
0.0025	42	0.00233
0.0025	43	0.00261
0.0025	44	0.0025
0.0025	45	0.0025
0.0025	46	0.00235
0.0025	47	0.00232
0.0025	48	0.0026
0.0025	49	0.0024
0.005	0	0.00544
0.005	1	0.00478
0.005	2	0.00506
0.005	3	0.00511
0.005	4	0.00497
0.005	5	0.00517
0.005	6	0.0049
0.005	7	0.0048
0.005	8	0.00535
0.005	9	0.00513
0.005	10	0.00464
0.005	11	0.00502
0.005	12	0.00482
0.005	13	0.0044
0.005	14	0.00502
0.005	15	0.00512
0.005	16	0.00499
0.005	17	0.00492
0.005	18	0.00508
0.005	19	0.00498
0.005	20	0.00527
0.005	21	0.00494
0.005	22	0.00503
0.005	23	0.005
0.005	24	0.0049
0.005	25	0.00531
0.005	26	0.00498
0.005	27	0.00524
0.005	28	0.005
0.005	29	0.00495
0.005	30	0.00465
0.005	31	0.00523
0.005	32	0.00513
0.005	33	0.00463
0.005	34	0.00508
0.005	35	0.00476
0.005	36	0.00507
0.005	37	0.00501
0.005	38	0.00513
0.005	39	0.00498
0.005	40	0.00455
0.005	41	0.00483
0.005	42	0.00498
0.005	43	0.00521
0.005	44	0.00523
0.005	45	0.00465
0.005	46	0.00511
0.005	47	0.00538
0.005	48	0.00484
0.005	49	0.00535
0.01	0	0.01054
0.01	1	0.00968
0.01	2	0.00973
0.01	3	0.01011
0.01	4	0.00992
0.01	5	0.00968
0.01	6	0.00996
0.01	7	0.00996
0.01	8	0.01
0.01	9	0.00981
0.01	10	0.01005
0.01	11	0.01033
0.01	12	0.01064
0.01	13	0.01062
0.01	14	0.01044
0.01	15	0.00894
0.01	16	0.00965
0.01	17	0.01019
0.01	18	0.00975
0.01	19	0.00985
0.01	20	0.00967
0.01	21	0.00964
0.01	22	0.00957
0.01	23	0.00993
0.01	24	0.00987
0.01	25	0.01029
0.01	26	0.00972
0.01	27	0.01067
0.01	28	0.00959
0.01	29	0.00978
0.01	30	0.01053
0.01	31	0.00991
0.01	32	0.00967
0.01	33	0.00989
0.01	34	0.00972
0.01	35	0.00931
0.01	36	0.00999
0.01	37	0.01028
0.01	38	0.01038
0.01	39	0.01027
0.01	40	0.01038
0.01	41	0.00995
0.01	42	0.0099
0.01	43	0.00964
0.01	44	0.01014
0.01	45	0.01023
0.01	46	0.00954
0.01	47	0.0103
0.01	48	0.00983
0.01	49	0.00973
0.02	0	0.01987
0.02	1	0.01996
0.02	2	0.02054
0.02	3	0.01962
0.02	4	0.01941
0.02	5	0.0204
0.02	6	0.02077
0.02	7	0.01921
0.02	8	0.01917
0.02	9	0.01967
0.02	10	0.01977
0.02	11	0.01947
0.02	12	0.0199
0.02	13	0.02026
0.02	14	0.01938
0.02	15	0.02058
0.02	16	0.01993
0.02	17	0.01983
0.02	18	0.01913
0.02	19	0.0199
0.02	20	0.02069
0.02	21	0.01934
0.02	22	0.02039
0.02	23	0.01987
0.02	24	0.01928
0.02	25	0.01973
0.02	26	0.01998
0.02	27	0.02107
0.02	28	0.02035
0.02	29	0.01938
0.02	30	0.01901
0.02	31	0.02043
0.02	32	0.01897
0.02	33	0.01958
0.02	34	0.01905
0.02	35	0.01974
0.02	36	0.01977
0.02	37	0.01957
0.02	38	0.01854
0.02	39	0.02001
0.02	40	0.01979
0.02	41	0.01977
0.02	42	0.01932
0.02	43	0.01938
0.02	44	0.01907
0.02	45	0.01947
0.02	46	0.01899
0.02	47	0.0199
0.02	48	0.02085
0.02	49	0.01922
0.04	0	0.03857
0.04	1	0.03909
0.04	2	0.0406
0.04	3	0.03899
0.04	4	0.03919
0.04	5	0.04025
0.04	6	0.03831
0.04	7	0.03921
0.04	8	0.03932
0.04	9	0.03891
0.04	10	0.03994
0.04	11	0.03977
0.04	12	0.03952
0.04	13	0.03782
0.04	14	0.03912
0.04	15	0.03902
0.04	16	0.03887
0.04	17	0.03877
0.04	18	0.03915
0.04	19	0.03821
0.04	20	0.03847
0.04	21	0.03907
0.04	22	0.03815
0.04	23	0.03906
0.04	24	0.03949
0.04	25	0.03823
0.04	26	0.03771
0.04	27	0.0389
0.04	28	0.03903
0.04	29	0.03962
0.04	30	0.03944
0.04	31	0.03923
0.04	32	0.0395
0.04	33	0.0388
0.04	34	0.03992
0.04	35	0.03839
0.04	36	0.03952
0.04	37	0.03852
0.04	38	0.03888
0.04	39	0.03789
0.04	40	0.03865
0.04	41	0.0396
0.04	42	0.03998
0.04	43	0.03913
0.04	44	0.03957
0.04	45	0.03872
0.04	46	0.03964
0.04	47	0.03868
0.04	48	0.03803
0.04	49	0.03964
