# Supplementary material for: Pyvolve: A Flexible Python Module for Simulating Sequences along Phylogenies
Source: PLoS One. 2015 Sep 23;10(9):e0139047. doi: 10.1371/journal.pone.0139047 (PMC4580465; doi:10.1371/journal.pone.0139047)
Supplement: S1 File — (ZIP) [file pone.0139047.s001.zip › SI/homogeneous/simple_codon.py]

import sys
sys.path.append("../")
from validation_functions import *
import numpy as np

        
    
def main():

    nreps = 50
    seqlen = 100000
    
    outfile = "results_simple_codon.csv"
    with open(outfile, "w") as f:
        f.write("simulated_w,rep,counted_w\n")

    for omega in np.arange(0.1, 1.6, 0.2): 
        print omega
        dndses = np.zeros(nreps)
        for r in range(nreps):
            print "   ", r
            dnds = validate_omega(seqlen, omega)
            with open(outfile, "a") as f:
                f.write(str(omega) + "," + str(r) + "," + str(dnds) + "\n")
 

main()
