# Supplementary material for: Pyvolve: A Flexible Python Module for Simulating Sequences along Phylogenies
Source: PLoS One. 2015 Sep 23;10(9):e0139047. doi: 10.1371/journal.pone.0139047 (PMC4580465; doi:10.1371/journal.pone.0139047)
Supplement: S1 File — (ZIP) [file pone.0139047.s001.zip › SI/homogeneous/simple_subrate.py]

import sys
sys.path.append("../")
from validation_functions import *
import numpy as np

   
def main():

    nreps = 50
    seqlen = 100000
    
    outfile = "results_simple_subrate.csv"
    with open(outfile, "w") as f:
        f.write("simulated_bl,rep,counted_subs\n")
    for bl in [0.000625, 0.00125, 0.0025, 0.005, 0.01, 0.02]: #multiply by 2 to get branch length used in calculations, since we are comparing children to each other (not to root)
        print bl
        for r in range(nreps):
            print "   ",r
            subrate = validate_nucleotide_substitution(seqlen, bl)
            with open(outfile, "a") as f:
                f.write(str(bl*2) + "," + str(r) + "," + str(subrate) + "\n")

main()
