# Supplementary material for: Pyvolve: A Flexible Python Module for Simulating Sequences along Phylogenies
Source: PLoS One. 2015 Sep 23;10(9):e0139047. doi: 10.1371/journal.pone.0139047 (PMC4580465; doi:10.1371/journal.pone.0139047)
Supplement: S1 File — (ZIP) [file pone.0139047.s001.zip › SI/plot/create_plots.R]

# SJS
# Call plotting scripts
require(cowplot)
theme_set(theme_cowplot() + theme(legend.position = "none", axis.text = element_text(size = 16), axis.title = element_text(size = 18)))


source("plot_branchhet_omega.R")
source("plot_sitehet.R")
source("plot_homogeneous.R")
