# Supplementary material for: Pyvolve: A Flexible Python Module for Simulating Sequences along Phylogenies
Source: PLoS One. 2015 Sep 23;10(9):e0139047. doi: 10.1371/journal.pone.0139047 (PMC4580465; doi:10.1371/journal.pone.0139047)
Supplement: S1 File — (ZIP) [file pone.0139047.s001.zip › SI/plot/plot_branchhet.R]

require(cowplot)
require(dplyr)


dat <- read.csv("../branchhet/results_branchhet.csv")


ggplot(dat, aes(x = as.factor(true_w), y = inferred_w, fill = as.factor(true_w))) + 
geom_hline(yintercept = 0.1, alpha = 0.8, colour = "gray50", size=0.95) + 
geom_hline(yintercept = 0.2, alpha = 0.8, colour = "cornflowerblue", size=0.95) + 
geom_hline(yintercept = 0.3, alpha = 0.8, colour = "chartreuse4", size=0.95) + 
geom_hline(yintercept = 0.4, alpha = 0.8, colour = "goldenrod2", size=0.95) + 
geom_hline(yintercept = 0.5, alpha = 0.8, colour="maroon", size=0.95) + 
geom_boxplot() + scale_y_continuous(breaks = c(0.1, 0.2, 0.3, 0.4, 0.5), limits=c(0, 0.6)) + 
scale_fill_manual(name = expression(bold(paste("True Branch ", kappa,sep=""))), values=c("gray50", "cornflowerblue", "chartreuse4", "goldenrod2", "maroon")) + 
xlab("Simulated dN/dS") +
ylab("Observed dN/dS") +
scale_x_discrete(labels=c("0.1", "0.2", "0.3", "0.4", "0.5")) -> timehet
ggsave("validated_branchhet.pdf", timehet, width=4.75, height=4.25)
