# Supplementary material for: Pyvolve: A Flexible Python Module for Simulating Sequences along Phylogenies
Source: PLoS One. 2015 Sep 23;10(9):e0139047. doi: 10.1371/journal.pone.0139047 (PMC4580465; doi:10.1371/journal.pone.0139047)
Supplement: S1 File — (ZIP) [file pone.0139047.s001.zip › SI/plot/plot_homogeneous.R]

# SJS. R script to plot results from Pyvolve homogeneous simulation (for nucleotide substitution rate and dN/dS) validation


require(cowplot)
require(dplyr)


nuc <- read.csv("../homogeneous/results_simple_subrate.csv")
nuc %>% group_by(simulated_bl) %>% summarize(mean_inf_subrate = mean(counted_subs), sd_inf_subrate = sd(counted_subs)) -> nuc.sum
nuc_limits <- aes(ymax = mean_inf_subrate + sd_inf_subrate, ymin = mean_inf_subrate - sd_inf_subrate)

ggplot(nuc.sum, aes(x = simulated_bl, y = mean_inf_subrate)) + 
geom_abline(slope = 1, intercept = 0, color="red", size = 0.7) + 
geom_point(size = 3.5) + geom_line(size = 0.7, alpha = 0.75) + 
geom_errorbar(nuc_limits, width = 0.025, alpha = 0.75) + theme(axis.text = element_text(size = 13))+
scale_x_log10(limits=c(0.001,0.05), breaks= c(1.25e-3, 0.005, 0.02), labels=c(0.00125, 0.005, 0.02)) + 
scale_y_log10(limits=c(0.001,0.05), breaks= c(1.25e-3, 0.005, 0.02), labels=c(0.00125, 0.005, 0.02)) + coord_fixed(ratio=1)+
xlab("Simulated substitution rate") + ylab("Observed substitution rate") -> nucplot

ggsave("validated_homogeneous_subrate.pdf", nucplot, width=5.2, height=4.25)
 
#0.000625, 0.00125, 0.0025, 0.005, 0.01, 0.02
 
codon <- read.csv("../homogeneous/results_simple_codon.csv")
codon %>% group_by(simulated_w) %>% summarize(mean_inf_w = mean(counted_w), sd_inf_w = sd(counted_w)) -> codon.sum
codon_limits <- aes(ymax = mean_inf_w + sd_inf_w, ymin = mean_inf_w - sd_inf_w)

ggplot(codon.sum, aes(x = simulated_w, y = mean_inf_w)) + 
geom_abline(slope = 1, intercept = 0, color="red", size = 0.7) + 
geom_point(size = 3.5) + geom_line(size = 0.7, alpha = 0.75) + 
geom_errorbar(codon_limits, width = 0.05, alpha = 0.75) +
scale_x_continuous(limits=c(0, 1.6), breaks = c(0.1, 0.5, 0.9, 1.3), labels = c(0.1, 0.5, 0.9, 1.3)) + 
scale_y_continuous(limits=c(0, 1.6), breaks = c(0.1, 0.5, 0.9, 1.3), labels = c(0.1, 0.5, 0.9, 1.3)) +
xlab("Simulated dN/dS") + ylab("Observed dN/dS") -> codonplot

ggsave("validated_homogeneous_codon.pdf", codonplot, width=5, height=4.25)
 
