# Supplementary material for: Pyvolve: A Flexible Python Module for Simulating Sequences along Phylogenies
Source: PLoS One. 2015 Sep 23;10(9):e0139047. doi: 10.1371/journal.pone.0139047 (PMC4580465; doi:10.1371/journal.pone.0139047)
Supplement: S1 File — (ZIP) [file pone.0139047.s001.zip › SI/plot/plot_sitehet.R]

# SJS. R script to plot results from Pyvolve site-wise heterogeneity validation

require(cowplot)
require(dplyr)

rates <- read.table("../sitehet/n14_balanced_rates.txt", header=T)
count <- read.table("../sitehet/n14_balanced_counted.txt", header=T)
count$Site_Index <- 1:nrow(count)
count <- left_join(count, rates)
count$dnds <- (count$ns_changes/count$ns_sites) / (count$s_changes/count$s_sites)
count$Rate_Category <- factor(count$Rate_Category, levels = c("1", "2", "3", "4"), labels = c("0.2", "0.4", "0.6", "0.8"))

ggplot(count, aes(x=as.factor(Rate_Category), y=dnds, fill=as.factor(Rate_Category))) + 
geom_hline(yintercept=0.2, alpha = 0.8, colour = "royalblue2", size=0.9) + 
geom_hline(yintercept=0.4, alpha = 0.8, colour = "chartreuse4", size=0.9) + 
geom_hline(yintercept=0.6, alpha = 0.8, colour = "goldenrod2", size=0.9) +  
geom_hline(yintercept=0.8, alpha = 0.8, colour = "maroon", size=0.9) + 
geom_boxplot() + scale_y_continuous(limits=c(0.1, 1.), breaks = c(0.2, 0.4, 0.6, 0.8)) + 
xlab("Simulated dN/dS") + ylab("Observed dN/dS") +
scale_fill_manual(name = "Rate Category", values=c("royalblue2", "chartreuse4", "goldenrod2", "maroon")) -> sitehet
ggsave("validated_sitehet.pdf", sitehet, width=4.75, height=4.25)
