# Supplementary material for: Pyvolve: A Flexible Python Module for Simulating Sequences along Phylogenies
Source: PLoS One. 2015 Sep 23;10(9):e0139047. doi: 10.1371/journal.pone.0139047 (PMC4580465; doi:10.1371/journal.pone.0139047)
Supplement: S1 File — (ZIP) [file pone.0139047.s001.zip › SI/README]

Supplementary Information for "Pyvolve: A flexible Python module for simulating sequences along phylogenies" by SJS* and COW.

This directory contains all code used to validate Pyvolve. 

The homogeneous/ directory contains code and results for validating homogeneous nucleotide and codon models (Figure 2, panels A and B, respectively).
The sitehet/ directory contains code and results for validating site heterogeneous codon models (Figure 2, panel C).
The branchhet/ directory contains code and results for validating branch heterogeneous models (Figure 2, panel D).
The plot/ directory contains code used to plot all results and create the composite Figure 2.

All python validation scripts require that numpy and pyvolve be installed.
All R plotting scripts require the libraries dplyr and cowplot.
Note that the module validation_functions.py is used by all scripts which perform simulation and subsequent validation.


*corresponding author email: stephanie.spielman@gmail.com
