# Supplementary material for: Pyvolve: A Flexible Python Module for Simulating Sequences along Phylogenies
Source: PLoS One. 2015 Sep 23;10(9):e0139047. doi: 10.1371/journal.pone.0139047 (PMC4580465; doi:10.1371/journal.pone.0139047)
Supplement: S1 File — (ZIP) [file pone.0139047.s001.zip › SI/sitehet/n14_balanced.tre]

((((((((((((((t1:0.01,t2:0.01):0.01,(t3:0.01,t4:0.01):0.01):0.01,((t5:0.01,t6:0.01):0.01,(t7:0.01,t8:0.01):0.01):0.01):0.01,(((t9:0.01,t10:0.01):0.01,(t11:0.01,t12:0.01):0.01):0.01,((t13:0.01,t14:0.01):0.01,(t15:0.01,t16:0.01):0.01):0.01):0.01):0.01,((((t17:0.01,t18:0.01):0.01,(t19:0.01,t20:0.01):0.01):0.01,((t21:0.01,t22:0.01):0.01,(t23:0.01,t24:0.01):0.01):0.01):0.01,(((t25:0.01,t26:0.01):0.01,(t27:0.01,t28:0.01):0.01):0.01,((t29:0.01,t30:0.01):0.01,(t31:0.01,t32:0.01):0.01):0.01):0.01):0.01):0.01,(((((t33:0.01,t34:0.01):0.01,(t35:0.01,t36:0.01):0.01):0.01,((t37:0.01,t38:0.01):0.01,(t39:0.01,t40:0.01):0.01):0.01):0.01,(((t41:0.01,t42:0.01):0.01,(t43:0.01,t44:0.01):0.01):0.01,((t45:0.01,t46:0.01):0.01,(t47:0.01,t48:0.01):0.01):0.01):0.01):0.01,((((t49:0.01,t50:0.01):0.01,(t51:0.01,t52:0.01):0.01):0.01,((t53:0.01,t54:0.01):0.01,(t55:0.01,t56:0.01):0.01):0.01):0.01,(((t57:0.01,t58:0.01):0.01,(t59:0.01,t60:0.01):0.01):0.01,((t61:0.01,t62:0.01):0.01,(t63:0.01,t64:0.01):0.01):0.01):0.01):0.01):0.01):0.01,((((((t65:0.01,t66:0.01):0.01,(t67:0.01,t68:0.01):0.01):0.01,((t69:0.01,t70:0.01):0.01,(t71:0.01,t72:0.01):0.01):0.01):0.01,(((t73:0.01,t74:0.01):0.01,(t75:0.01,t76:0.01):0.01):0.01,((t77:0.01,t78:0.01):0.01,(t79:0.01,t80:0.01):0.01):0.01):0.01):0.01,((((t81:0.01,t82:0.01):0.01,(t83:0.01,t84:0.01):0.01):0.01,((t85:0.01,t86:0.01):0.01,(t87:0.01,t88:0.01):0.01):0.01):0.01,(((t89:0.01,t90:0.01):0.01,(t91:0.01,t92:0.01):0.01):0.01,((t93:0.01,t94:0.01):0.01,(t95:0.01,t96:0.01):0.01):0.01):0.01):0.01):0.01,(((((t97:0.01,t98:0.01):0.01,(t99:0.01,t100:0.01):0.01):0.01,((t101:0.01,t102:0.01):0.01,(t103:0.01,t104:0.01):0.01):0.01):0.01,(((t105:0.01,t106:0.01):0.01,(t107:0.01,t108:0.01):0.01):0.01,((t109:0.01,t110:0.01):0.01,(t111:0.01,t112:0.01):0.01):0.01):0.01):0.01,((((t113:0.01,t114:0.01):0.01,(t115:0.01,t116:0.01):0.01):0.01,((t117:0.01,t118:0.01):0.01,(t119:0.01,t120:0.01):0.01):0.01):0.01,(((t121:0.01,t122:0.01):0.01,(t123:0.01,t124:0.01):0.01):0.01,((t125:0.01,t126:0.01):0.01,(t127:0.01,t128:0.01):0.01):0.01):0.01):0.01):0.01):0.01):0.01,(((((((t129:0.01,t130:0.01):0.01,(t131:0.01,t132:0.01):0.01):0.01,((t133:0.01,t134:0.01):0.01,(t135:0.01,t136:0.01):0.01):0.01):0.01,(((t137:0.01,t138:0.01):0.01,(t139:0.01,t140:0.01):0.01):0.01,((t141:0.01,t142:0.01):0.01,(t143:0.01,t144:0.01):0.01):0.01):0.01):0.01,((((t145:0.01,t146:0.01):0.01,(t147:0.01,t148:0.01):0.01):0.01,((t149:0.01,t150:0.01):0.01,(t151:0.01,t152:0.01):0.01):0.01):0.01,(((t153:0.01,t154:0.01):0.01,(t155:0.01,t156:0.01):0.01):0.01,((t157:0.01,t158:0.01):0.01,(t159:0.01,t160:0.01):0.01):0.01):0.01):0.01):0.01,(((((t161:0.01,t162:0.01):0.01,(t163:0.01,t164:0.01):0.01):0.01,((t165:0.01,t166:0.01):0.01,(t167:0.01,t168:0.01):0.01):0.01):0.01,(((t169:0.01,t170:0.01):0.01,(t171:0.01,t172:0.01):0.01):0.01,((t173:0.01,t174:0.01):0.01,(t175:0.01,t176:0.01):0.01):0.01):0.01):0.01,((((t177:0.01,t178:0.01):0.01,(t179:0.01,t180:0.01):0.01):0.01,((t181:0.01,t182:0.01):0.01,(t183:0.01,t184:0.01):0.01):0.01):0.01,(((t185:0.01,t186:0.01):0.01,(t187:0.01,t188:0.01):0.01):0.01,((t189:0.01,t190:0.01):0.01,(t191:0.01,t192:0.01):0.01):0.01):0.01):0.01):0.01):0.01,((((((t193:0.01,t194:0.01):0.01,(t195:0.01,t196:0.01):0.01):0.01,((t197:0.01,t198:0.01):0.01,(t199:0.01,t200:0.01):0.01):0.01):0.01,(((t201:0.01,t202:0.01):0.01,(t203:0.01,t204:0.01):0.01):0.01,((t205:0.01,t206:0.01):0.01,(t207:0.01,t208:0.01):0.01):0.01):0.01):0.01,((((t209:0.01,t210:0.01):0.01,(t211:0.01,t212:0.01):0.01):0.01,((t213:0.01,t214:0.01):0.01,(t215:0.01,t216:0.01):0.01):0.01):0.01,(((t217:0.01,t218:0.01):0.01,(t219:0.01,t220:0.01):0.01):0.01,((t221:0.01,t222:0.01):0.01,(t223:0.01,t224:0.01):0.01):0.01):0.01):0.01):0.01,(((((t225:0.01,t226:0.01):0.01,(t227:0.01,t228:0.01):0.01):0.01,((t229:0.01,t230:0.01):0.01,(t231:0.01,t232:0.01):0.01):0.01):0.01,(((t233:0.01,t234:0.01):0.01,(t235:0.01,t236:0.01):0.01):0.01,((t237:0.01,t238:0.01):0.01,(t239:0.01,t240:0.01):0.01):0.01):0.01):0.01,((((t241:0.01,t242:0.01):0.01,(t243:0.01,t244:0.01):0.01):0.01,((t245:0.01,t246:0.01):0.01,(t247:0.01,t248:0.01):0.01):0.01):0.01,(((t249:0.01,t250:0.01):0.01,(t251:0.01,t252:0.01):0.01):0.01,((t253:0.01,t254:0.01):0.01,(t255:0.01,t256:0.01):0.01):0.01):0.01):0.01):0.01):0.01):0.01):0.01,((((((((t257:0.01,t258:0.01):0.01,(t259:0.01,t260:0.01):0.01):0.01,((t261:0.01,t262:0.01):0.01,(t263:0.01,t264:0.01):0.01):0.01):0.01,(((t265:0.01,t266:0.01):0.01,(t267:0.01,t268:0.01):0.01):0.01,((t269:0.01,t270:0.01):0.01,(t271:0.01,t272:0.01):0.01):0.01):0.01):0.01,((((t273:0.01,t274:0.01):0.01,(t275:0.01,t276:0.01):0.01):0.01,((t277:0.01,t278:0.01):0.01,(t279:0.01,t280:0.01):0.01):0.01):0.01,(((t281:0.01,t282:0.01):0.01,(t283:0.01,t284:0.01):0.01):0.01,((t285:0.01,t286:0.01):0.01,(t287:0.01,t288:0.01):0.01):0.01):0.01):0.01):0.01,(((((t289:0.01,t290:0.01):0.01,(t291:0.01,t292:0.01):0.01):0.01,((t293:0.01,t294:0.01):0.01,(t295:0.01,t296:0.01):0.01):0.01):0.01,(((t297:0.01,t298:0.01):0.01,(t299:0.01,t300:0.01):0.01):0.01,((t301:0.01,t302:0.01):0.01,(t303:0.01,t304:0.01):0.01):0.01):0.01):0.01,((((t305:0.01,t306:0.01):0.01,(t307:0.01,t308:0.01):0.01):0.01,((t309:0.01,t310:0.01):0.01,(t311:0.01,t312:0.01):0.01):0.01):0.01,(((t313:0.01,t314:0.01):0.01,(t315:0.01,t316:0.01):0.01):0.01,((t317:0.01,t318:0.01):0.01,(t319:0.01,t320:0.01):0.01):0.01):0.01):0.01):0.01):0.01,((((((t321:0.01,t322:0.01):0.01,(t323:0.01,t324:0.01):0.01):0.01,((t325:0.01,t326:0.01):0.01,(t327:0.01,t328:0.01):0.01):0.01):0.01,(((t329:0.01,t330:0.01):0.01,(t331:0.01,t332:0.01):0.01):0.01,((t333:0.01,t334:0.01):0.01,(t335:0.01,t336:0.01):0.01):0.01):0.01):0.01,((((t337:0.01,t338:0.01):0.01,(t339:0.01,t340:0.01):0.01):0.01,((t341:0.01,t342:0.01):0.01,(t343:0.01,t344:0.01):0.01):0.01):0.01,(((t345:0.01,t346:0.01):0.01,(t347:0.01,t348:0.01):0.01):0.01,((t349:0.01,t350:0.01):0.01,(t351:0.01,t352:0.01):0.01):0.01):0.01):0.01):0.01,(((((t353:0.01,t354:0.01):0.01,(t355:0.01,t356:0.01):0.01):0.01,((t357:0.01,t358:0.01):0.01,(t359:0.01,t360:0.01):0.01):0.01):0.01,(((t361:0.01,t362:0.01):0.01,(t363:0.01,t364:0.01):0.01):0.01,((t365:0.01,t366:0.01):0.01,(t367:0.01,t368:0.01):0.01):0.01):0.01):0.01,((((t369:0.01,t370:0.01):0.01,(t371:0.01,t372:0.01):0.01):0.01,((t373:0.01,t374:0.01):0.01,(t375:0.01,t376:0.01):0.01):0.01):0.01,(((t377:0.01,t378:0.01):0.01,(t379:0.01,t380:0.01):0.01):0.01,((t381:0.01,t382:0.01):0.01,(t383:0.01,t384:0.01):0.01):0.01):0.01):0.01):0.01):0.01):0.01,(((((((t385:0.01,t386:0.01):0.01,(t387:0.01,t388:0.01):0.01):0.01,((t389:0.01,t390:0.01):0.01,(t391:0.01,t392:0.01):0.01):0.01):0.01,(((t393:0.01,t394:0.01):0.01,(t395:0.01,t396:0.01):0.01):0.01,((t397:0.01,t398:0.01):0.01,(t399:0.01,t400:0.01):0.01):0.01):0.01):0.01,((((t401:0.01,t402:0.01):0.01,(t403:0.01,t404:0.01):0.01):0.01,((t405:0.01,t406:0.01):0.01,(t407:0.01,t408:0.01):0.01):0.01):0.01,(((t409:0.01,t410:0.01):0.01,(t411:0.01,t412:0.01):0.01):0.01,((t413:0.01,t414:0.01):0.01,(t415:0.01,t416:0.01):0.01):0.01):0.01):0.01):0.01,(((((t417:0.01,t418:0.01):0.01,(t419:0.01,t420:0.01):0.01):0.01,((t421:0.01,t422:0.01):0.01,(t423:0.01,t424:0.01):0.01):0.01):0.01,(((t425:0.01,t426:0.01):0.01,(t427:0.01,t428:0.01):0.01):0.01,((t429:0.01,t430:0.01):0.01,(t431:0.01,t432:0.01):0.01):0.01):0.01):0.01,((((t433:0.01,t434:0.01):0.01,(t435:0.01,t436:0.01):0.01):0.01,((t437:0.01,t438:0.01):0.01,(t439:0.01,t440:0.01):0.01):0.01):0.01,(((t441:0.01,t442:0.01):0.01,(t443:0.01,t444:0.01):0.01):0.01,((t445:0.01,t446:0.01):0.01,(t447:0.01,t448:0.01):0.01):0.01):0.01):0.01):0.01):0.01,((((((t449:0.01,t450:0.01):0.01,(t451:0.01,t452:0.01):0.01):0.01,((t453:0.01,t454:0.01):0.01,(t455:0.01,t456:0.01):0.01):0.01):0.01,(((t457:0.01,t458:0.01):0.01,(t459:0.01,t460:0.01):0.01):0.01,((t461:0.01,t462:0.01):0.01,(t463:0.01,t464:0.01):0.01):0.01):0.01):0.01,((((t465:0.01,t466:0.01):0.01,(t467:0.01,t468:0.01):0.01):0.01,((t469:0.01,t470:0.01):0.01,(t471:0.01,t472:0.01):0.01):0.01):0.01,(((t473:0.01,t474:0.01):0.01,(t475:0.01,t476:0.01):0.01):0.01,((t477:0.01,t478:0.01):0.01,(t479:0.01,t480:0.01):0.01):0.01):0.01):0.01):0.01,(((((t481:0.01,t482:0.01):0.01,(t483:0.01,t484:0.01):0.01):0.01,((t485:0.01,t486:0.01):0.01,(t487:0.01,t488:0.01):0.01):0.01):0.01,(((t489:0.01,t490:0.01):0.01,(t491:0.01,t492:0.01):0.01):0.01,((t493:0.01,t494:0.01):0.01,(t495:0.01,t496:0.01):0.01):0.01):0.01):0.01,((((t497:0.01,t498:0.01):0.01,(t499:0.01,t500:0.01):0.01):0.01,((t501:0.01,t502:0.01):0.01,(t503:0.01,t504:0.01):0.01):0.01):0.01,(((t505:0.01,t506:0.01):0.01,(t507:0.01,t508:0.01):0.01):0.01,((t509:0.01,t510:0.01):0.01,(t511:0.01,t512:0.01):0.01):0.01):0.01):0.01):0.01):0.01):0.01):0.01):0.01,(((((((((t513:0.01,t514:0.01):0.01,(t515:0.01,t516:0.01):0.01):0.01,((t517:0.01,t518:0.01):0.01,(t519:0.01,t520:0.01):0.01):0.01):0.01,(((t521:0.01,t522:0.01):0.01,(t523:0.01,t524:0.01):0.01):0.01,((t525:0.01,t526:0.01):0.01,(t527:0.01,t528:0.01):0.01):0.01):0.01):0.01,((((t529:0.01,t530:0.01):0.01,(t531:0.01,t532:0.01):0.01):0.01,((t533:0.01,t534:0.01):0.01,(t535:0.01,t536:0.01):0.01):0.01):0.01,(((t537:0.01,t538:0.01):0.01,(t539:0.01,t540:0.01):0.01):0.01,((t541:0.01,t542:0.01):0.01,(t543:0.01,t544:0.01):0.01):0.01):0.01):0.01):0.01,(((((t545:0.01,t546:0.01):0.01,(t547:0.01,t548:0.01):0.01):0.01,((t549:0.01,t550:0.01):0.01,(t551:0.01,t552:0.01):0.01):0.01):0.01,(((t553:0.01,t554:0.01):0.01,(t555:0.01,t556:0.01):0.01):0.01,((t557:0.01,t558:0.01):0.01,(t559:0.01,t560:0.01):0.01):0.01):0.01):0.01,((((t561:0.01,t562:0.01):0.01,(t563:0.01,t564:0.01):0.01):0.01,((t565:0.01,t566:0.01):0.01,(t567:0.01,t568:0.01):0.01):0.01):0.01,(((t569:0.01,t570:0.01):0.01,(t571:0.01,t572:0.01):0.01):0.01,((t573:0.01,t574:0.01):0.01,(t575:0.01,t576:0.01):0.01):0.01):0.01):0.01):0.01):0.01,((((((t577:0.01,t578:0.01):0.01,(t579:0.01,t580:0.01):0.01):0.01,((t581:0.01,t582:0.01):0.01,(t583:0.01,t584:0.01):0.01):0.01):0.01,(((t585:0.01,t586:0.01):0.01,(t587:0.01,t588:0.01):0.01):0.01,((t589:0.01,t590:0.01):0.01,(t591:0.01,t592:0.01):0.01):0.01):0.01):0.01,((((t593:0.01,t594:0.01):0.01,(t595:0.01,t596:0.01):0.01):0.01,((t597:0.01,t598:0.01):0.01,(t599:0.01,t600:0.01):0.01):0.01):0.01,(((t601:0.01,t602:0.01):0.01,(t603:0.01,t604:0.01):0.01):0.01,((t605:0.01,t606:0.01):0.01,(t607:0.01,t608:0.01):0.01):0.01):0.01):0.01):0.01,(((((t609:0.01,t610:0.01):0.01,(t611:0.01,t612:0.01):0.01):0.01,((t613:0.01,t614:0.01):0.01,(t615:0.01,t616:0.01):0.01):0.01):0.01,(((t617:0.01,t618:0.01):0.01,(t619:0.01,t620:0.01):0.01):0.01,((t621:0.01,t622:0.01):0.01,(t623:0.01,t624:0.01):0.01):0.01):0.01):0.01,((((t625:0.01,t626:0.01):0.01,(t627:0.01,t628:0.01):0.01):0.01,((t629:0.01,t630:0.01):0.01,(t631:0.01,t632:0.01):0.01):0.01):0.01,(((t633:0.01,t634:0.01):0.01,(t635:0.01,t636:0.01):0.01):0.01,((t637:0.01,t638:0.01):0.01,(t639:0.01,t640:0.01):0.01):0.01):0.01):0.01):0.01):0.01):0.01,(((((((t641:0.01,t642:0.01):0.01,(t643:0.01,t644:0.01):0.01):0.01,((t645:0.01,t646:0.01):0.01,(t647:0.01,t648:0.01):0.01):0.01):0.01,(((t649:0.01,t650:0.01):0.01,(t651:0.01,t652:0.01):0.01):0.01,((t653:0.01,t654:0.01):0.01,(t655:0.01,t656:0.01):0.01):0.01):0.01):0.01,((((t657:0.01,t658:0.01):0.01,(t659:0.01,t660:0.01):0.01):0.01,((t661:0.01,t662:0.01):0.01,(t663:0.01,t664:0.01):0.01):0.01):0.01,(((t665:0.01,t666:0.01):0.01,(t667:0.01,t668:0.01):0.01):0.01,((t669:0.01,t670:0.01):0.01,(t671:0.01,t672:0.01):0.01):0.01):0.01):0.01):0.01,(((((t673:0.01,t674:0.01):0.01,(t675:0.01,t676:0.01):0.01):0.01,((t677:0.01,t678:0.01):0.01,(t679:0.01,t680:0.01):0.01):0.01):0.01,(((t681:0.01,t682:0.01):0.01,(t683:0.01,t684:0.01):0.01):0.01,((t685:0.01,t686:0.01):0.01,(t687:0.01,t688:0.01):0.01):0.01):0.01):0.01,((((t689:0.01,t690:0.01):0.01,(t691:0.01,t692:0.01):0.01):0.01,((t693:0.01,t694:0.01):0.01,(t695:0.01,t696:0.01):0.01):0.01):0.01,(((t697:0.01,t698:0.01):0.01,(t699:0.01,t700:0.01):0.01):0.01,((t701:0.01,t702:0.01):0.01,(t703:0.01,t704:0.01):0.01):0.01):0.01):0.01):0.01):0.01,((((((t705:0.01,t706:0.01):0.01,(t707:0.01,t708:0.01):0.01):0.01,((t709:0.01,t710:0.01):0.01,(t711:0.01,t712:0.01):0.01):0.01):0.01,(((t713:0.01,t714:0.01):0.01,(t715:0.01,t716:0.01):0.01):0.01,((t717:0.01,t718:0.01):0.01,(t719:0.01,t720:0.01):0.01):0.01):0.01):0.01,((((t721:0.01,t722:0.01):0.01,(t723:0.01,t724:0.01):0.01):0.01,((t725:0.01,t726:0.01):0.01,(t727:0.01,t728:0.01):0.01):0.01):0.01,(((t729:0.01,t730:0.01):0.01,(t731:0.01,t732:0.01):0.01):0.01,((t733:0.01,t734:0.01):0.01,(t735:0.01,t736:0.01):0.01):0.01):0.01):0.01):0.01,(((((t737:0.01,t738:0.01):0.01,(t739:0.01,t740:0.01):0.01):0.01,((t741:0.01,t742:0.01):0.01,(t743:0.01,t744:0.01):0.01):0.01):0.01,(((t745:0.01,t746:0.01):0.01,(t747:0.01,t748:0.01):0.01):0.01,((t749:0.01,t750:0.01):0.01,(t751:0.01,t752:0.01):0.01):0.01):0.01):0.01,((((t753:0.01,t754:0.01):0.01,(t755:0.01,t756:0.01):0.01):0.01,((t757:0.01,t758:0.01):0.01,(t759:0.01,t760:0.01):0.01):0.01):0.01,(((t761:0.01,t762:0.01):0.01,(t763:0.01,t764:0.01):0.01):0.01,((t765:0.01,t766:0.01):0.01,(t767:0.01,t768:0.01):0.01):0.01):0.01):0.01):0.01):0.01):0.01):0.01,((((((((t769:0.01,t770:0.01):0.01,(t771:0.01,t772:0.01):0.01):0.01,((t773:0.01,t774:0.01):0.01,(t775:0.01,t776:0.01):0.01):0.01):0.01,(((t777:0.01,t778:0.01):0.01,(t779:0.01,t780:0.01):0.01):0.01,((t781:0.01,t782:0.01):0.01,(t783:0.01,t784:0.01):0.01):0.01):0.01):0.01,((((t785:0.01,t786:0.01):0.01,(t787:0.01,t788:0.01):0.01):0.01,((t789:0.01,t790:0.01):0.01,(t791:0.01,t792:0.01):0.01):0.01):0.01,(((t793:0.01,t794:0.01):0.01,(t795:0.01,t796:0.01):0.01):0.01,((t797:0.01,t798:0.01):0.01,(t799:0.01,t800:0.01):0.01):0.01):0.01):0.01):0.01,(((((t801:0.01,t802:0.01):0.01,(t803:0.01,t804:0.01):0.01):0.01,((t805:0.01,t806:0.01):0.01,(t807:0.01,t808:0.01):0.01):0.01):0.01,(((t809:0.01,t810:0.01):0.01,(t811:0.01,t812:0.01):0.01):0.01,((t813:0.01,t814:0.01):0.01,(t815:0.01,t816:0.01):0.01):0.01):0.01):0.01,((((t817:0.01,t818:0.01):0.01,(t819:0.01,t820:0.01):0.01):0.01,((t821:0.01,t822:0.01):0.01,(t823:0.01,t824:0.01):0.01):0.01):0.01,(((t825:0.01,t826:0.01):0.01,(t827:0.01,t828:0.01):0.01):0.01,((t829:0.01,t830:0.01):0.01,(t831:0.01,t832:0.01):0.01):0.01):0.01):0.01):0.01):0.01,((((((t833:0.01,t834:0.01):0.01,(t835:0.01,t836:0.01):0.01):0.01,((t837:0.01,t838:0.01):0.01,(t839:0.01,t840:0.01):0.01):0.01):0.01,(((t841:0.01,t842:0.01):0.01,(t843:0.01,t844:0.01):0.01):0.01,((t845:0.01,t846:0.01):0.01,(t847:0.01,t848:0.01):0.01):0.01):0.01):0.01,((((t849:0.01,t850:0.01):0.01,(t851:0.01,t852:0.01):0.01):0.01,((t853:0.01,t854:0.01):0.01,(t855:0.01,t856:0.01):0.01):0.01):0.01,(((t857:0.01,t858:0.01):0.01,(t859:0.01,t860:0.01):0.01):0.01,((t861:0.01,t862:0.01):0.01,(t863:0.01,t864:0.01):0.01):0.01):0.01):0.01):0.01,(((((t865:0.01,t866:0.01):0.01,(t867:0.01,t868:0.01):0.01):0.01,((t869:0.01,t870:0.01):0.01,(t871:0.01,t872:0.01):0.01):0.01):0.01,(((t873:0.01,t874:0.01):0.01,(t875:0.01,t876:0.01):0.01):0.01,((t877:0.01,t878:0.01):0.01,(t879:0.01,t880:0.01):0.01):0.01):0.01):0.01,((((t881:0.01,t882:0.01):0.01,(t883:0.01,t884:0.01):0.01):0.01,((t885:0.01,t886:0.01):0.01,(t887:0.01,t888:0.01):0.01):0.01):0.01,(((t889:0.01,t890:0.01):0.01,(t891:0.01,t892:0.01):0.01):0.01,((t893:0.01,t894:0.01):0.01,(t895:0.01,t896:0.01):0.01):0.01):0.01):0.01):0.01):0.01):0.01,(((((((t897:0.01,t898:0.01):0.01,(t899:0.01,t900:0.01):0.01):0.01,((t901:0.01,t902:0.01):0.01,(t903:0.01,t904:0.01):0.01):0.01):0.01,(((t905:0.01,t906:0.01):0.01,(t907:0.01,t908:0.01):0.01):0.01,((t909:0.01,t910:0.01):0.01,(t911:0.01,t912:0.01):0.01):0.01):0.01):0.01,((((t913:0.01,t914:0.01):0.01,(t915:0.01,t916:0.01):0.01):0.01,((t917:0.01,t918:0.01):0.01,(t919:0.01,t920:0.01):0.01):0.01):0.01,(((t921:0.01,t922:0.01):0.01,(t923:0.01,t924:0.01):0.01):0.01,((t925:0.01,t926:0.01):0.01,(t927:0.01,t928:0.01):0.01):0.01):0.01):0.01):0.01,(((((t929:0.01,t930:0.01):0.01,(t931:0.01,t932:0.01):0.01):0.01,((t933:0.01,t934:0.01):0.01,(t935:0.01,t936:0.01):0.01):0.01):0.01,(((t937:0.01,t938:0.01):0.01,(t939:0.01,t940:0.01):0.01):0.01,((t941:0.01,t942:0.01):0.01,(t943:0.01,t944:0.01):0.01):0.01):0.01):0.01,((((t945:0.01,t946:0.01):0.01,(t947:0.01,t948:0.01):0.01):0.01,((t949:0.01,t950:0.01):0.01,(t951:0.01,t952:0.01):0.01):0.01):0.01,(((t953:0.01,t954:0.01):0.01,(t955:0.01,t956:0.01):0.01):0.01,((t957:0.01,t958:0.01):0.01,(t959:0.01,t960:0.01):0.01):0.01):0.01):0.01):0.01):0.01,((((((t961:0.01,t962:0.01):0.01,(t963:0.01,t964:0.01):0.01):0.01,((t965:0.01,t966:0.01):0.01,(t967:0.01,t968:0.01):0.01):0.01):0.01,(((t969:0.01,t970:0.01):0.01,(t971:0.01,t972:0.01):0.01):0.01,((t973:0.01,t974:0.01):0.01,(t975:0.01,t976:0.01):0.01):0.01):0.01):0.01,((((t977:0.01,t978:0.01):0.01,(t979:0.01,t980:0.01):0.01):0.01,((t981:0.01,t982:0.01):0.01,(t983:0.01,t984:0.01):0.01):0.01):0.01,(((t985:0.01,t986:0.01):0.01,(t987:0.01,t988:0.01):0.01):0.01,((t989:0.01,t990:0.01):0.01,(t991:0.01,t992:0.01):0.01):0.01):0.01):0.01):0.01,(((((t993:0.01,t994:0.01):0.01,(t995:0.01,t996:0.01):0.01):0.01,((t997:0.01,t998:0.01):0.01,(t999:0.01,t1000:0.01):0.01):0.01):0.01,(((t1001:0.01,t1002:0.01):0.01,(t1003:0.01,t1004:0.01):0.01):0.01,((t1005:0.01,t1006:0.01):0.01,(t1007:0.01,t1008:0.01):0.01):0.01):0.01):0.01,((((t1009:0.01,t1010:0.01):0.01,(t1011:0.01,t1012:0.01):0.01):0.01,((t1013:0.01,t1014:0.01):0.01,(t1015:0.01,t1016:0.01):0.01):0.01):0.01,(((t1017:0.01,t1018:0.01):0.01,(t1019:0.01,t1020:0.01):0.01):0.01,((t1021:0.01,t1022:0.01):0.01,(t1023:0.01,t1024:0.01):0.01):0.01):0.01):0.01):0.01):0.01):0.01):0.01):0.01):0.01,((((((((((t1025:0.01,t1026:0.01):0.01,(t1027:0.01,t1028:0.01):0.01):0.01,((t1029:0.01,t1030:0.01):0.01,(t1031:0.01,t1032:0.01):0.01):0.01):0.01,(((t1033:0.01,t1034:0.01):0.01,(t1035:0.01,t1036:0.01):0.01):0.01,((t1037:0.01,t1038:0.01):0.01,(t1039:0.01,t1040:0.01):0.01):0.01):0.01):0.01,((((t1041:0.01,t1042:0.01):0.01,(t1043:0.01,t1044:0.01):0.01):0.01,((t1045:0.01,t1046:0.01):0.01,(t1047:0.01,t1048:0.01):0.01):0.01):0.01,(((t1049:0.01,t1050:0.01):0.01,(t1051:0.01,t1052:0.01):0.01):0.01,((t1053:0.01,t1054:0.01):0.01,(t1055:0.01,t1056:0.01):0.01):0.01):0.01):0.01):0.01,(((((t1057:0.01,t1058:0.01):0.01,(t1059:0.01,t1060:0.01):0.01):0.01,((t1061:0.01,t1062:0.01):0.01,(t1063:0.01,t1064:0.01):0.01):0.01):0.01,(((t1065:0.01,t1066:0.01):0.01,(t1067:0.01,t1068:0.01):0.01):0.01,((t1069:0.01,t1070:0.01):0.01,(t1071:0.01,t1072:0.01):0.01):0.01):0.01):0.01,((((t1073:0.01,t1074:0.01):0.01,(t1075:0.01,t1076:0.01):0.01):0.01,((t1077:0.01,t1078:0.01):0.01,(t1079:0.01,t1080:0.01):0.01):0.01):0.01,(((t1081:0.01,t1082:0.01):0.01,(t1083:0.01,t1084:0.01):0.01):0.01,((t1085:0.01,t1086:0.01):0.01,(t1087:0.01,t1088:0.01):0.01):0.01):0.01):0.01):0.01):0.01,((((((t1089:0.01,t1090:0.01):0.01,(t1091:0.01,t1092:0.01):0.01):0.01,((t1093:0.01,t1094:0.01):0.01,(t1095:0.01,t1096:0.01):0.01):0.01):0.01,(((t1097:0.01,t1098:0.01):0.01,(t1099:0.01,t1100:0.01):0.01):0.01,((t1101:0.01,t1102:0.01):0.01,(t1103:0.01,t1104:0.01):0.01):0.01):0.01):0.01,((((t1105:0.01,t1106:0.01):0.01,(t1107:0.01,t1108:0.01):0.01):0.01,((t1109:0.01,t1110:0.01):0.01,(t1111:0.01,t1112:0.01):0.01):0.01):0.01,(((t1113:0.01,t1114:0.01):0.01,(t1115:0.01,t1116:0.01):0.01):0.01,((t1117:0.01,t1118:0.01):0.01,(t1119:0.01,t1120:0.01):0.01):0.01):0.01):0.01):0.01,(((((t1121:0.01,t1122:0.01):0.01,(t1123:0.01,t1124:0.01):0.01):0.01,((t1125:0.01,t1126:0.01):0.01,(t1127:0.01,t1128:0.01):0.01):0.01):0.01,(((t1129:0.01,t1130:0.01):0.01,(t1131:0.01,t1132:0.01):0.01):0.01,((t1133:0.01,t1134:0.01):0.01,(t1135:0.01,t1136:0.01):0.01):0.01):0.01):0.01,((((t1137:0.01,t1138:0.01):0.01,(t1139:0.01,t1140:0.01):0.01):0.01,((t1141:0.01,t1142:0.01):0.01,(t1143:0.01,t1144:0.01):0.01):0.01):0.01,(((t1145:0.01,t1146:0.01):0.01,(t1147:0.01,t1148:0.01):0.01):0.01,((t1149:0.01,t1150:0.01):0.01,(t1151:0.01,t1152:0.01):0.01):0.01):0.01):0.01):0.01):0.01):0.01,(((((((t1153:0.01,t1154:0.01):0.01,(t1155:0.01,t1156:0.01):0.01):0.01,((t1157:0.01,t1158:0.01):0.01,(t1159:0.01,t1160:0.01):0.01):0.01):0.01,(((t1161:0.01,t1162:0.01):0.01,(t1163:0.01,t1164:0.01):0.01):0.01,((t1165:0.01,t1166:0.01):0.01,(t1167:0.01,t1168:0.01):0.01):0.01):0.01):0.01,((((t1169:0.01,t1170:0.01):0.01,(t1171:0.01,t1172:0.01):0.01):0.01,((t1173:0.01,t1174:0.01):0.01,(t1175:0.01,t1176:0.01):0.01):0.01):0.01,(((t1177:0.01,t1178:0.01):0.01,(t1179:0.01,t1180:0.01):0.01):0.01,((t1181:0.01,t1182:0.01):0.01,(t1183:0.01,t1184:0.01):0.01):0.01):0.01):0.01):0.01,(((((t1185:0.01,t1186:0.01):0.01,(t1187:0.01,t1188:0.01):0.01):0.01,((t1189:0.01,t1190:0.01):0.01,(t1191:0.01,t1192:0.01):0.01):0.01):0.01,(((t1193:0.01,t1194:0.01):0.01,(t1195:0.01,t1196:0.01):0.01):0.01,((t1197:0.01,t1198:0.01):0.01,(t1199:0.01,t1200:0.01):0.01):0.01):0.01):0.01,((((t1201:0.01,t1202:0.01):0.01,(t1203:0.01,t1204:0.01):0.01):0.01,((t1205:0.01,t1206:0.01):0.01,(t1207:0.01,t1208:0.01):0.01):0.01):0.01,(((t1209:0.01,t1210:0.01):0.01,(t1211:0.01,t1212:0.01):0.01):0.01,((t1213:0.01,t1214:0.01):0.01,(t1215:0.01,t1216:0.01):0.01):0.01):0.01):0.01):0.01):0.01,((((((t1217:0.01,t1218:0.01):0.01,(t1219:0.01,t1220:0.01):0.01):0.01,((t1221:0.01,t1222:0.01):0.01,(t1223:0.01,t1224:0.01):0.01):0.01):0.01,(((t1225:0.01,t1226:0.01):0.01,(t1227:0.01,t1228:0.01):0.01):0.01,((t1229:0.01,t1230:0.01):0.01,(t1231:0.01,t1232:0.01):0.01):0.01):0.01):0.01,((((t1233:0.01,t1234:0.01):0.01,(t1235:0.01,t1236:0.01):0.01):0.01,((t1237:0.01,t1238:0.01):0.01,(t1239:0.01,t1240:0.01):0.01):0.01):0.01,(((t1241:0.01,t1242:0.01):0.01,(t1243:0.01,t1244:0.01):0.01):0.01,((t1245:0.01,t1246:0.01):0.01,(t1247:0.01,t1248:0.01):0.01):0.01):0.01):0.01):0.01,(((((t1249:0.01,t1250:0.01):0.01,(t1251:0.01,t1252:0.01):0.01):0.01,((t1253:0.01,t1254:0.01):0.01,(t1255:0.01,t1256:0.01):0.01):0.01):0.01,(((t1257:0.01,t1258:0.01):0.01,(t1259:0.01,t1260:0.01):0.01):0.01,((t1261:0.01,t1262:0.01):0.01,(t1263:0.01,t1264:0.01):0.01):0.01):0.01):0.01,((((t1265:0.01,t1266:0.01):0.01,(t1267:0.01,t1268:0.01):0.01):0.01,((t1269:0.01,t1270:0.01):0.01,(t1271:0.01,t1272:0.01):0.01):0.01):0.01,(((t1273:0.01,t1274:0.01):0.01,(t1275:0.01,t1276:0.01):0.01):0.01,((t1277:0.01,t1278:0.01):0.01,(t1279:0.01,t1280:0.01):0.01):0.01):0.01):0.01):0.01):0.01):0.01):0.01,((((((((t1281:0.01,t1282:0.01):0.01,(t1283:0.01,t1284:0.01):0.01):0.01,((t1285:0.01,t1286:0.01):0.01,(t1287:0.01,t1288:0.01):0.01):0.01):0.01,(((t1289:0.01,t1290:0.01):0.01,(t1291:0.01,t1292:0.01):0.01):0.01,((t1293:0.01,t1294:0.01):0.01,(t1295:0.01,t1296:0.01):0.01):0.01):0.01):0.01,((((t1297:0.01,t1298:0.01):0.01,(t1299:0.01,t1300:0.01):0.01):0.01,((t1301:0.01,t1302:0.01):0.01,(t1303:0.01,t1304:0.01):0.01):0.01):0.01,(((t1305:0.01,t1306:0.01):0.01,(t1307:0.01,t1308:0.01):0.01):0.01,((t1309:0.01,t1310:0.01):0.01,(t1311:0.01,t1312:0.01):0.01):0.01):0.01):0.01):0.01,(((((t1313:0.01,t1314:0.01):0.01,(t1315:0.01,t1316:0.01):0.01):0.01,((t1317:0.01,t1318:0.01):0.01,(t1319:0.01,t1320:0.01):0.01):0.01):0.01,(((t1321:0.01,t1322:0.01):0.01,(t1323:0.01,t1324:0.01):0.01):0.01,((t1325:0.01,t1326:0.01):0.01,(t1327:0.01,t1328:0.01):0.01):0.01):0.01):0.01,((((t1329:0.01,t1330:0.01):0.01,(t1331:0.01,t1332:0.01):0.01):0.01,((t1333:0.01,t1334:0.01):0.01,(t1335:0.01,t1336:0.01):0.01):0.01):0.01,(((t1337:0.01,t1338:0.01):0.01,(t1339:0.01,t1340:0.01):0.01):0.01,((t1341:0.01,t1342:0.01):0.01,(t1343:0.01,t1344:0.01):0.01):0.01):0.01):0.01):0.01):0.01,((((((t1345:0.01,t1346:0.01):0.01,(t1347:0.01,t1348:0.01):0.01):0.01,((t1349:0.01,t1350:0.01):0.01,(t1351:0.01,t1352:0.01):0.01):0.01):0.01,(((t1353:0.01,t1354:0.01):0.01,(t1355:0.01,t1356:0.01):0.01):0.01,((t1357:0.01,t1358:0.01):0.01,(t1359:0.01,t1360:0.01):0.01):0.01):0.01):0.01,((((t1361:0.01,t1362:0.01):0.01,(t1363:0.01,t1364:0.01):0.01):0.01,((t1365:0.01,t1366:0.01):0.01,(t1367:0.01,t1368:0.01):0.01):0.01):0.01,(((t1369:0.01,t1370:0.01):0.01,(t1371:0.01,t1372:0.01):0.01):0.01,((t1373:0.01,t1374:0.01):0.01,(t1375:0.01,t1376:0.01):0.01):0.01):0.01):0.01):0.01,(((((t1377:0.01,t1378:0.01):0.01,(t1379:0.01,t1380:0.01):0.01):0.01,((t1381:0.01,t1382:0.01):0.01,(t1383:0.01,t1384:0.01):0.01):0.01):0.01,(((t1385:0.01,t1386:0.01):0.01,(t1387:0.01,t1388:0.01):0.01):0.01,((t1389:0.01,t1390:0.01):0.01,(t1391:0.01,t1392:0.01):0.01):0.01):0.01):0.01,((((t1393:0.01,t1394:0.01):0.01,(t1395:0.01,t1396:0.01):0.01):0.01,((t1397:0.01,t1398:0.01):0.01,(t1399:0.01,t1400:0.01):0.01):0.01):0.01,(((t1401:0.01,t1402:0.01):0.01,(t1403:0.01,t1404:0.01):0.01):0.01,((t1405:0.01,t1406:0.01):0.01,(t1407:0.01,t1408:0.01):0.01):0.01):0.01):0.01):0.01):0.01):0.01,(((((((t1409:0.01,t1410:0.01):0.01,(t1411:0.01,t1412:0.01):0.01):0.01,((t1413:0.01,t1414:0.01):0.01,(t1415:0.01,t1416:0.01):0.01):0.01):0.01,(((t1417:0.01,t1418:0.01):0.01,(t1419:0.01,t1420:0.01):0.01):0.01,((t1421:0.01,t1422:0.01):0.01,(t1423:0.01,t1424:0.01):0.01):0.01):0.01):0.01,((((t1425:0.01,t1426:0.01):0.01,(t1427:0.01,t1428:0.01):0.01):0.01,((t1429:0.01,t1430:0.01):0.01,(t1431:0.01,t1432:0.01):0.01):0.01):0.01,(((t1433:0.01,t1434:0.01):0.01,(t1435:0.01,t1436:0.01):0.01):0.01,((t1437:0.01,t1438:0.01):0.01,(t1439:0.01,t1440:0.01):0.01):0.01):0.01):0.01):0.01,(((((t1441:0.01,t1442:0.01):0.01,(t1443:0.01,t1444:0.01):0.01):0.01,((t1445:0.01,t1446:0.01):0.01,(t1447:0.01,t1448:0.01):0.01):0.01):0.01,(((t1449:0.01,t1450:0.01):0.01,(t1451:0.01,t1452:0.01):0.01):0.01,((t1453:0.01,t1454:0.01):0.01,(t1455:0.01,t1456:0.01):0.01):0.01):0.01):0.01,((((t1457:0.01,t1458:0.01):0.01,(t1459:0.01,t1460:0.01):0.01):0.01,((t1461:0.01,t1462:0.01):0.01,(t1463:0.01,t1464:0.01):0.01):0.01):0.01,(((t1465:0.01,t1466:0.01):0.01,(t1467:0.01,t1468:0.01):0.01):0.01,((t1469:0.01,t1470:0.01):0.01,(t1471:0.01,t1472:0.01):0.01):0.01):0.01):0.01):0.01):0.01,((((((t1473:0.01,t1474:0.01):0.01,(t1475:0.01,t1476:0.01):0.01):0.01,((t1477:0.01,t1478:0.01):0.01,(t1479:0.01,t1480:0.01):0.01):0.01):0.01,(((t1481:0.01,t1482:0.01):0.01,(t1483:0.01,t1484:0.01):0.01):0.01,((t1485:0.01,t1486:0.01):0.01,(t1487:0.01,t1488:0.01):0.01):0.01):0.01):0.01,((((t1489:0.01,t1490:0.01):0.01,(t1491:0.01,t1492:0.01):0.01):0.01,((t1493:0.01,t1494:0.01):0.01,(t1495:0.01,t1496:0.01):0.01):0.01):0.01,(((t1497:0.01,t1498:0.01):0.01,(t1499:0.01,t1500:0.01):0.01):0.01,((t1501:0.01,t1502:0.01):0.01,(t1503:0.01,t1504:0.01):0.01):0.01):0.01):0.01):0.01,(((((t1505:0.01,t1506:0.01):0.01,(t1507:0.01,t1508:0.01):0.01):0.01,((t1509:0.01,t1510:0.01):0.01,(t1511:0.01,t1512:0.01):0.01):0.01):0.01,(((t1513:0.01,t1514:0.01):0.01,(t1515:0.01,t1516:0.01):0.01):0.01,((t1517:0.01,t1518:0.01):0.01,(t1519:0.01,t1520:0.01):0.01):0.01):0.01):0.01,((((t1521:0.01,t1522:0.01):0.01,(t1523:0.01,t1524:0.01):0.01):0.01,((t1525:0.01,t1526:0.01):0.01,(t1527:0.01,t1528:0.01):0.01):0.01):0.01,(((t1529:0.01,t1530:0.01):0.01,(t1531:0.01,t1532:0.01):0.01):0.01,((t1533:0.01,t1534:0.01):0.01,(t1535:0.01,t1536:0.01):0.01):0.01):0.01):0.01):0.01):0.01):0.01):0.01):0.01,(((((((((t1537:0.01,t1538:0.01):0.01,(t1539:0.01,t1540:0.01):0.01):0.01,((t1541:0.01,t1542:0.01):0.01,(t1543:0.01,t1544:0.01):0.01):0.01):0.01,(((t1545:0.01,t1546:0.01):0.01,(t1547:0.01,t1548:0.01):0.01):0.01,((t1549:0.01,t1550:0.01):0.01,(t1551:0.01,t1552:0.01):0.01):0.01):0.01):0.01,((((t1553:0.01,t1554:0.01):0.01,(t1555:0.01,t1556:0.01):0.01):0.01,((t1557:0.01,t1558:0.01):0.01,(t1559:0.01,t1560:0.01):0.01):0.01):0.01,(((t1561:0.01,t1562:0.01):0.01,(t1563:0.01,t1564:0.01):0.01):0.01,((t1565:0.01,t1566:0.01):0.01,(t1567:0.01,t1568:0.01):0.01):0.01):0.01):0.01):0.01,(((((t1569:0.01,t1570:0.01):0.01,(t1571:0.01,t1572:0.01):0.01):0.01,((t1573:0.01,t1574:0.01):0.01,(t1575:0.01,t1576:0.01):0.01):0.01):0.01,(((t1577:0.01,t1578:0.01):0.01,(t1579:0.01,t1580:0.01):0.01):0.01,((t1581:0.01,t1582:0.01):0.01,(t1583:0.01,t1584:0.01):0.01):0.01):0.01):0.01,((((t1585:0.01,t1586:0.01):0.01,(t1587:0.01,t1588:0.01):0.01):0.01,((t1589:0.01,t1590:0.01):0.01,(t1591:0.01,t1592:0.01):0.01):0.01):0.01,(((t1593:0.01,t1594:0.01):0.01,(t1595:0.01,t1596:0.01):0.01):0.01,((t1597:0.01,t1598:0.01):0.01,(t1599:0.01,t1600:0.01):0.01):0.01):0.01):0.01):0.01):0.01,((((((t1601:0.01,t1602:0.01):0.01,(t1603:0.01,t1604:0.01):0.01):0.01,((t1605:0.01,t1606:0.01):0.01,(t1607:0.01,t1608:0.01):0.01):0.01):0.01,(((t1609:0.01,t1610:0.01):0.01,(t1611:0.01,t1612:0.01):0.01):0.01,((t1613:0.01,t1614:0.01):0.01,(t1615:0.01,t1616:0.01):0.01):0.01):0.01):0.01,((((t1617:0.01,t1618:0.01):0.01,(t1619:0.01,t1620:0.01):0.01):0.01,((t1621:0.01,t1622:0.01):0.01,(t1623:0.01,t1624:0.01):0.01):0.01):0.01,(((t1625:0.01,t1626:0.01):0.01,(t1627:0.01,t1628:0.01):0.01):0.01,((t1629:0.01,t1630:0.01):0.01,(t1631:0.01,t1632:0.01):0.01):0.01):0.01):0.01):0.01,(((((t1633:0.01,t1634:0.01):0.01,(t1635:0.01,t1636:0.01):0.01):0.01,((t1637:0.01,t1638:0.01):0.01,(t1639:0.01,t1640:0.01):0.01):0.01):0.01,(((t1641:0.01,t1642:0.01):0.01,(t1643:0.01,t1644:0.01):0.01):0.01,((t1645:0.01,t1646:0.01):0.01,(t1647:0.01,t1648:0.01):0.01):0.01):0.01):0.01,((((t1649:0.01,t1650:0.01):0.01,(t1651:0.01,t1652:0.01):0.01):0.01,((t1653:0.01,t1654:0.01):0.01,(t1655:0.01,t1656:0.01):0.01):0.01):0.01,(((t1657:0.01,t1658:0.01):0.01,(t1659:0.01,t1660:0.01):0.01):0.01,((t1661:0.01,t1662:0.01):0.01,(t1663:0.01,t1664:0.01):0.01):0.01):0.01):0.01):0.01):0.01):0.01,(((((((t1665:0.01,t1666:0.01):0.01,(t1667:0.01,t1668:0.01):0.01):0.01,((t1669:0.01,t1670:0.01):0.01,(t1671:0.01,t1672:0.01):0.01):0.01):0.01,(((t1673:0.01,t1674:0.01):0.01,(t1675:0.01,t1676:0.01):0.01):0.01,((t1677:0.01,t1678:0.01):0.01,(t1679:0.01,t1680:0.01):0.01):0.01):0.01):0.01,((((t1681:0.01,t1682:0.01):0.01,(t1683:0.01,t1684:0.01):0.01):0.01,((t1685:0.01,t1686:0.01):0.01,(t1687:0.01,t1688:0.01):0.01):0.01):0.01,(((t1689:0.01,t1690:0.01):0.01,(t1691:0.01,t1692:0.01):0.01):0.01,((t1693:0.01,t1694:0.01):0.01,(t1695:0.01,t1696:0.01):0.01):0.01):0.01):0.01):0.01,(((((t1697:0.01,t1698:0.01):0.01,(t1699:0.01,t1700:0.01):0.01):0.01,((t1701:0.01,t1702:0.01):0.01,(t1703:0.01,t1704:0.01):0.01):0.01):0.01,(((t1705:0.01,t1706:0.01):0.01,(t1707:0.01,t1708:0.01):0.01):0.01,((t1709:0.01,t1710:0.01):0.01,(t1711:0.01,t1712:0.01):0.01):0.01):0.01):0.01,((((t1713:0.01,t1714:0.01):0.01,(t1715:0.01,t1716:0.01):0.01):0.01,((t1717:0.01,t1718:0.01):0.01,(t1719:0.01,t1720:0.01):0.01):0.01):0.01,(((t1721:0.01,t1722:0.01):0.01,(t1723:0.01,t1724:0.01):0.01):0.01,((t1725:0.01,t1726:0.01):0.01,(t1727:0.01,t1728:0.01):0.01):0.01):0.01):0.01):0.01):0.01,((((((t1729:0.01,t1730:0.01):0.01,(t1731:0.01,t1732:0.01):0.01):0.01,((t1733:0.01,t1734:0.01):0.01,(t1735:0.01,t1736:0.01):0.01):0.01):0.01,(((t1737:0.01,t1738:0.01):0.01,(t1739:0.01,t1740:0.01):0.01):0.01,((t1741:0.01,t1742:0.01):0.01,(t1743:0.01,t1744:0.01):0.01):0.01):0.01):0.01,((((t1745:0.01,t1746:0.01):0.01,(t1747:0.01,t1748:0.01):0.01):0.01,((t1749:0.01,t1750:0.01):0.01,(t1751:0.01,t1752:0.01):0.01):0.01):0.01,(((t1753:0.01,t1754:0.01):0.01,(t1755:0.01,t1756:0.01):0.01):0.01,((t1757:0.01,t1758:0.01):0.01,(t1759:0.01,t1760:0.01):0.01):0.01):0.01):0.01):0.01,(((((t1761:0.01,t1762:0.01):0.01,(t1763:0.01,t1764:0.01):0.01):0.01,((t1765:0.01,t1766:0.01):0.01,(t1767:0.01,t1768:0.01):0.01):0.01):0.01,(((t1769:0.01,t1770:0.01):0.01,(t1771:0.01,t1772:0.01):0.01):0.01,((t1773:0.01,t1774:0.01):0.01,(t1775:0.01,t1776:0.01):0.01):0.01):0.01):0.01,((((t1777:0.01,t1778:0.01):0.01,(t1779:0.01,t1780:0.01):0.01):0.01,((t1781:0.01,t1782:0.01):0.01,(t1783:0.01,t1784:0.01):0.01):0.01):0.01,(((t1785:0.01,t1786:0.01):0.01,(t1787:0.01,t1788:0.01):0.01):0.01,((t1789:0.01,t1790:0.01):0.01,(t1791:0.01,t1792:0.01):0.01):0.01):0.01):0.01):0.01):0.01):0.01):0.01,((((((((t1793:0.01,t1794:0.01):0.01,(t1795:0.01,t1796:0.01):0.01):0.01,((t1797:0.01,t1798:0.01):0.01,(t1799:0.01,t1800:0.01):0.01):0.01):0.01,(((t1801:0.01,t1802:0.01):0.01,(t1803:0.01,t1804:0.01):0.01):0.01,((t1805:0.01,t1806:0.01):0.01,(t1807:0.01,t1808:0.01):0.01):0.01):0.01):0.01,((((t1809:0.01,t1810:0.01):0.01,(t1811:0.01,t1812:0.01):0.01):0.01,((t1813:0.01,t1814:0.01):0.01,(t1815:0.01,t1816:0.01):0.01):0.01):0.01,(((t1817:0.01,t1818:0.01):0.01,(t1819:0.01,t1820:0.01):0.01):0.01,((t1821:0.01,t1822:0.01):0.01,(t1823:0.01,t1824:0.01):0.01):0.01):0.01):0.01):0.01,(((((t1825:0.01,t1826:0.01):0.01,(t1827:0.01,t1828:0.01):0.01):0.01,((t1829:0.01,t1830:0.01):0.01,(t1831:0.01,t1832:0.01):0.01):0.01):0.01,(((t1833:0.01,t1834:0.01):0.01,(t1835:0.01,t1836:0.01):0.01):0.01,((t1837:0.01,t1838:0.01):0.01,(t1839:0.01,t1840:0.01):0.01):0.01):0.01):0.01,((((t1841:0.01,t1842:0.01):0.01,(t1843:0.01,t1844:0.01):0.01):0.01,((t1845:0.01,t1846:0.01):0.01,(t1847:0.01,t1848:0.01):0.01):0.01):0.01,(((t1849:0.01,t1850:0.01):0.01,(t1851:0.01,t1852:0.01):0.01):0.01,((t1853:0.01,t1854:0.01):0.01,(t1855:0.01,t1856:0.01):0.01):0.01):0.01):0.01):0.01):0.01,((((((t1857:0.01,t1858:0.01):0.01,(t1859:0.01,t1860:0.01):0.01):0.01,((t1861:0.01,t1862:0.01):0.01,(t1863:0.01,t1864:0.01):0.01):0.01):0.01,(((t1865:0.01,t1866:0.01):0.01,(t1867:0.01,t1868:0.01):0.01):0.01,((t1869:0.01,t1870:0.01):0.01,(t1871:0.01,t1872:0.01):0.01):0.01):0.01):0.01,((((t1873:0.01,t1874:0.01):0.01,(t1875:0.01,t1876:0.01):0.01):0.01,((t1877:0.01,t1878:0.01):0.01,(t1879:0.01,t1880:0.01):0.01):0.01):0.01,(((t1881:0.01,t1882:0.01):0.01,(t1883:0.01,t1884:0.01):0.01):0.01,((t1885:0.01,t1886:0.01):0.01,(t1887:0.01,t1888:0.01):0.01):0.01):0.01):0.01):0.01,(((((t1889:0.01,t1890:0.01):0.01,(t1891:0.01,t1892:0.01):0.01):0.01,((t1893:0.01,t1894:0.01):0.01,(t1895:0.01,t1896:0.01):0.01):0.01):0.01,(((t1897:0.01,t1898:0.01):0.01,(t1899:0.01,t1900:0.01):0.01):0.01,((t1901:0.01,t1902:0.01):0.01,(t1903:0.01,t1904:0.01):0.01):0.01):0.01):0.01,((((t1905:0.01,t1906:0.01):0.01,(t1907:0.01,t1908:0.01):0.01):0.01,((t1909:0.01,t1910:0.01):0.01,(t1911:0.01,t1912:0.01):0.01):0.01):0.01,(((t1913:0.01,t1914:0.01):0.01,(t1915:0.01,t1916:0.01):0.01):0.01,((t1917:0.01,t1918:0.01):0.01,(t1919:0.01,t1920:0.01):0.01):0.01):0.01):0.01):0.01):0.01):0.01,(((((((t1921:0.01,t1922:0.01):0.01,(t1923:0.01,t1924:0.01):0.01):0.01,((t1925:0.01,t1926:0.01):0.01,(t1927:0.01,t1928:0.01):0.01):0.01):0.01,(((t1929:0.01,t1930:0.01):0.01,(t1931:0.01,t1932:0.01):0.01):0.01,((t1933:0.01,t1934:0.01):0.01,(t1935:0.01,t1936:0.01):0.01):0.01):0.01):0.01,((((t1937:0.01,t1938:0.01):0.01,(t1939:0.01,t1940:0.01):0.01):0.01,((t1941:0.01,t1942:0.01):0.01,(t1943:0.01,t1944:0.01):0.01):0.01):0.01,(((t1945:0.01,t1946:0.01):0.01,(t1947:0.01,t1948:0.01):0.01):0.01,((t1949:0.01,t1950:0.01):0.01,(t1951:0.01,t1952:0.01):0.01):0.01):0.01):0.01):0.01,(((((t1953:0.01,t1954:0.01):0.01,(t1955:0.01,t1956:0.01):0.01):0.01,((t1957:0.01,t1958:0.01):0.01,(t1959:0.01,t1960:0.01):0.01):0.01):0.01,(((t1961:0.01,t1962:0.01):0.01,(t1963:0.01,t1964:0.01):0.01):0.01,((t1965:0.01,t1966:0.01):0.01,(t1967:0.01,t1968:0.01):0.01):0.01):0.01):0.01,((((t1969:0.01,t1970:0.01):0.01,(t1971:0.01,t1972:0.01):0.01):0.01,((t1973:0.01,t1974:0.01):0.01,(t1975:0.01,t1976:0.01):0.01):0.01):0.01,(((t1977:0.01,t1978:0.01):0.01,(t1979:0.01,t1980:0.01):0.01):0.01,((t1981:0.01,t1982:0.01):0.01,(t1983:0.01,t1984:0.01):0.01):0.01):0.01):0.01):0.01):0.01,((((((t1985:0.01,t1986:0.01):0.01,(t1987:0.01,t1988:0.01):0.01):0.01,((t1989:0.01,t1990:0.01):0.01,(t1991:0.01,t1992:0.01):0.01):0.01):0.01,(((t1993:0.01,t1994:0.01):0.01,(t1995:0.01,t1996:0.01):0.01):0.01,((t1997:0.01,t1998:0.01):0.01,(t1999:0.01,t2000:0.01):0.01):0.01):0.01):0.01,((((t2001:0.01,t2002:0.01):0.01,(t2003:0.01,t2004:0.01):0.01):0.01,((t2005:0.01,t2006:0.01):0.01,(t2007:0.01,t2008:0.01):0.01):0.01):0.01,(((t2009:0.01,t2010:0.01):0.01,(t2011:0.01,t2012:0.01):0.01):0.01,((t2013:0.01,t2014:0.01):0.01,(t2015:0.01,t2016:0.01):0.01):0.01):0.01):0.01):0.01,(((((t2017:0.01,t2018:0.01):0.01,(t2019:0.01,t2020:0.01):0.01):0.01,((t2021:0.01,t2022:0.01):0.01,(t2023:0.01,t2024:0.01):0.01):0.01):0.01,(((t2025:0.01,t2026:0.01):0.01,(t2027:0.01,t2028:0.01):0.01):0.01,((t2029:0.01,t2030:0.01):0.01,(t2031:0.01,t2032:0.01):0.01):0.01):0.01):0.01,((((t2033:0.01,t2034:0.01):0.01,(t2035:0.01,t2036:0.01):0.01):0.01,((t2037:0.01,t2038:0.01):0.01,(t2039:0.01,t2040:0.01):0.01):0.01):0.01,(((t2041:0.01,t2042:0.01):0.01,(t2043:0.01,t2044:0.01):0.01):0.01,((t2045:0.01,t2046:0.01):0.01,(t2047:0.01,t2048:0.01):0.01):0.01):0.01):0.01):0.01):0.01):0.01):0.01):0.01):0.01):0.01,(((((((((((t2049:0.01,t2050:0.01):0.01,(t2051:0.01,t2052:0.01):0.01):0.01,((t2053:0.01,t2054:0.01):0.01,(t2055:0.01,t2056:0.01):0.01):0.01):0.01,(((t2057:0.01,t2058:0.01):0.01,(t2059:0.01,t2060:0.01):0.01):0.01,((t2061:0.01,t2062:0.01):0.01,(t2063:0.01,t2064:0.01):0.01):0.01):0.01):0.01,((((t2065:0.01,t2066:0.01):0.01,(t2067:0.01,t2068:0.01):0.01):0.01,((t2069:0.01,t2070:0.01):0.01,(t2071:0.01,t2072:0.01):0.01):0.01):0.01,(((t2073:0.01,t2074:0.01):0.01,(t2075:0.01,t2076:0.01):0.01):0.01,((t2077:0.01,t2078:0.01):0.01,(t2079:0.01,t2080:0.01):0.01):0.01):0.01):0.01):0.01,(((((t2081:0.01,t2082:0.01):0.01,(t2083:0.01,t2084:0.01):0.01):0.01,((t2085:0.01,t2086:0.01):0.01,(t2087:0.01,t2088:0.01):0.01):0.01):0.01,(((t2089:0.01,t2090:0.01):0.01,(t2091:0.01,t2092:0.01):0.01):0.01,((t2093:0.01,t2094:0.01):0.01,(t2095:0.01,t2096:0.01):0.01):0.01):0.01):0.01,((((t2097:0.01,t2098:0.01):0.01,(t2099:0.01,t2100:0.01):0.01):0.01,((t2101:0.01,t2102:0.01):0.01,(t2103:0.01,t2104:0.01):0.01):0.01):0.01,(((t2105:0.01,t2106:0.01):0.01,(t2107:0.01,t2108:0.01):0.01):0.01,((t2109:0.01,t2110:0.01):0.01,(t2111:0.01,t2112:0.01):0.01):0.01):0.01):0.01):0.01):0.01,((((((t2113:0.01,t2114:0.01):0.01,(t2115:0.01,t2116:0.01):0.01):0.01,((t2117:0.01,t2118:0.01):0.01,(t2119:0.01,t2120:0.01):0.01):0.01):0.01,(((t2121:0.01,t2122:0.01):0.01,(t2123:0.01,t2124:0.01):0.01):0.01,((t2125:0.01,t2126:0.01):0.01,(t2127:0.01,t2128:0.01):0.01):0.01):0.01):0.01,((((t2129:0.01,t2130:0.01):0.01,(t2131:0.01,t2132:0.01):0.01):0.01,((t2133:0.01,t2134:0.01):0.01,(t2135:0.01,t2136:0.01):0.01):0.01):0.01,(((t2137:0.01,t2138:0.01):0.01,(t2139:0.01,t2140:0.01):0.01):0.01,((t2141:0.01,t2142:0.01):0.01,(t2143:0.01,t2144:0.01):0.01):0.01):0.01):0.01):0.01,(((((t2145:0.01,t2146:0.01):0.01,(t2147:0.01,t2148:0.01):0.01):0.01,((t2149:0.01,t2150:0.01):0.01,(t2151:0.01,t2152:0.01):0.01):0.01):0.01,(((t2153:0.01,t2154:0.01):0.01,(t2155:0.01,t2156:0.01):0.01):0.01,((t2157:0.01,t2158:0.01):0.01,(t2159:0.01,t2160:0.01):0.01):0.01):0.01):0.01,((((t2161:0.01,t2162:0.01):0.01,(t2163:0.01,t2164:0.01):0.01):0.01,((t2165:0.01,t2166:0.01):0.01,(t2167:0.01,t2168:0.01):0.01):0.01):0.01,(((t2169:0.01,t2170:0.01):0.01,(t2171:0.01,t2172:0.01):0.01):0.01,((t2173:0.01,t2174:0.01):0.01,(t2175:0.01,t2176:0.01):0.01):0.01):0.01):0.01):0.01):0.01):0.01,(((((((t2177:0.01,t2178:0.01):0.01,(t2179:0.01,t2180:0.01):0.01):0.01,((t2181:0.01,t2182:0.01):0.01,(t2183:0.01,t2184:0.01):0.01):0.01):0.01,(((t2185:0.01,t2186:0.01):0.01,(t2187:0.01,t2188:0.01):0.01):0.01,((t2189:0.01,t2190:0.01):0.01,(t2191:0.01,t2192:0.01):0.01):0.01):0.01):0.01,((((t2193:0.01,t2194:0.01):0.01,(t2195:0.01,t2196:0.01):0.01):0.01,((t2197:0.01,t2198:0.01):0.01,(t2199:0.01,t2200:0.01):0.01):0.01):0.01,(((t2201:0.01,t2202:0.01):0.01,(t2203:0.01,t2204:0.01):0.01):0.01,((t2205:0.01,t2206:0.01):0.01,(t2207:0.01,t2208:0.01):0.01):0.01):0.01):0.01):0.01,(((((t2209:0.01,t2210:0.01):0.01,(t2211:0.01,t2212:0.01):0.01):0.01,((t2213:0.01,t2214:0.01):0.01,(t2215:0.01,t2216:0.01):0.01):0.01):0.01,(((t2217:0.01,t2218:0.01):0.01,(t2219:0.01,t2220:0.01):0.01):0.01,((t2221:0.01,t2222:0.01):0.01,(t2223:0.01,t2224:0.01):0.01):0.01):0.01):0.01,((((t2225:0.01,t2226:0.01):0.01,(t2227:0.01,t2228:0.01):0.01):0.01,((t2229:0.01,t2230:0.01):0.01,(t2231:0.01,t2232:0.01):0.01):0.01):0.01,(((t2233:0.01,t2234:0.01):0.01,(t2235:0.01,t2236:0.01):0.01):0.01,((t2237:0.01,t2238:0.01):0.01,(t2239:0.01,t2240:0.01):0.01):0.01):0.01):0.01):0.01):0.01,((((((t2241:0.01,t2242:0.01):0.01,(t2243:0.01,t2244:0.01):0.01):0.01,((t2245:0.01,t2246:0.01):0.01,(t2247:0.01,t2248:0.01):0.01):0.01):0.01,(((t2249:0.01,t2250:0.01):0.01,(t2251:0.01,t2252:0.01):0.01):0.01,((t2253:0.01,t2254:0.01):0.01,(t2255:0.01,t2256:0.01):0.01):0.01):0.01):0.01,((((t2257:0.01,t2258:0.01):0.01,(t2259:0.01,t2260:0.01):0.01):0.01,((t2261:0.01,t2262:0.01):0.01,(t2263:0.01,t2264:0.01):0.01):0.01):0.01,(((t2265:0.01,t2266:0.01):0.01,(t2267:0.01,t2268:0.01):0.01):0.01,((t2269:0.01,t2270:0.01):0.01,(t2271:0.01,t2272:0.01):0.01):0.01):0.01):0.01):0.01,(((((t2273:0.01,t2274:0.01):0.01,(t2275:0.01,t2276:0.01):0.01):0.01,((t2277:0.01,t2278:0.01):0.01,(t2279:0.01,t2280:0.01):0.01):0.01):0.01,(((t2281:0.01,t2282:0.01):0.01,(t2283:0.01,t2284:0.01):0.01):0.01,((t2285:0.01,t2286:0.01):0.01,(t2287:0.01,t2288:0.01):0.01):0.01):0.01):0.01,((((t2289:0.01,t2290:0.01):0.01,(t2291:0.01,t2292:0.01):0.01):0.01,((t2293:0.01,t2294:0.01):0.01,(t2295:0.01,t2296:0.01):0.01):0.01):0.01,(((t2297:0.01,t2298:0.01):0.01,(t2299:0.01,t2300:0.01):0.01):0.01,((t2301:0.01,t2302:0.01):0.01,(t2303:0.01,t2304:0.01):0.01):0.01):0.01):0.01):0.01):0.01):0.01):0.01,((((((((t2305:0.01,t2306:0.01):0.01,(t2307:0.01,t2308:0.01):0.01):0.01,((t2309:0.01,t2310:0.01):0.01,(t2311:0.01,t2312:0.01):0.01):0.01):0.01,(((t2313:0.01,t2314:0.01):0.01,(t2315:0.01,t2316:0.01):0.01):0.01,((t2317:0.01,t2318:0.01):0.01,(t2319:0.01,t2320:0.01):0.01):0.01):0.01):0.01,((((t2321:0.01,t2322:0.01):0.01,(t2323:0.01,t2324:0.01):0.01):0.01,((t2325:0.01,t2326:0.01):0.01,(t2327:0.01,t2328:0.01):0.01):0.01):0.01,(((t2329:0.01,t2330:0.01):0.01,(t2331:0.01,t2332:0.01):0.01):0.01,((t2333:0.01,t2334:0.01):0.01,(t2335:0.01,t2336:0.01):0.01):0.01):0.01):0.01):0.01,(((((t2337:0.01,t2338:0.01):0.01,(t2339:0.01,t2340:0.01):0.01):0.01,((t2341:0.01,t2342:0.01):0.01,(t2343:0.01,t2344:0.01):0.01):0.01):0.01,(((t2345:0.01,t2346:0.01):0.01,(t2347:0.01,t2348:0.01):0.01):0.01,((t2349:0.01,t2350:0.01):0.01,(t2351:0.01,t2352:0.01):0.01):0.01):0.01):0.01,((((t2353:0.01,t2354:0.01):0.01,(t2355:0.01,t2356:0.01):0.01):0.01,((t2357:0.01,t2358:0.01):0.01,(t2359:0.01,t2360:0.01):0.01):0.01):0.01,(((t2361:0.01,t2362:0.01):0.01,(t2363:0.01,t2364:0.01):0.01):0.01,((t2365:0.01,t2366:0.01):0.01,(t2367:0.01,t2368:0.01):0.01):0.01):0.01):0.01):0.01):0.01,((((((t2369:0.01,t2370:0.01):0.01,(t2371:0.01,t2372:0.01):0.01):0.01,((t2373:0.01,t2374:0.01):0.01,(t2375:0.01,t2376:0.01):0.01):0.01):0.01,(((t2377:0.01,t2378:0.01):0.01,(t2379:0.01,t2380:0.01):0.01):0.01,((t2381:0.01,t2382:0.01):0.01,(t2383:0.01,t2384:0.01):0.01):0.01):0.01):0.01,((((t2385:0.01,t2386:0.01):0.01,(t2387:0.01,t2388:0.01):0.01):0.01,((t2389:0.01,t2390:0.01):0.01,(t2391:0.01,t2392:0.01):0.01):0.01):0.01,(((t2393:0.01,t2394:0.01):0.01,(t2395:0.01,t2396:0.01):0.01):0.01,((t2397:0.01,t2398:0.01):0.01,(t2399:0.01,t2400:0.01):0.01):0.01):0.01):0.01):0.01,(((((t2401:0.01,t2402:0.01):0.01,(t2403:0.01,t2404:0.01):0.01):0.01,((t2405:0.01,t2406:0.01):0.01,(t2407:0.01,t2408:0.01):0.01):0.01):0.01,(((t2409:0.01,t2410:0.01):0.01,(t2411:0.01,t2412:0.01):0.01):0.01,((t2413:0.01,t2414:0.01):0.01,(t2415:0.01,t2416:0.01):0.01):0.01):0.01):0.01,((((t2417:0.01,t2418:0.01):0.01,(t2419:0.01,t2420:0.01):0.01):0.01,((t2421:0.01,t2422:0.01):0.01,(t2423:0.01,t2424:0.01):0.01):0.01):0.01,(((t2425:0.01,t2426:0.01):0.01,(t2427:0.01,t2428:0.01):0.01):0.01,((t2429:0.01,t2430:0.01):0.01,(t2431:0.01,t2432:0.01):0.01):0.01):0.01):0.01):0.01):0.01):0.01,(((((((t2433:0.01,t2434:0.01):0.01,(t2435:0.01,t2436:0.01):0.01):0.01,((t2437:0.01,t2438:0.01):0.01,(t2439:0.01,t2440:0.01):0.01):0.01):0.01,(((t2441:0.01,t2442:0.01):0.01,(t2443:0.01,t2444:0.01):0.01):0.01,((t2445:0.01,t2446:0.01):0.01,(t2447:0.01,t2448:0.01):0.01):0.01):0.01):0.01,((((t2449:0.01,t2450:0.01):0.01,(t2451:0.01,t2452:0.01):0.01):0.01,((t2453:0.01,t2454:0.01):0.01,(t2455:0.01,t2456:0.01):0.01):0.01):0.01,(((t2457:0.01,t2458:0.01):0.01,(t2459:0.01,t2460:0.01):0.01):0.01,((t2461:0.01,t2462:0.01):0.01,(t2463:0.01,t2464:0.01):0.01):0.01):0.01):0.01):0.01,(((((t2465:0.01,t2466:0.01):0.01,(t2467:0.01,t2468:0.01):0.01):0.01,((t2469:0.01,t2470:0.01):0.01,(t2471:0.01,t2472:0.01):0.01):0.01):0.01,(((t2473:0.01,t2474:0.01):0.01,(t2475:0.01,t2476:0.01):0.01):0.01,((t2477:0.01,t2478:0.01):0.01,(t2479:0.01,t2480:0.01):0.01):0.01):0.01):0.01,((((t2481:0.01,t2482:0.01):0.01,(t2483:0.01,t2484:0.01):0.01):0.01,((t2485:0.01,t2486:0.01):0.01,(t2487:0.01,t2488:0.01):0.01):0.01):0.01,(((t2489:0.01,t2490:0.01):0.01,(t2491:0.01,t2492:0.01):0.01):0.01,((t2493:0.01,t2494:0.01):0.01,(t2495:0.01,t2496:0.01):0.01):0.01):0.01):0.01):0.01):0.01,((((((t2497:0.01,t2498:0.01):0.01,(t2499:0.01,t2500:0.01):0.01):0.01,((t2501:0.01,t2502:0.01):0.01,(t2503:0.01,t2504:0.01):0.01):0.01):0.01,(((t2505:0.01,t2506:0.01):0.01,(t2507:0.01,t2508:0.01):0.01):0.01,((t2509:0.01,t2510:0.01):0.01,(t2511:0.01,t2512:0.01):0.01):0.01):0.01):0.01,((((t2513:0.01,t2514:0.01):0.01,(t2515:0.01,t2516:0.01):0.01):0.01,((t2517:0.01,t2518:0.01):0.01,(t2519:0.01,t2520:0.01):0.01):0.01):0.01,(((t2521:0.01,t2522:0.01):0.01,(t2523:0.01,t2524:0.01):0.01):0.01,((t2525:0.01,t2526:0.01):0.01,(t2527:0.01,t2528:0.01):0.01):0.01):0.01):0.01):0.01,(((((t2529:0.01,t2530:0.01):0.01,(t2531:0.01,t2532:0.01):0.01):0.01,((t2533:0.01,t2534:0.01):0.01,(t2535:0.01,t2536:0.01):0.01):0.01):0.01,(((t2537:0.01,t2538:0.01):0.01,(t2539:0.01,t2540:0.01):0.01):0.01,((t2541:0.01,t2542:0.01):0.01,(t2543:0.01,t2544:0.01):0.01):0.01):0.01):0.01,((((t2545:0.01,t2546:0.01):0.01,(t2547:0.01,t2548:0.01):0.01):0.01,((t2549:0.01,t2550:0.01):0.01,(t2551:0.01,t2552:0.01):0.01):0.01):0.01,(((t2553:0.01,t2554:0.01):0.01,(t2555:0.01,t2556:0.01):0.01):0.01,((t2557:0.01,t2558:0.01):0.01,(t2559:0.01,t2560:0.01):0.01):0.01):0.01):0.01):0.01):0.01):0.01):0.01):0.01,(((((((((t2561:0.01,t2562:0.01):0.01,(t2563:0.01,t2564:0.01):0.01):0.01,((t2565:0.01,t2566:0.01):0.01,(t2567:0.01,t2568:0.01):0.01):0.01):0.01,(((t2569:0.01,t2570:0.01):0.01,(t2571:0.01,t2572:0.01):0.01):0.01,((t2573:0.01,t2574:0.01):0.01,(t2575:0.01,t2576:0.01):0.01):0.01):0.01):0.01,((((t2577:0.01,t2578:0.01):0.01,(t2579:0.01,t2580:0.01):0.01):0.01,((t2581:0.01,t2582:0.01):0.01,(t2583:0.01,t2584:0.01):0.01):0.01):0.01,(((t2585:0.01,t2586:0.01):0.01,(t2587:0.01,t2588:0.01):0.01):0.01,((t2589:0.01,t2590:0.01):0.01,(t2591:0.01,t2592:0.01):0.01):0.01):0.01):0.01):0.01,(((((t2593:0.01,t2594:0.01):0.01,(t2595:0.01,t2596:0.01):0.01):0.01,((t2597:0.01,t2598:0.01):0.01,(t2599:0.01,t2600:0.01):0.01):0.01):0.01,(((t2601:0.01,t2602:0.01):0.01,(t2603:0.01,t2604:0.01):0.01):0.01,((t2605:0.01,t2606:0.01):0.01,(t2607:0.01,t2608:0.01):0.01):0.01):0.01):0.01,((((t2609:0.01,t2610:0.01):0.01,(t2611:0.01,t2612:0.01):0.01):0.01,((t2613:0.01,t2614:0.01):0.01,(t2615:0.01,t2616:0.01):0.01):0.01):0.01,(((t2617:0.01,t2618:0.01):0.01,(t2619:0.01,t2620:0.01):0.01):0.01,((t2621:0.01,t2622:0.01):0.01,(t2623:0.01,t2624:0.01):0.01):0.01):0.01):0.01):0.01):0.01,((((((t2625:0.01,t2626:0.01):0.01,(t2627:0.01,t2628:0.01):0.01):0.01,((t2629:0.01,t2630:0.01):0.01,(t2631:0.01,t2632:0.01):0.01):0.01):0.01,(((t2633:0.01,t2634:0.01):0.01,(t2635:0.01,t2636:0.01):0.01):0.01,((t2637:0.01,t2638:0.01):0.01,(t2639:0.01,t2640:0.01):0.01):0.01):0.01):0.01,((((t2641:0.01,t2642:0.01):0.01,(t2643:0.01,t2644:0.01):0.01):0.01,((t2645:0.01,t2646:0.01):0.01,(t2647:0.01,t2648:0.01):0.01):0.01):0.01,(((t2649:0.01,t2650:0.01):0.01,(t2651:0.01,t2652:0.01):0.01):0.01,((t2653:0.01,t2654:0.01):0.01,(t2655:0.01,t2656:0.01):0.01):0.01):0.01):0.01):0.01,(((((t2657:0.01,t2658:0.01):0.01,(t2659:0.01,t2660:0.01):0.01):0.01,((t2661:0.01,t2662:0.01):0.01,(t2663:0.01,t2664:0.01):0.01):0.01):0.01,(((t2665:0.01,t2666:0.01):0.01,(t2667:0.01,t2668:0.01):0.01):0.01,((t2669:0.01,t2670:0.01):0.01,(t2671:0.01,t2672:0.01):0.01):0.01):0.01):0.01,((((t2673:0.01,t2674:0.01):0.01,(t2675:0.01,t2676:0.01):0.01):0.01,((t2677:0.01,t2678:0.01):0.01,(t2679:0.01,t2680:0.01):0.01):0.01):0.01,(((t2681:0.01,t2682:0.01):0.01,(t2683:0.01,t2684:0.01):0.01):0.01,((t2685:0.01,t2686:0.01):0.01,(t2687:0.01,t2688:0.01):0.01):0.01):0.01):0.01):0.01):0.01):0.01,(((((((t2689:0.01,t2690:0.01):0.01,(t2691:0.01,t2692:0.01):0.01):0.01,((t2693:0.01,t2694:0.01):0.01,(t2695:0.01,t2696:0.01):0.01):0.01):0.01,(((t2697:0.01,t2698:0.01):0.01,(t2699:0.01,t2700:0.01):0.01):0.01,((t2701:0.01,t2702:0.01):0.01,(t2703:0.01,t2704:0.01):0.01):0.01):0.01):0.01,((((t2705:0.01,t2706:0.01):0.01,(t2707:0.01,t2708:0.01):0.01):0.01,((t2709:0.01,t2710:0.01):0.01,(t2711:0.01,t2712:0.01):0.01):0.01):0.01,(((t2713:0.01,t2714:0.01):0.01,(t2715:0.01,t2716:0.01):0.01):0.01,((t2717:0.01,t2718:0.01):0.01,(t2719:0.01,t2720:0.01):0.01):0.01):0.01):0.01):0.01,(((((t2721:0.01,t2722:0.01):0.01,(t2723:0.01,t2724:0.01):0.01):0.01,((t2725:0.01,t2726:0.01):0.01,(t2727:0.01,t2728:0.01):0.01):0.01):0.01,(((t2729:0.01,t2730:0.01):0.01,(t2731:0.01,t2732:0.01):0.01):0.01,((t2733:0.01,t2734:0.01):0.01,(t2735:0.01,t2736:0.01):0.01):0.01):0.01):0.01,((((t2737:0.01,t2738:0.01):0.01,(t2739:0.01,t2740:0.01):0.01):0.01,((t2741:0.01,t2742:0.01):0.01,(t2743:0.01,t2744:0.01):0.01):0.01):0.01,(((t2745:0.01,t2746:0.01):0.01,(t2747:0.01,t2748:0.01):0.01):0.01,((t2749:0.01,t2750:0.01):0.01,(t2751:0.01,t2752:0.01):0.01):0.01):0.01):0.01):0.01):0.01,((((((t2753:0.01,t2754:0.01):0.01,(t2755:0.01,t2756:0.01):0.01):0.01,((t2757:0.01,t2758:0.01):0.01,(t2759:0.01,t2760:0.01):0.01):0.01):0.01,(((t2761:0.01,t2762:0.01):0.01,(t2763:0.01,t2764:0.01):0.01):0.01,((t2765:0.01,t2766:0.01):0.01,(t2767:0.01,t2768:0.01):0.01):0.01):0.01):0.01,((((t2769:0.01,t2770:0.01):0.01,(t2771:0.01,t2772:0.01):0.01):0.01,((t2773:0.01,t2774:0.01):0.01,(t2775:0.01,t2776:0.01):0.01):0.01):0.01,(((t2777:0.01,t2778:0.01):0.01,(t2779:0.01,t2780:0.01):0.01):0.01,((t2781:0.01,t2782:0.01):0.01,(t2783:0.01,t2784:0.01):0.01):0.01):0.01):0.01):0.01,(((((t2785:0.01,t2786:0.01):0.01,(t2787:0.01,t2788:0.01):0.01):0.01,((t2789:0.01,t2790:0.01):0.01,(t2791:0.01,t2792:0.01):0.01):0.01):0.01,(((t2793:0.01,t2794:0.01):0.01,(t2795:0.01,t2796:0.01):0.01):0.01,((t2797:0.01,t2798:0.01):0.01,(t2799:0.01,t2800:0.01):0.01):0.01):0.01):0.01,((((t2801:0.01,t2802:0.01):0.01,(t2803:0.01,t2804:0.01):0.01):0.01,((t2805:0.01,t2806:0.01):0.01,(t2807:0.01,t2808:0.01):0.01):0.01):0.01,(((t2809:0.01,t2810:0.01):0.01,(t2811:0.01,t2812:0.01):0.01):0.01,((t2813:0.01,t2814:0.01):0.01,(t2815:0.01,t2816:0.01):0.01):0.01):0.01):0.01):0.01):0.01):0.01):0.01,((((((((t2817:0.01,t2818:0.01):0.01,(t2819:0.01,t2820:0.01):0.01):0.01,((t2821:0.01,t2822:0.01):0.01,(t2823:0.01,t2824:0.01):0.01):0.01):0.01,(((t2825:0.01,t2826:0.01):0.01,(t2827:0.01,t2828:0.01):0.01):0.01,((t2829:0.01,t2830:0.01):0.01,(t2831:0.01,t2832:0.01):0.01):0.01):0.01):0.01,((((t2833:0.01,t2834:0.01):0.01,(t2835:0.01,t2836:0.01):0.01):0.01,((t2837:0.01,t2838:0.01):0.01,(t2839:0.01,t2840:0.01):0.01):0.01):0.01,(((t2841:0.01,t2842:0.01):0.01,(t2843:0.01,t2844:0.01):0.01):0.01,((t2845:0.01,t2846:0.01):0.01,(t2847:0.01,t2848:0.01):0.01):0.01):0.01):0.01):0.01,(((((t2849:0.01,t2850:0.01):0.01,(t2851:0.01,t2852:0.01):0.01):0.01,((t2853:0.01,t2854:0.01):0.01,(t2855:0.01,t2856:0.01):0.01):0.01):0.01,(((t2857:0.01,t2858:0.01):0.01,(t2859:0.01,t2860:0.01):0.01):0.01,((t2861:0.01,t2862:0.01):0.01,(t2863:0.01,t2864:0.01):0.01):0.01):0.01):0.01,((((t2865:0.01,t2866:0.01):0.01,(t2867:0.01,t2868:0.01):0.01):0.01,((t2869:0.01,t2870:0.01):0.01,(t2871:0.01,t2872:0.01):0.01):0.01):0.01,(((t2873:0.01,t2874:0.01):0.01,(t2875:0.01,t2876:0.01):0.01):0.01,((t2877:0.01,t2878:0.01):0.01,(t2879:0.01,t2880:0.01):0.01):0.01):0.01):0.01):0.01):0.01,((((((t2881:0.01,t2882:0.01):0.01,(t2883:0.01,t2884:0.01):0.01):0.01,((t2885:0.01,t2886:0.01):0.01,(t2887:0.01,t2888:0.01):0.01):0.01):0.01,(((t2889:0.01,t2890:0.01):0.01,(t2891:0.01,t2892:0.01):0.01):0.01,((t2893:0.01,t2894:0.01):0.01,(t2895:0.01,t2896:0.01):0.01):0.01):0.01):0.01,((((t2897:0.01,t2898:0.01):0.01,(t2899:0.01,t2900:0.01):0.01):0.01,((t2901:0.01,t2902:0.01):0.01,(t2903:0.01,t2904:0.01):0.01):0.01):0.01,(((t2905:0.01,t2906:0.01):0.01,(t2907:0.01,t2908:0.01):0.01):0.01,((t2909:0.01,t2910:0.01):0.01,(t2911:0.01,t2912:0.01):0.01):0.01):0.01):0.01):0.01,(((((t2913:0.01,t2914:0.01):0.01,(t2915:0.01,t2916:0.01):0.01):0.01,((t2917:0.01,t2918:0.01):0.01,(t2919:0.01,t2920:0.01):0.01):0.01):0.01,(((t2921:0.01,t2922:0.01):0.01,(t2923:0.01,t2924:0.01):0.01):0.01,((t2925:0.01,t2926:0.01):0.01,(t2927:0.01,t2928:0.01):0.01):0.01):0.01):0.01,((((t2929:0.01,t2930:0.01):0.01,(t2931:0.01,t2932:0.01):0.01):0.01,((t2933:0.01,t2934:0.01):0.01,(t2935:0.01,t2936:0.01):0.01):0.01):0.01,(((t2937:0.01,t2938:0.01):0.01,(t2939:0.01,t2940:0.01):0.01):0.01,((t2941:0.01,t2942:0.01):0.01,(t2943:0.01,t2944:0.01):0.01):0.01):0.01):0.01):0.01):0.01):0.01,(((((((t2945:0.01,t2946:0.01):0.01,(t2947:0.01,t2948:0.01):0.01):0.01,((t2949:0.01,t2950:0.01):0.01,(t2951:0.01,t2952:0.01):0.01):0.01):0.01,(((t2953:0.01,t2954:0.01):0.01,(t2955:0.01,t2956:0.01):0.01):0.01,((t2957:0.01,t2958:0.01):0.01,(t2959:0.01,t2960:0.01):0.01):0.01):0.01):0.01,((((t2961:0.01,t2962:0.01):0.01,(t2963:0.01,t2964:0.01):0.01):0.01,((t2965:0.01,t2966:0.01):0.01,(t2967:0.01,t2968:0.01):0.01):0.01):0.01,(((t2969:0.01,t2970:0.01):0.01,(t2971:0.01,t2972:0.01):0.01):0.01,((t2973:0.01,t2974:0.01):0.01,(t2975:0.01,t2976:0.01):0.01):0.01):0.01):0.01):0.01,(((((t2977:0.01,t2978:0.01):0.01,(t2979:0.01,t2980:0.01):0.01):0.01,((t2981:0.01,t2982:0.01):0.01,(t2983:0.01,t2984:0.01):0.01):0.01):0.01,(((t2985:0.01,t2986:0.01):0.01,(t2987:0.01,t2988:0.01):0.01):0.01,((t2989:0.01,t2990:0.01):0.01,(t2991:0.01,t2992:0.01):0.01):0.01):0.01):0.01,((((t2993:0.01,t2994:0.01):0.01,(t2995:0.01,t2996:0.01):0.01):0.01,((t2997:0.01,t2998:0.01):0.01,(t2999:0.01,t3000:0.01):0.01):0.01):0.01,(((t3001:0.01,t3002:0.01):0.01,(t3003:0.01,t3004:0.01):0.01):0.01,((t3005:0.01,t3006:0.01):0.01,(t3007:0.01,t3008:0.01):0.01):0.01):0.01):0.01):0.01):0.01,((((((t3009:0.01,t3010:0.01):0.01,(t3011:0.01,t3012:0.01):0.01):0.01,((t3013:0.01,t3014:0.01):0.01,(t3015:0.01,t3016:0.01):0.01):0.01):0.01,(((t3017:0.01,t3018:0.01):0.01,(t3019:0.01,t3020:0.01):0.01):0.01,((t3021:0.01,t3022:0.01):0.01,(t3023:0.01,t3024:0.01):0.01):0.01):0.01):0.01,((((t3025:0.01,t3026:0.01):0.01,(t3027:0.01,t3028:0.01):0.01):0.01,((t3029:0.01,t3030:0.01):0.01,(t3031:0.01,t3032:0.01):0.01):0.01):0.01,(((t3033:0.01,t3034:0.01):0.01,(t3035:0.01,t3036:0.01):0.01):0.01,((t3037:0.01,t3038:0.01):0.01,(t3039:0.01,t3040:0.01):0.01):0.01):0.01):0.01):0.01,(((((t3041:0.01,t3042:0.01):0.01,(t3043:0.01,t3044:0.01):0.01):0.01,((t3045:0.01,t3046:0.01):0.01,(t3047:0.01,t3048:0.01):0.01):0.01):0.01,(((t3049:0.01,t3050:0.01):0.01,(t3051:0.01,t3052:0.01):0.01):0.01,((t3053:0.01,t3054:0.01):0.01,(t3055:0.01,t3056:0.01):0.01):0.01):0.01):0.01,((((t3057:0.01,t3058:0.01):0.01,(t3059:0.01,t3060:0.01):0.01):0.01,((t3061:0.01,t3062:0.01):0.01,(t3063:0.01,t3064:0.01):0.01):0.01):0.01,(((t3065:0.01,t3066:0.01):0.01,(t3067:0.01,t3068:0.01):0.01):0.01,((t3069:0.01,t3070:0.01):0.01,(t3071:0.01,t3072:0.01):0.01):0.01):0.01):0.01):0.01):0.01):0.01):0.01):0.01):0.01,((((((((((t3073:0.01,t3074:0.01):0.01,(t3075:0.01,t3076:0.01):0.01):0.01,((t3077:0.01,t3078:0.01):0.01,(t3079:0.01,t3080:0.01):0.01):0.01):0.01,(((t3081:0.01,t3082:0.01):0.01,(t3083:0.01,t3084:0.01):0.01):0.01,((t3085:0.01,t3086:0.01):0.01,(t3087:0.01,t3088:0.01):0.01):0.01):0.01):0.01,((((t3089:0.01,t3090:0.01):0.01,(t3091:0.01,t3092:0.01):0.01):0.01,((t3093:0.01,t3094:0.01):0.01,(t3095:0.01,t3096:0.01):0.01):0.01):0.01,(((t3097:0.01,t3098:0.01):0.01,(t3099:0.01,t3100:0.01):0.01):0.01,((t3101:0.01,t3102:0.01):0.01,(t3103:0.01,t3104:0.01):0.01):0.01):0.01):0.01):0.01,(((((t3105:0.01,t3106:0.01):0.01,(t3107:0.01,t3108:0.01):0.01):0.01,((t3109:0.01,t3110:0.01):0.01,(t3111:0.01,t3112:0.01):0.01):0.01):0.01,(((t3113:0.01,t3114:0.01):0.01,(t3115:0.01,t3116:0.01):0.01):0.01,((t3117:0.01,t3118:0.01):0.01,(t3119:0.01,t3120:0.01):0.01):0.01):0.01):0.01,((((t3121:0.01,t3122:0.01):0.01,(t3123:0.01,t3124:0.01):0.01):0.01,((t3125:0.01,t3126:0.01):0.01,(t3127:0.01,t3128:0.01):0.01):0.01):0.01,(((t3129:0.01,t3130:0.01):0.01,(t3131:0.01,t3132:0.01):0.01):0.01,((t3133:0.01,t3134:0.01):0.01,(t3135:0.01,t3136:0.01):0.01):0.01):0.01):0.01):0.01):0.01,((((((t3137:0.01,t3138:0.01):0.01,(t3139:0.01,t3140:0.01):0.01):0.01,((t3141:0.01,t3142:0.01):0.01,(t3143:0.01,t3144:0.01):0.01):0.01):0.01,(((t3145:0.01,t3146:0.01):0.01,(t3147:0.01,t3148:0.01):0.01):0.01,((t3149:0.01,t3150:0.01):0.01,(t3151:0.01,t3152:0.01):0.01):0.01):0.01):0.01,((((t3153:0.01,t3154:0.01):0.01,(t3155:0.01,t3156:0.01):0.01):0.01,((t3157:0.01,t3158:0.01):0.01,(t3159:0.01,t3160:0.01):0.01):0.01):0.01,(((t3161:0.01,t3162:0.01):0.01,(t3163:0.01,t3164:0.01):0.01):0.01,((t3165:0.01,t3166:0.01):0.01,(t3167:0.01,t3168:0.01):0.01):0.01):0.01):0.01):0.01,(((((t3169:0.01,t3170:0.01):0.01,(t3171:0.01,t3172:0.01):0.01):0.01,((t3173:0.01,t3174:0.01):0.01,(t3175:0.01,t3176:0.01):0.01):0.01):0.01,(((t3177:0.01,t3178:0.01):0.01,(t3179:0.01,t3180:0.01):0.01):0.01,((t3181:0.01,t3182:0.01):0.01,(t3183:0.01,t3184:0.01):0.01):0.01):0.01):0.01,((((t3185:0.01,t3186:0.01):0.01,(t3187:0.01,t3188:0.01):0.01):0.01,((t3189:0.01,t3190:0.01):0.01,(t3191:0.01,t3192:0.01):0.01):0.01):0.01,(((t3193:0.01,t3194:0.01):0.01,(t3195:0.01,t3196:0.01):0.01):0.01,((t3197:0.01,t3198:0.01):0.01,(t3199:0.01,t3200:0.01):0.01):0.01):0.01):0.01):0.01):0.01):0.01,(((((((t3201:0.01,t3202:0.01):0.01,(t3203:0.01,t3204:0.01):0.01):0.01,((t3205:0.01,t3206:0.01):0.01,(t3207:0.01,t3208:0.01):0.01):0.01):0.01,(((t3209:0.01,t3210:0.01):0.01,(t3211:0.01,t3212:0.01):0.01):0.01,((t3213:0.01,t3214:0.01):0.01,(t3215:0.01,t3216:0.01):0.01):0.01):0.01):0.01,((((t3217:0.01,t3218:0.01):0.01,(t3219:0.01,t3220:0.01):0.01):0.01,((t3221:0.01,t3222:0.01):0.01,(t3223:0.01,t3224:0.01):0.01):0.01):0.01,(((t3225:0.01,t3226:0.01):0.01,(t3227:0.01,t3228:0.01):0.01):0.01,((t3229:0.01,t3230:0.01):0.01,(t3231:0.01,t3232:0.01):0.01):0.01):0.01):0.01):0.01,(((((t3233:0.01,t3234:0.01):0.01,(t3235:0.01,t3236:0.01):0.01):0.01,((t3237:0.01,t3238:0.01):0.01,(t3239:0.01,t3240:0.01):0.01):0.01):0.01,(((t3241:0.01,t3242:0.01):0.01,(t3243:0.01,t3244:0.01):0.01):0.01,((t3245:0.01,t3246:0.01):0.01,(t3247:0.01,t3248:0.01):0.01):0.01):0.01):0.01,((((t3249:0.01,t3250:0.01):0.01,(t3251:0.01,t3252:0.01):0.01):0.01,((t3253:0.01,t3254:0.01):0.01,(t3255:0.01,t3256:0.01):0.01):0.01):0.01,(((t3257:0.01,t3258:0.01):0.01,(t3259:0.01,t3260:0.01):0.01):0.01,((t3261:0.01,t3262:0.01):0.01,(t3263:0.01,t3264:0.01):0.01):0.01):0.01):0.01):0.01):0.01,((((((t3265:0.01,t3266:0.01):0.01,(t3267:0.01,t3268:0.01):0.01):0.01,((t3269:0.01,t3270:0.01):0.01,(t3271:0.01,t3272:0.01):0.01):0.01):0.01,(((t3273:0.01,t3274:0.01):0.01,(t3275:0.01,t3276:0.01):0.01):0.01,((t3277:0.01,t3278:0.01):0.01,(t3279:0.01,t3280:0.01):0.01):0.01):0.01):0.01,((((t3281:0.01,t3282:0.01):0.01,(t3283:0.01,t3284:0.01):0.01):0.01,((t3285:0.01,t3286:0.01):0.01,(t3287:0.01,t3288:0.01):0.01):0.01):0.01,(((t3289:0.01,t3290:0.01):0.01,(t3291:0.01,t3292:0.01):0.01):0.01,((t3293:0.01,t3294:0.01):0.01,(t3295:0.01,t3296:0.01):0.01):0.01):0.01):0.01):0.01,(((((t3297:0.01,t3298:0.01):0.01,(t3299:0.01,t3300:0.01):0.01):0.01,((t3301:0.01,t3302:0.01):0.01,(t3303:0.01,t3304:0.01):0.01):0.01):0.01,(((t3305:0.01,t3306:0.01):0.01,(t3307:0.01,t3308:0.01):0.01):0.01,((t3309:0.01,t3310:0.01):0.01,(t3311:0.01,t3312:0.01):0.01):0.01):0.01):0.01,((((t3313:0.01,t3314:0.01):0.01,(t3315:0.01,t3316:0.01):0.01):0.01,((t3317:0.01,t3318:0.01):0.01,(t3319:0.01,t3320:0.01):0.01):0.01):0.01,(((t3321:0.01,t3322:0.01):0.01,(t3323:0.01,t3324:0.01):0.01):0.01,((t3325:0.01,t3326:0.01):0.01,(t3327:0.01,t3328:0.01):0.01):0.01):0.01):0.01):0.01):0.01):0.01):0.01,((((((((t3329:0.01,t3330:0.01):0.01,(t3331:0.01,t3332:0.01):0.01):0.01,((t3333:0.01,t3334:0.01):0.01,(t3335:0.01,t3336:0.01):0.01):0.01):0.01,(((t3337:0.01,t3338:0.01):0.01,(t3339:0.01,t3340:0.01):0.01):0.01,((t3341:0.01,t3342:0.01):0.01,(t3343:0.01,t3344:0.01):0.01):0.01):0.01):0.01,((((t3345:0.01,t3346:0.01):0.01,(t3347:0.01,t3348:0.01):0.01):0.01,((t3349:0.01,t3350:0.01):0.01,(t3351:0.01,t3352:0.01):0.01):0.01):0.01,(((t3353:0.01,t3354:0.01):0.01,(t3355:0.01,t3356:0.01):0.01):0.01,((t3357:0.01,t3358:0.01):0.01,(t3359:0.01,t3360:0.01):0.01):0.01):0.01):0.01):0.01,(((((t3361:0.01,t3362:0.01):0.01,(t3363:0.01,t3364:0.01):0.01):0.01,((t3365:0.01,t3366:0.01):0.01,(t3367:0.01,t3368:0.01):0.01):0.01):0.01,(((t3369:0.01,t3370:0.01):0.01,(t3371:0.01,t3372:0.01):0.01):0.01,((t3373:0.01,t3374:0.01):0.01,(t3375:0.01,t3376:0.01):0.01):0.01):0.01):0.01,((((t3377:0.01,t3378:0.01):0.01,(t3379:0.01,t3380:0.01):0.01):0.01,((t3381:0.01,t3382:0.01):0.01,(t3383:0.01,t3384:0.01):0.01):0.01):0.01,(((t3385:0.01,t3386:0.01):0.01,(t3387:0.01,t3388:0.01):0.01):0.01,((t3389:0.01,t3390:0.01):0.01,(t3391:0.01,t3392:0.01):0.01):0.01):0.01):0.01):0.01):0.01,((((((t3393:0.01,t3394:0.01):0.01,(t3395:0.01,t3396:0.01):0.01):0.01,((t3397:0.01,t3398:0.01):0.01,(t3399:0.01,t3400:0.01):0.01):0.01):0.01,(((t3401:0.01,t3402:0.01):0.01,(t3403:0.01,t3404:0.01):0.01):0.01,((t3405:0.01,t3406:0.01):0.01,(t3407:0.01,t3408:0.01):0.01):0.01):0.01):0.01,((((t3409:0.01,t3410:0.01):0.01,(t3411:0.01,t3412:0.01):0.01):0.01,((t3413:0.01,t3414:0.01):0.01,(t3415:0.01,t3416:0.01):0.01):0.01):0.01,(((t3417:0.01,t3418:0.01):0.01,(t3419:0.01,t3420:0.01):0.01):0.01,((t3421:0.01,t3422:0.01):0.01,(t3423:0.01,t3424:0.01):0.01):0.01):0.01):0.01):0.01,(((((t3425:0.01,t3426:0.01):0.01,(t3427:0.01,t3428:0.01):0.01):0.01,((t3429:0.01,t3430:0.01):0.01,(t3431:0.01,t3432:0.01):0.01):0.01):0.01,(((t3433:0.01,t3434:0.01):0.01,(t3435:0.01,t3436:0.01):0.01):0.01,((t3437:0.01,t3438:0.01):0.01,(t3439:0.01,t3440:0.01):0.01):0.01):0.01):0.01,((((t3441:0.01,t3442:0.01):0.01,(t3443:0.01,t3444:0.01):0.01):0.01,((t3445:0.01,t3446:0.01):0.01,(t3447:0.01,t3448:0.01):0.01):0.01):0.01,(((t3449:0.01,t3450:0.01):0.01,(t3451:0.01,t3452:0.01):0.01):0.01,((t3453:0.01,t3454:0.01):0.01,(t3455:0.01,t3456:0.01):0.01):0.01):0.01):0.01):0.01):0.01):0.01,(((((((t3457:0.01,t3458:0.01):0.01,(t3459:0.01,t3460:0.01):0.01):0.01,((t3461:0.01,t3462:0.01):0.01,(t3463:0.01,t3464:0.01):0.01):0.01):0.01,(((t3465:0.01,t3466:0.01):0.01,(t3467:0.01,t3468:0.01):0.01):0.01,((t3469:0.01,t3470:0.01):0.01,(t3471:0.01,t3472:0.01):0.01):0.01):0.01):0.01,((((t3473:0.01,t3474:0.01):0.01,(t3475:0.01,t3476:0.01):0.01):0.01,((t3477:0.01,t3478:0.01):0.01,(t3479:0.01,t3480:0.01):0.01):0.01):0.01,(((t3481:0.01,t3482:0.01):0.01,(t3483:0.01,t3484:0.01):0.01):0.01,((t3485:0.01,t3486:0.01):0.01,(t3487:0.01,t3488:0.01):0.01):0.01):0.01):0.01):0.01,(((((t3489:0.01,t3490:0.01):0.01,(t3491:0.01,t3492:0.01):0.01):0.01,((t3493:0.01,t3494:0.01):0.01,(t3495:0.01,t3496:0.01):0.01):0.01):0.01,(((t3497:0.01,t3498:0.01):0.01,(t3499:0.01,t3500:0.01):0.01):0.01,((t3501:0.01,t3502:0.01):0.01,(t3503:0.01,t3504:0.01):0.01):0.01):0.01):0.01,((((t3505:0.01,t3506:0.01):0.01,(t3507:0.01,t3508:0.01):0.01):0.01,((t3509:0.01,t3510:0.01):0.01,(t3511:0.01,t3512:0.01):0.01):0.01):0.01,(((t3513:0.01,t3514:0.01):0.01,(t3515:0.01,t3516:0.01):0.01):0.01,((t3517:0.01,t3518:0.01):0.01,(t3519:0.01,t3520:0.01):0.01):0.01):0.01):0.01):0.01):0.01,((((((t3521:0.01,t3522:0.01):0.01,(t3523:0.01,t3524:0.01):0.01):0.01,((t3525:0.01,t3526:0.01):0.01,(t3527:0.01,t3528:0.01):0.01):0.01):0.01,(((t3529:0.01,t3530:0.01):0.01,(t3531:0.01,t3532:0.01):0.01):0.01,((t3533:0.01,t3534:0.01):0.01,(t3535:0.01,t3536:0.01):0.01):0.01):0.01):0.01,((((t3537:0.01,t3538:0.01):0.01,(t3539:0.01,t3540:0.01):0.01):0.01,((t3541:0.01,t3542:0.01):0.01,(t3543:0.01,t3544:0.01):0.01):0.01):0.01,(((t3545:0.01,t3546:0.01):0.01,(t3547:0.01,t3548:0.01):0.01):0.01,((t3549:0.01,t3550:0.01):0.01,(t3551:0.01,t3552:0.01):0.01):0.01):0.01):0.01):0.01,(((((t3553:0.01,t3554:0.01):0.01,(t3555:0.01,t3556:0.01):0.01):0.01,((t3557:0.01,t3558:0.01):0.01,(t3559:0.01,t3560:0.01):0.01):0.01):0.01,(((t3561:0.01,t3562:0.01):0.01,(t3563:0.01,t3564:0.01):0.01):0.01,((t3565:0.01,t3566:0.01):0.01,(t3567:0.01,t3568:0.01):0.01):0.01):0.01):0.01,((((t3569:0.01,t3570:0.01):0.01,(t3571:0.01,t3572:0.01):0.01):0.01,((t3573:0.01,t3574:0.01):0.01,(t3575:0.01,t3576:0.01):0.01):0.01):0.01,(((t3577:0.01,t3578:0.01):0.01,(t3579:0.01,t3580:0.01):0.01):0.01,((t3581:0.01,t3582:0.01):0.01,(t3583:0.01,t3584:0.01):0.01):0.01):0.01):0.01):0.01):0.01):0.01):0.01):0.01,(((((((((t3585:0.01,t3586:0.01):0.01,(t3587:0.01,t3588:0.01):0.01):0.01,((t3589:0.01,t3590:0.01):0.01,(t3591:0.01,t3592:0.01):0.01):0.01):0.01,(((t3593:0.01,t3594:0.01):0.01,(t3595:0.01,t3596:0.01):0.01):0.01,((t3597:0.01,t3598:0.01):0.01,(t3599:0.01,t3600:0.01):0.01):0.01):0.01):0.01,((((t3601:0.01,t3602:0.01):0.01,(t3603:0.01,t3604:0.01):0.01):0.01,((t3605:0.01,t3606:0.01):0.01,(t3607:0.01,t3608:0.01):0.01):0.01):0.01,(((t3609:0.01,t3610:0.01):0.01,(t3611:0.01,t3612:0.01):0.01):0.01,((t3613:0.01,t3614:0.01):0.01,(t3615:0.01,t3616:0.01):0.01):0.01):0.01):0.01):0.01,(((((t3617:0.01,t3618:0.01):0.01,(t3619:0.01,t3620:0.01):0.01):0.01,((t3621:0.01,t3622:0.01):0.01,(t3623:0.01,t3624:0.01):0.01):0.01):0.01,(((t3625:0.01,t3626:0.01):0.01,(t3627:0.01,t3628:0.01):0.01):0.01,((t3629:0.01,t3630:0.01):0.01,(t3631:0.01,t3632:0.01):0.01):0.01):0.01):0.01,((((t3633:0.01,t3634:0.01):0.01,(t3635:0.01,t3636:0.01):0.01):0.01,((t3637:0.01,t3638:0.01):0.01,(t3639:0.01,t3640:0.01):0.01):0.01):0.01,(((t3641:0.01,t3642:0.01):0.01,(t3643:0.01,t3644:0.01):0.01):0.01,((t3645:0.01,t3646:0.01):0.01,(t3647:0.01,t3648:0.01):0.01):0.01):0.01):0.01):0.01):0.01,((((((t3649:0.01,t3650:0.01):0.01,(t3651:0.01,t3652:0.01):0.01):0.01,((t3653:0.01,t3654:0.01):0.01,(t3655:0.01,t3656:0.01):0.01):0.01):0.01,(((t3657:0.01,t3658:0.01):0.01,(t3659:0.01,t3660:0.01):0.01):0.01,((t3661:0.01,t3662:0.01):0.01,(t3663:0.01,t3664:0.01):0.01):0.01):0.01):0.01,((((t3665:0.01,t3666:0.01):0.01,(t3667:0.01,t3668:0.01):0.01):0.01,((t3669:0.01,t3670:0.01):0.01,(t3671:0.01,t3672:0.01):0.01):0.01):0.01,(((t3673:0.01,t3674:0.01):0.01,(t3675:0.01,t3676:0.01):0.01):0.01,((t3677:0.01,t3678:0.01):0.01,(t3679:0.01,t3680:0.01):0.01):0.01):0.01):0.01):0.01,(((((t3681:0.01,t3682:0.01):0.01,(t3683:0.01,t3684:0.01):0.01):0.01,((t3685:0.01,t3686:0.01):0.01,(t3687:0.01,t3688:0.01):0.01):0.01):0.01,(((t3689:0.01,t3690:0.01):0.01,(t3691:0.01,t3692:0.01):0.01):0.01,((t3693:0.01,t3694:0.01):0.01,(t3695:0.01,t3696:0.01):0.01):0.01):0.01):0.01,((((t3697:0.01,t3698:0.01):0.01,(t3699:0.01,t3700:0.01):0.01):0.01,((t3701:0.01,t3702:0.01):0.01,(t3703:0.01,t3704:0.01):0.01):0.01):0.01,(((t3705:0.01,t3706:0.01):0.01,(t3707:0.01,t3708:0.01):0.01):0.01,((t3709:0.01,t3710:0.01):0.01,(t3711:0.01,t3712:0.01):0.01):0.01):0.01):0.01):0.01):0.01):0.01,(((((((t3713:0.01,t3714:0.01):0.01,(t3715:0.01,t3716:0.01):0.01):0.01,((t3717:0.01,t3718:0.01):0.01,(t3719:0.01,t3720:0.01):0.01):0.01):0.01,(((t3721:0.01,t3722:0.01):0.01,(t3723:0.01,t3724:0.01):0.01):0.01,((t3725:0.01,t3726:0.01):0.01,(t3727:0.01,t3728:0.01):0.01):0.01):0.01):0.01,((((t3729:0.01,t3730:0.01):0.01,(t3731:0.01,t3732:0.01):0.01):0.01,((t3733:0.01,t3734:0.01):0.01,(t3735:0.01,t3736:0.01):0.01):0.01):0.01,(((t3737:0.01,t3738:0.01):0.01,(t3739:0.01,t3740:0.01):0.01):0.01,((t3741:0.01,t3742:0.01):0.01,(t3743:0.01,t3744:0.01):0.01):0.01):0.01):0.01):0.01,(((((t3745:0.01,t3746:0.01):0.01,(t3747:0.01,t3748:0.01):0.01):0.01,((t3749:0.01,t3750:0.01):0.01,(t3751:0.01,t3752:0.01):0.01):0.01):0.01,(((t3753:0.01,t3754:0.01):0.01,(t3755:0.01,t3756:0.01):0.01):0.01,((t3757:0.01,t3758:0.01):0.01,(t3759:0.01,t3760:0.01):0.01):0.01):0.01):0.01,((((t3761:0.01,t3762:0.01):0.01,(t3763:0.01,t3764:0.01):0.01):0.01,((t3765:0.01,t3766:0.01):0.01,(t3767:0.01,t3768:0.01):0.01):0.01):0.01,(((t3769:0.01,t3770:0.01):0.01,(t3771:0.01,t3772:0.01):0.01):0.01,((t3773:0.01,t3774:0.01):0.01,(t3775:0.01,t3776:0.01):0.01):0.01):0.01):0.01):0.01):0.01,((((((t3777:0.01,t3778:0.01):0.01,(t3779:0.01,t3780:0.01):0.01):0.01,((t3781:0.01,t3782:0.01):0.01,(t3783:0.01,t3784:0.01):0.01):0.01):0.01,(((t3785:0.01,t3786:0.01):0.01,(t3787:0.01,t3788:0.01):0.01):0.01,((t3789:0.01,t3790:0.01):0.01,(t3791:0.01,t3792:0.01):0.01):0.01):0.01):0.01,((((t3793:0.01,t3794:0.01):0.01,(t3795:0.01,t3796:0.01):0.01):0.01,((t3797:0.01,t3798:0.01):0.01,(t3799:0.01,t3800:0.01):0.01):0.01):0.01,(((t3801:0.01,t3802:0.01):0.01,(t3803:0.01,t3804:0.01):0.01):0.01,((t3805:0.01,t3806:0.01):0.01,(t3807:0.01,t3808:0.01):0.01):0.01):0.01):0.01):0.01,(((((t3809:0.01,t3810:0.01):0.01,(t3811:0.01,t3812:0.01):0.01):0.01,((t3813:0.01,t3814:0.01):0.01,(t3815:0.01,t3816:0.01):0.01):0.01):0.01,(((t3817:0.01,t3818:0.01):0.01,(t3819:0.01,t3820:0.01):0.01):0.01,((t3821:0.01,t3822:0.01):0.01,(t3823:0.01,t3824:0.01):0.01):0.01):0.01):0.01,((((t3825:0.01,t3826:0.01):0.01,(t3827:0.01,t3828:0.01):0.01):0.01,((t3829:0.01,t3830:0.01):0.01,(t3831:0.01,t3832:0.01):0.01):0.01):0.01,(((t3833:0.01,t3834:0.01):0.01,(t3835:0.01,t3836:0.01):0.01):0.01,((t3837:0.01,t3838:0.01):0.01,(t3839:0.01,t3840:0.01):0.01):0.01):0.01):0.01):0.01):0.01):0.01):0.01,((((((((t3841:0.01,t3842:0.01):0.01,(t3843:0.01,t3844:0.01):0.01):0.01,((t3845:0.01,t3846:0.01):0.01,(t3847:0.01,t3848:0.01):0.01):0.01):0.01,(((t3849:0.01,t3850:0.01):0.01,(t3851:0.01,t3852:0.01):0.01):0.01,((t3853:0.01,t3854:0.01):0.01,(t3855:0.01,t3856:0.01):0.01):0.01):0.01):0.01,((((t3857:0.01,t3858:0.01):0.01,(t3859:0.01,t3860:0.01):0.01):0.01,((t3861:0.01,t3862:0.01):0.01,(t3863:0.01,t3864:0.01):0.01):0.01):0.01,(((t3865:0.01,t3866:0.01):0.01,(t3867:0.01,t3868:0.01):0.01):0.01,((t3869:0.01,t3870:0.01):0.01,(t3871:0.01,t3872:0.01):0.01):0.01):0.01):0.01):0.01,(((((t3873:0.01,t3874:0.01):0.01,(t3875:0.01,t3876:0.01):0.01):0.01,((t3877:0.01,t3878:0.01):0.01,(t3879:0.01,t3880:0.01):0.01):0.01):0.01,(((t3881:0.01,t3882:0.01):0.01,(t3883:0.01,t3884:0.01):0.01):0.01,((t3885:0.01,t3886:0.01):0.01,(t3887:0.01,t3888:0.01):0.01):0.01):0.01):0.01,((((t3889:0.01,t3890:0.01):0.01,(t3891:0.01,t3892:0.01):0.01):0.01,((t3893:0.01,t3894:0.01):0.01,(t3895:0.01,t3896:0.01):0.01):0.01):0.01,(((t3897:0.01,t3898:0.01):0.01,(t3899:0.01,t3900:0.01):0.01):0.01,((t3901:0.01,t3902:0.01):0.01,(t3903:0.01,t3904:0.01):0.01):0.01):0.01):0.01):0.01):0.01,((((((t3905:0.01,t3906:0.01):0.01,(t3907:0.01,t3908:0.01):0.01):0.01,((t3909:0.01,t3910:0.01):0.01,(t3911:0.01,t3912:0.01):0.01):0.01):0.01,(((t3913:0.01,t3914:0.01):0.01,(t3915:0.01,t3916:0.01):0.01):0.01,((t3917:0.01,t3918:0.01):0.01,(t3919:0.01,t3920:0.01):0.01):0.01):0.01):0.01,((((t3921:0.01,t3922:0.01):0.01,(t3923:0.01,t3924:0.01):0.01):0.01,((t3925:0.01,t3926:0.01):0.01,(t3927:0.01,t3928:0.01):0.01):0.01):0.01,(((t3929:0.01,t3930:0.01):0.01,(t3931:0.01,t3932:0.01):0.01):0.01,((t3933:0.01,t3934:0.01):0.01,(t3935:0.01,t3936:0.01):0.01):0.01):0.01):0.01):0.01,(((((t3937:0.01,t3938:0.01):0.01,(t3939:0.01,t3940:0.01):0.01):0.01,((t3941:0.01,t3942:0.01):0.01,(t3943:0.01,t3944:0.01):0.01):0.01):0.01,(((t3945:0.01,t3946:0.01):0.01,(t3947:0.01,t3948:0.01):0.01):0.01,((t3949:0.01,t3950:0.01):0.01,(t3951:0.01,t3952:0.01):0.01):0.01):0.01):0.01,((((t3953:0.01,t3954:0.01):0.01,(t3955:0.01,t3956:0.01):0.01):0.01,((t3957:0.01,t3958:0.01):0.01,(t3959:0.01,t3960:0.01):0.01):0.01):0.01,(((t3961:0.01,t3962:0.01):0.01,(t3963:0.01,t3964:0.01):0.01):0.01,((t3965:0.01,t3966:0.01):0.01,(t3967:0.01,t3968:0.01):0.01):0.01):0.01):0.01):0.01):0.01):0.01,(((((((t3969:0.01,t3970:0.01):0.01,(t3971:0.01,t3972:0.01):0.01):0.01,((t3973:0.01,t3974:0.01):0.01,(t3975:0.01,t3976:0.01):0.01):0.01):0.01,(((t3977:0.01,t3978:0.01):0.01,(t3979:0.01,t3980:0.01):0.01):0.01,((t3981:0.01,t3982:0.01):0.01,(t3983:0.01,t3984:0.01):0.01):0.01):0.01):0.01,((((t3985:0.01,t3986:0.01):0.01,(t3987:0.01,t3988:0.01):0.01):0.01,((t3989:0.01,t3990:0.01):0.01,(t3991:0.01,t3992:0.01):0.01):0.01):0.01,(((t3993:0.01,t3994:0.01):0.01,(t3995:0.01,t3996:0.01):0.01):0.01,((t3997:0.01,t3998:0.01):0.01,(t3999:0.01,t4000:0.01):0.01):0.01):0.01):0.01):0.01,(((((t4001:0.01,t4002:0.01):0.01,(t4003:0.01,t4004:0.01):0.01):0.01,((t4005:0.01,t4006:0.01):0.01,(t4007:0.01,t4008:0.01):0.01):0.01):0.01,(((t4009:0.01,t4010:0.01):0.01,(t4011:0.01,t4012:0.01):0.01):0.01,((t4013:0.01,t4014:0.01):0.01,(t4015:0.01,t4016:0.01):0.01):0.01):0.01):0.01,((((t4017:0.01,t4018:0.01):0.01,(t4019:0.01,t4020:0.01):0.01):0.01,((t4021:0.01,t4022:0.01):0.01,(t4023:0.01,t4024:0.01):0.01):0.01):0.01,(((t4025:0.01,t4026:0.01):0.01,(t4027:0.01,t4028:0.01):0.01):0.01,((t4029:0.01,t4030:0.01):0.01,(t4031:0.01,t4032:0.01):0.01):0.01):0.01):0.01):0.01):0.01,((((((t4033:0.01,t4034:0.01):0.01,(t4035:0.01,t4036:0.01):0.01):0.01,((t4037:0.01,t4038:0.01):0.01,(t4039:0.01,t4040:0.01):0.01):0.01):0.01,(((t4041:0.01,t4042:0.01):0.01,(t4043:0.01,t4044:0.01):0.01):0.01,((t4045:0.01,t4046:0.01):0.01,(t4047:0.01,t4048:0.01):0.01):0.01):0.01):0.01,((((t4049:0.01,t4050:0.01):0.01,(t4051:0.01,t4052:0.01):0.01):0.01,((t4053:0.01,t4054:0.01):0.01,(t4055:0.01,t4056:0.01):0.01):0.01):0.01,(((t4057:0.01,t4058:0.01):0.01,(t4059:0.01,t4060:0.01):0.01):0.01,((t4061:0.01,t4062:0.01):0.01,(t4063:0.01,t4064:0.01):0.01):0.01):0.01):0.01):0.01,(((((t4065:0.01,t4066:0.01):0.01,(t4067:0.01,t4068:0.01):0.01):0.01,((t4069:0.01,t4070:0.01):0.01,(t4071:0.01,t4072:0.01):0.01):0.01):0.01,(((t4073:0.01,t4074:0.01):0.01,(t4075:0.01,t4076:0.01):0.01):0.01,((t4077:0.01,t4078:0.01):0.01,(t4079:0.01,t4080:0.01):0.01):0.01):0.01):0.01,((((t4081:0.01,t4082:0.01):0.01,(t4083:0.01,t4084:0.01):0.01):0.01,((t4085:0.01,t4086:0.01):0.01,(t4087:0.01,t4088:0.01):0.01):0.01):0.01,(((t4089:0.01,t4090:0.01):0.01,(t4091:0.01,t4092:0.01):0.01):0.01,((t4093:0.01,t4094:0.01):0.01,(t4095:0.01,t4096:0.01):0.01):0.01):0.01):0.01):0.01):0.01):0.01):0.01):0.01):0.01):0.01):0.01,((((((((((((t4097:0.01,t4098:0.01):0.01,(t4099:0.01,t4100:0.01):0.01):0.01,((t4101:0.01,t4102:0.01):0.01,(t4103:0.01,t4104:0.01):0.01):0.01):0.01,(((t4105:0.01,t4106:0.01):0.01,(t4107:0.01,t4108:0.01):0.01):0.01,((t4109:0.01,t4110:0.01):0.01,(t4111:0.01,t4112:0.01):0.01):0.01):0.01):0.01,((((t4113:0.01,t4114:0.01):0.01,(t4115:0.01,t4116:0.01):0.01):0.01,((t4117:0.01,t4118:0.01):0.01,(t4119:0.01,t4120:0.01):0.01):0.01):0.01,(((t4121:0.01,t4122:0.01):0.01,(t4123:0.01,t4124:0.01):0.01):0.01,((t4125:0.01,t4126:0.01):0.01,(t4127:0.01,t4128:0.01):0.01):0.01):0.01):0.01):0.01,(((((t4129:0.01,t4130:0.01):0.01,(t4131:0.01,t4132:0.01):0.01):0.01,((t4133:0.01,t4134:0.01):0.01,(t4135:0.01,t4136:0.01):0.01):0.01):0.01,(((t4137:0.01,t4138:0.01):0.01,(t4139:0.01,t4140:0.01):0.01):0.01,((t4141:0.01,t4142:0.01):0.01,(t4143:0.01,t4144:0.01):0.01):0.01):0.01):0.01,((((t4145:0.01,t4146:0.01):0.01,(t4147:0.01,t4148:0.01):0.01):0.01,((t4149:0.01,t4150:0.01):0.01,(t4151:0.01,t4152:0.01):0.01):0.01):0.01,(((t4153:0.01,t4154:0.01):0.01,(t4155:0.01,t4156:0.01):0.01):0.01,((t4157:0.01,t4158:0.01):0.01,(t4159:0.01,t4160:0.01):0.01):0.01):0.01):0.01):0.01):0.01,((((((t4161:0.01,t4162:0.01):0.01,(t4163:0.01,t4164:0.01):0.01):0.01,((t4165:0.01,t4166:0.01):0.01,(t4167:0.01,t4168:0.01):0.01):0.01):0.01,(((t4169:0.01,t4170:0.01):0.01,(t4171:0.01,t4172:0.01):0.01):0.01,((t4173:0.01,t4174:0.01):0.01,(t4175:0.01,t4176:0.01):0.01):0.01):0.01):0.01,((((t4177:0.01,t4178:0.01):0.01,(t4179:0.01,t4180:0.01):0.01):0.01,((t4181:0.01,t4182:0.01):0.01,(t4183:0.01,t4184:0.01):0.01):0.01):0.01,(((t4185:0.01,t4186:0.01):0.01,(t4187:0.01,t4188:0.01):0.01):0.01,((t4189:0.01,t4190:0.01):0.01,(t4191:0.01,t4192:0.01):0.01):0.01):0.01):0.01):0.01,(((((t4193:0.01,t4194:0.01):0.01,(t4195:0.01,t4196:0.01):0.01):0.01,((t4197:0.01,t4198:0.01):0.01,(t4199:0.01,t4200:0.01):0.01):0.01):0.01,(((t4201:0.01,t4202:0.01):0.01,(t4203:0.01,t4204:0.01):0.01):0.01,((t4205:0.01,t4206:0.01):0.01,(t4207:0.01,t4208:0.01):0.01):0.01):0.01):0.01,((((t4209:0.01,t4210:0.01):0.01,(t4211:0.01,t4212:0.01):0.01):0.01,((t4213:0.01,t4214:0.01):0.01,(t4215:0.01,t4216:0.01):0.01):0.01):0.01,(((t4217:0.01,t4218:0.01):0.01,(t4219:0.01,t4220:0.01):0.01):0.01,((t4221:0.01,t4222:0.01):0.01,(t4223:0.01,t4224:0.01):0.01):0.01):0.01):0.01):0.01):0.01):0.01,(((((((t4225:0.01,t4226:0.01):0.01,(t4227:0.01,t4228:0.01):0.01):0.01,((t4229:0.01,t4230:0.01):0.01,(t4231:0.01,t4232:0.01):0.01):0.01):0.01,(((t4233:0.01,t4234:0.01):0.01,(t4235:0.01,t4236:0.01):0.01):0.01,((t4237:0.01,t4238:0.01):0.01,(t4239:0.01,t4240:0.01):0.01):0.01):0.01):0.01,((((t4241:0.01,t4242:0.01):0.01,(t4243:0.01,t4244:0.01):0.01):0.01,((t4245:0.01,t4246:0.01):0.01,(t4247:0.01,t4248:0.01):0.01):0.01):0.01,(((t4249:0.01,t4250:0.01):0.01,(t4251:0.01,t4252:0.01):0.01):0.01,((t4253:0.01,t4254:0.01):0.01,(t4255:0.01,t4256:0.01):0.01):0.01):0.01):0.01):0.01,(((((t4257:0.01,t4258:0.01):0.01,(t4259:0.01,t4260:0.01):0.01):0.01,((t4261:0.01,t4262:0.01):0.01,(t4263:0.01,t4264:0.01):0.01):0.01):0.01,(((t4265:0.01,t4266:0.01):0.01,(t4267:0.01,t4268:0.01):0.01):0.01,((t4269:0.01,t4270:0.01):0.01,(t4271:0.01,t4272:0.01):0.01):0.01):0.01):0.01,((((t4273:0.01,t4274:0.01):0.01,(t4275:0.01,t4276:0.01):0.01):0.01,((t4277:0.01,t4278:0.01):0.01,(t4279:0.01,t4280:0.01):0.01):0.01):0.01,(((t4281:0.01,t4282:0.01):0.01,(t4283:0.01,t4284:0.01):0.01):0.01,((t4285:0.01,t4286:0.01):0.01,(t4287:0.01,t4288:0.01):0.01):0.01):0.01):0.01):0.01):0.01,((((((t4289:0.01,t4290:0.01):0.01,(t4291:0.01,t4292:0.01):0.01):0.01,((t4293:0.01,t4294:0.01):0.01,(t4295:0.01,t4296:0.01):0.01):0.01):0.01,(((t4297:0.01,t4298:0.01):0.01,(t4299:0.01,t4300:0.01):0.01):0.01,((t4301:0.01,t4302:0.01):0.01,(t4303:0.01,t4304:0.01):0.01):0.01):0.01):0.01,((((t4305:0.01,t4306:0.01):0.01,(t4307:0.01,t4308:0.01):0.01):0.01,((t4309:0.01,t4310:0.01):0.01,(t4311:0.01,t4312:0.01):0.01):0.01):0.01,(((t4313:0.01,t4314:0.01):0.01,(t4315:0.01,t4316:0.01):0.01):0.01,((t4317:0.01,t4318:0.01):0.01,(t4319:0.01,t4320:0.01):0.01):0.01):0.01):0.01):0.01,(((((t4321:0.01,t4322:0.01):0.01,(t4323:0.01,t4324:0.01):0.01):0.01,((t4325:0.01,t4326:0.01):0.01,(t4327:0.01,t4328:0.01):0.01):0.01):0.01,(((t4329:0.01,t4330:0.01):0.01,(t4331:0.01,t4332:0.01):0.01):0.01,((t4333:0.01,t4334:0.01):0.01,(t4335:0.01,t4336:0.01):0.01):0.01):0.01):0.01,((((t4337:0.01,t4338:0.01):0.01,(t4339:0.01,t4340:0.01):0.01):0.01,((t4341:0.01,t4342:0.01):0.01,(t4343:0.01,t4344:0.01):0.01):0.01):0.01,(((t4345:0.01,t4346:0.01):0.01,(t4347:0.01,t4348:0.01):0.01):0.01,((t4349:0.01,t4350:0.01):0.01,(t4351:0.01,t4352:0.01):0.01):0.01):0.01):0.01):0.01):0.01):0.01):0.01,((((((((t4353:0.01,t4354:0.01):0.01,(t4355:0.01,t4356:0.01):0.01):0.01,((t4357:0.01,t4358:0.01):0.01,(t4359:0.01,t4360:0.01):0.01):0.01):0.01,(((t4361:0.01,t4362:0.01):0.01,(t4363:0.01,t4364:0.01):0.01):0.01,((t4365:0.01,t4366:0.01):0.01,(t4367:0.01,t4368:0.01):0.01):0.01):0.01):0.01,((((t4369:0.01,t4370:0.01):0.01,(t4371:0.01,t4372:0.01):0.01):0.01,((t4373:0.01,t4374:0.01):0.01,(t4375:0.01,t4376:0.01):0.01):0.01):0.01,(((t4377:0.01,t4378:0.01):0.01,(t4379:0.01,t4380:0.01):0.01):0.01,((t4381:0.01,t4382:0.01):0.01,(t4383:0.01,t4384:0.01):0.01):0.01):0.01):0.01):0.01,(((((t4385:0.01,t4386:0.01):0.01,(t4387:0.01,t4388:0.01):0.01):0.01,((t4389:0.01,t4390:0.01):0.01,(t4391:0.01,t4392:0.01):0.01):0.01):0.01,(((t4393:0.01,t4394:0.01):0.01,(t4395:0.01,t4396:0.01):0.01):0.01,((t4397:0.01,t4398:0.01):0.01,(t4399:0.01,t4400:0.01):0.01):0.01):0.01):0.01,((((t4401:0.01,t4402:0.01):0.01,(t4403:0.01,t4404:0.01):0.01):0.01,((t4405:0.01,t4406:0.01):0.01,(t4407:0.01,t4408:0.01):0.01):0.01):0.01,(((t4409:0.01,t4410:0.01):0.01,(t4411:0.01,t4412:0.01):0.01):0.01,((t4413:0.01,t4414:0.01):0.01,(t4415:0.01,t4416:0.01):0.01):0.01):0.01):0.01):0.01):0.01,((((((t4417:0.01,t4418:0.01):0.01,(t4419:0.01,t4420:0.01):0.01):0.01,((t4421:0.01,t4422:0.01):0.01,(t4423:0.01,t4424:0.01):0.01):0.01):0.01,(((t4425:0.01,t4426:0.01):0.01,(t4427:0.01,t4428:0.01):0.01):0.01,((t4429:0.01,t4430:0.01):0.01,(t4431:0.01,t4432:0.01):0.01):0.01):0.01):0.01,((((t4433:0.01,t4434:0.01):0.01,(t4435:0.01,t4436:0.01):0.01):0.01,((t4437:0.01,t4438:0.01):0.01,(t4439:0.01,t4440:0.01):0.01):0.01):0.01,(((t4441:0.01,t4442:0.01):0.01,(t4443:0.01,t4444:0.01):0.01):0.01,((t4445:0.01,t4446:0.01):0.01,(t4447:0.01,t4448:0.01):0.01):0.01):0.01):0.01):0.01,(((((t4449:0.01,t4450:0.01):0.01,(t4451:0.01,t4452:0.01):0.01):0.01,((t4453:0.01,t4454:0.01):0.01,(t4455:0.01,t4456:0.01):0.01):0.01):0.01,(((t4457:0.01,t4458:0.01):0.01,(t4459:0.01,t4460:0.01):0.01):0.01,((t4461:0.01,t4462:0.01):0.01,(t4463:0.01,t4464:0.01):0.01):0.01):0.01):0.01,((((t4465:0.01,t4466:0.01):0.01,(t4467:0.01,t4468:0.01):0.01):0.01,((t4469:0.01,t4470:0.01):0.01,(t4471:0.01,t4472:0.01):0.01):0.01):0.01,(((t4473:0.01,t4474:0.01):0.01,(t4475:0.01,t4476:0.01):0.01):0.01,((t4477:0.01,t4478:0.01):0.01,(t4479:0.01,t4480:0.01):0.01):0.01):0.01):0.01):0.01):0.01):0.01,(((((((t4481:0.01,t4482:0.01):0.01,(t4483:0.01,t4484:0.01):0.01):0.01,((t4485:0.01,t4486:0.01):0.01,(t4487:0.01,t4488:0.01):0.01):0.01):0.01,(((t4489:0.01,t4490:0.01):0.01,(t4491:0.01,t4492:0.01):0.01):0.01,((t4493:0.01,t4494:0.01):0.01,(t4495:0.01,t4496:0.01):0.01):0.01):0.01):0.01,((((t4497:0.01,t4498:0.01):0.01,(t4499:0.01,t4500:0.01):0.01):0.01,((t4501:0.01,t4502:0.01):0.01,(t4503:0.01,t4504:0.01):0.01):0.01):0.01,(((t4505:0.01,t4506:0.01):0.01,(t4507:0.01,t4508:0.01):0.01):0.01,((t4509:0.01,t4510:0.01):0.01,(t4511:0.01,t4512:0.01):0.01):0.01):0.01):0.01):0.01,(((((t4513:0.01,t4514:0.01):0.01,(t4515:0.01,t4516:0.01):0.01):0.01,((t4517:0.01,t4518:0.01):0.01,(t4519:0.01,t4520:0.01):0.01):0.01):0.01,(((t4521:0.01,t4522:0.01):0.01,(t4523:0.01,t4524:0.01):0.01):0.01,((t4525:0.01,t4526:0.01):0.01,(t4527:0.01,t4528:0.01):0.01):0.01):0.01):0.01,((((t4529:0.01,t4530:0.01):0.01,(t4531:0.01,t4532:0.01):0.01):0.01,((t4533:0.01,t4534:0.01):0.01,(t4535:0.01,t4536:0.01):0.01):0.01):0.01,(((t4537:0.01,t4538:0.01):0.01,(t4539:0.01,t4540:0.01):0.01):0.01,((t4541:0.01,t4542:0.01):0.01,(t4543:0.01,t4544:0.01):0.01):0.01):0.01):0.01):0.01):0.01,((((((t4545:0.01,t4546:0.01):0.01,(t4547:0.01,t4548:0.01):0.01):0.01,((t4549:0.01,t4550:0.01):0.01,(t4551:0.01,t4552:0.01):0.01):0.01):0.01,(((t4553:0.01,t4554:0.01):0.01,(t4555:0.01,t4556:0.01):0.01):0.01,((t4557:0.01,t4558:0.01):0.01,(t4559:0.01,t4560:0.01):0.01):0.01):0.01):0.01,((((t4561:0.01,t4562:0.01):0.01,(t4563:0.01,t4564:0.01):0.01):0.01,((t4565:0.01,t4566:0.01):0.01,(t4567:0.01,t4568:0.01):0.01):0.01):0.01,(((t4569:0.01,t4570:0.01):0.01,(t4571:0.01,t4572:0.01):0.01):0.01,((t4573:0.01,t4574:0.01):0.01,(t4575:0.01,t4576:0.01):0.01):0.01):0.01):0.01):0.01,(((((t4577:0.01,t4578:0.01):0.01,(t4579:0.01,t4580:0.01):0.01):0.01,((t4581:0.01,t4582:0.01):0.01,(t4583:0.01,t4584:0.01):0.01):0.01):0.01,(((t4585:0.01,t4586:0.01):0.01,(t4587:0.01,t4588:0.01):0.01):0.01,((t4589:0.01,t4590:0.01):0.01,(t4591:0.01,t4592:0.01):0.01):0.01):0.01):0.01,((((t4593:0.01,t4594:0.01):0.01,(t4595:0.01,t4596:0.01):0.01):0.01,((t4597:0.01,t4598:0.01):0.01,(t4599:0.01,t4600:0.01):0.01):0.01):0.01,(((t4601:0.01,t4602:0.01):0.01,(t4603:0.01,t4604:0.01):0.01):0.01,((t4605:0.01,t4606:0.01):0.01,(t4607:0.01,t4608:0.01):0.01):0.01):0.01):0.01):0.01):0.01):0.01):0.01):0.01,(((((((((t4609:0.01,t4610:0.01):0.01,(t4611:0.01,t4612:0.01):0.01):0.01,((t4613:0.01,t4614:0.01):0.01,(t4615:0.01,t4616:0.01):0.01):0.01):0.01,(((t4617:0.01,t4618:0.01):0.01,(t4619:0.01,t4620:0.01):0.01):0.01,((t4621:0.01,t4622:0.01):0.01,(t4623:0.01,t4624:0.01):0.01):0.01):0.01):0.01,((((t4625:0.01,t4626:0.01):0.01,(t4627:0.01,t4628:0.01):0.01):0.01,((t4629:0.01,t4630:0.01):0.01,(t4631:0.01,t4632:0.01):0.01):0.01):0.01,(((t4633:0.01,t4634:0.01):0.01,(t4635:0.01,t4636:0.01):0.01):0.01,((t4637:0.01,t4638:0.01):0.01,(t4639:0.01,t4640:0.01):0.01):0.01):0.01):0.01):0.01,(((((t4641:0.01,t4642:0.01):0.01,(t4643:0.01,t4644:0.01):0.01):0.01,((t4645:0.01,t4646:0.01):0.01,(t4647:0.01,t4648:0.01):0.01):0.01):0.01,(((t4649:0.01,t4650:0.01):0.01,(t4651:0.01,t4652:0.01):0.01):0.01,((t4653:0.01,t4654:0.01):0.01,(t4655:0.01,t4656:0.01):0.01):0.01):0.01):0.01,((((t4657:0.01,t4658:0.01):0.01,(t4659:0.01,t4660:0.01):0.01):0.01,((t4661:0.01,t4662:0.01):0.01,(t4663:0.01,t4664:0.01):0.01):0.01):0.01,(((t4665:0.01,t4666:0.01):0.01,(t4667:0.01,t4668:0.01):0.01):0.01,((t4669:0.01,t4670:0.01):0.01,(t4671:0.01,t4672:0.01):0.01):0.01):0.01):0.01):0.01):0.01,((((((t4673:0.01,t4674:0.01):0.01,(t4675:0.01,t4676:0.01):0.01):0.01,((t4677:0.01,t4678:0.01):0.01,(t4679:0.01,t4680:0.01):0.01):0.01):0.01,(((t4681:0.01,t4682:0.01):0.01,(t4683:0.01,t4684:0.01):0.01):0.01,((t4685:0.01,t4686:0.01):0.01,(t4687:0.01,t4688:0.01):0.01):0.01):0.01):0.01,((((t4689:0.01,t4690:0.01):0.01,(t4691:0.01,t4692:0.01):0.01):0.01,((t4693:0.01,t4694:0.01):0.01,(t4695:0.01,t4696:0.01):0.01):0.01):0.01,(((t4697:0.01,t4698:0.01):0.01,(t4699:0.01,t4700:0.01):0.01):0.01,((t4701:0.01,t4702:0.01):0.01,(t4703:0.01,t4704:0.01):0.01):0.01):0.01):0.01):0.01,(((((t4705:0.01,t4706:0.01):0.01,(t4707:0.01,t4708:0.01):0.01):0.01,((t4709:0.01,t4710:0.01):0.01,(t4711:0.01,t4712:0.01):0.01):0.01):0.01,(((t4713:0.01,t4714:0.01):0.01,(t4715:0.01,t4716:0.01):0.01):0.01,((t4717:0.01,t4718:0.01):0.01,(t4719:0.01,t4720:0.01):0.01):0.01):0.01):0.01,((((t4721:0.01,t4722:0.01):0.01,(t4723:0.01,t4724:0.01):0.01):0.01,((t4725:0.01,t4726:0.01):0.01,(t4727:0.01,t4728:0.01):0.01):0.01):0.01,(((t4729:0.01,t4730:0.01):0.01,(t4731:0.01,t4732:0.01):0.01):0.01,((t4733:0.01,t4734:0.01):0.01,(t4735:0.01,t4736:0.01):0.01):0.01):0.01):0.01):0.01):0.01):0.01,(((((((t4737:0.01,t4738:0.01):0.01,(t4739:0.01,t4740:0.01):0.01):0.01,((t4741:0.01,t4742:0.01):0.01,(t4743:0.01,t4744:0.01):0.01):0.01):0.01,(((t4745:0.01,t4746:0.01):0.01,(t4747:0.01,t4748:0.01):0.01):0.01,((t4749:0.01,t4750:0.01):0.01,(t4751:0.01,t4752:0.01):0.01):0.01):0.01):0.01,((((t4753:0.01,t4754:0.01):0.01,(t4755:0.01,t4756:0.01):0.01):0.01,((t4757:0.01,t4758:0.01):0.01,(t4759:0.01,t4760:0.01):0.01):0.01):0.01,(((t4761:0.01,t4762:0.01):0.01,(t4763:0.01,t4764:0.01):0.01):0.01,((t4765:0.01,t4766:0.01):0.01,(t4767:0.01,t4768:0.01):0.01):0.01):0.01):0.01):0.01,(((((t4769:0.01,t4770:0.01):0.01,(t4771:0.01,t4772:0.01):0.01):0.01,((t4773:0.01,t4774:0.01):0.01,(t4775:0.01,t4776:0.01):0.01):0.01):0.01,(((t4777:0.01,t4778:0.01):0.01,(t4779:0.01,t4780:0.01):0.01):0.01,((t4781:0.01,t4782:0.01):0.01,(t4783:0.01,t4784:0.01):0.01):0.01):0.01):0.01,((((t4785:0.01,t4786:0.01):0.01,(t4787:0.01,t4788:0.01):0.01):0.01,((t4789:0.01,t4790:0.01):0.01,(t4791:0.01,t4792:0.01):0.01):0.01):0.01,(((t4793:0.01,t4794:0.01):0.01,(t4795:0.01,t4796:0.01):0.01):0.01,((t4797:0.01,t4798:0.01):0.01,(t4799:0.01,t4800:0.01):0.01):0.01):0.01):0.01):0.01):0.01,((((((t4801:0.01,t4802:0.01):0.01,(t4803:0.01,t4804:0.01):0.01):0.01,((t4805:0.01,t4806:0.01):0.01,(t4807:0.01,t4808:0.01):0.01):0.01):0.01,(((t4809:0.01,t4810:0.01):0.01,(t4811:0.01,t4812:0.01):0.01):0.01,((t4813:0.01,t4814:0.01):0.01,(t4815:0.01,t4816:0.01):0.01):0.01):0.01):0.01,((((t4817:0.01,t4818:0.01):0.01,(t4819:0.01,t4820:0.01):0.01):0.01,((t4821:0.01,t4822:0.01):0.01,(t4823:0.01,t4824:0.01):0.01):0.01):0.01,(((t4825:0.01,t4826:0.01):0.01,(t4827:0.01,t4828:0.01):0.01):0.01,((t4829:0.01,t4830:0.01):0.01,(t4831:0.01,t4832:0.01):0.01):0.01):0.01):0.01):0.01,(((((t4833:0.01,t4834:0.01):0.01,(t4835:0.01,t4836:0.01):0.01):0.01,((t4837:0.01,t4838:0.01):0.01,(t4839:0.01,t4840:0.01):0.01):0.01):0.01,(((t4841:0.01,t4842:0.01):0.01,(t4843:0.01,t4844:0.01):0.01):0.01,((t4845:0.01,t4846:0.01):0.01,(t4847:0.01,t4848:0.01):0.01):0.01):0.01):0.01,((((t4849:0.01,t4850:0.01):0.01,(t4851:0.01,t4852:0.01):0.01):0.01,((t4853:0.01,t4854:0.01):0.01,(t4855:0.01,t4856:0.01):0.01):0.01):0.01,(((t4857:0.01,t4858:0.01):0.01,(t4859:0.01,t4860:0.01):0.01):0.01,((t4861:0.01,t4862:0.01):0.01,(t4863:0.01,t4864:0.01):0.01):0.01):0.01):0.01):0.01):0.01):0.01):0.01,((((((((t4865:0.01,t4866:0.01):0.01,(t4867:0.01,t4868:0.01):0.01):0.01,((t4869:0.01,t4870:0.01):0.01,(t4871:0.01,t4872:0.01):0.01):0.01):0.01,(((t4873:0.01,t4874:0.01):0.01,(t4875:0.01,t4876:0.01):0.01):0.01,((t4877:0.01,t4878:0.01):0.01,(t4879:0.01,t4880:0.01):0.01):0.01):0.01):0.01,((((t4881:0.01,t4882:0.01):0.01,(t4883:0.01,t4884:0.01):0.01):0.01,((t4885:0.01,t4886:0.01):0.01,(t4887:0.01,t4888:0.01):0.01):0.01):0.01,(((t4889:0.01,t4890:0.01):0.01,(t4891:0.01,t4892:0.01):0.01):0.01,((t4893:0.01,t4894:0.01):0.01,(t4895:0.01,t4896:0.01):0.01):0.01):0.01):0.01):0.01,(((((t4897:0.01,t4898:0.01):0.01,(t4899:0.01,t4900:0.01):0.01):0.01,((t4901:0.01,t4902:0.01):0.01,(t4903:0.01,t4904:0.01):0.01):0.01):0.01,(((t4905:0.01,t4906:0.01):0.01,(t4907:0.01,t4908:0.01):0.01):0.01,((t4909:0.01,t4910:0.01):0.01,(t4911:0.01,t4912:0.01):0.01):0.01):0.01):0.01,((((t4913:0.01,t4914:0.01):0.01,(t4915:0.01,t4916:0.01):0.01):0.01,((t4917:0.01,t4918:0.01):0.01,(t4919:0.01,t4920:0.01):0.01):0.01):0.01,(((t4921:0.01,t4922:0.01):0.01,(t4923:0.01,t4924:0.01):0.01):0.01,((t4925:0.01,t4926:0.01):0.01,(t4927:0.01,t4928:0.01):0.01):0.01):0.01):0.01):0.01):0.01,((((((t4929:0.01,t4930:0.01):0.01,(t4931:0.01,t4932:0.01):0.01):0.01,((t4933:0.01,t4934:0.01):0.01,(t4935:0.01,t4936:0.01):0.01):0.01):0.01,(((t4937:0.01,t4938:0.01):0.01,(t4939:0.01,t4940:0.01):0.01):0.01,((t4941:0.01,t4942:0.01):0.01,(t4943:0.01,t4944:0.01):0.01):0.01):0.01):0.01,((((t4945:0.01,t4946:0.01):0.01,(t4947:0.01,t4948:0.01):0.01):0.01,((t4949:0.01,t4950:0.01):0.01,(t4951:0.01,t4952:0.01):0.01):0.01):0.01,(((t4953:0.01,t4954:0.01):0.01,(t4955:0.01,t4956:0.01):0.01):0.01,((t4957:0.01,t4958:0.01):0.01,(t4959:0.01,t4960:0.01):0.01):0.01):0.01):0.01):0.01,(((((t4961:0.01,t4962:0.01):0.01,(t4963:0.01,t4964:0.01):0.01):0.01,((t4965:0.01,t4966:0.01):0.01,(t4967:0.01,t4968:0.01):0.01):0.01):0.01,(((t4969:0.01,t4970:0.01):0.01,(t4971:0.01,t4972:0.01):0.01):0.01,((t4973:0.01,t4974:0.01):0.01,(t4975:0.01,t4976:0.01):0.01):0.01):0.01):0.01,((((t4977:0.01,t4978:0.01):0.01,(t4979:0.01,t4980:0.01):0.01):0.01,((t4981:0.01,t4982:0.01):0.01,(t4983:0.01,t4984:0.01):0.01):0.01):0.01,(((t4985:0.01,t4986:0.01):0.01,(t4987:0.01,t4988:0.01):0.01):0.01,((t4989:0.01,t4990:0.01):0.01,(t4991:0.01,t4992:0.01):0.01):0.01):0.01):0.01):0.01):0.01):0.01,(((((((t4993:0.01,t4994:0.01):0.01,(t4995:0.01,t4996:0.01):0.01):0.01,((t4997:0.01,t4998:0.01):0.01,(t4999:0.01,t5000:0.01):0.01):0.01):0.01,(((t5001:0.01,t5002:0.01):0.01,(t5003:0.01,t5004:0.01):0.01):0.01,((t5005:0.01,t5006:0.01):0.01,(t5007:0.01,t5008:0.01):0.01):0.01):0.01):0.01,((((t5009:0.01,t5010:0.01):0.01,(t5011:0.01,t5012:0.01):0.01):0.01,((t5013:0.01,t5014:0.01):0.01,(t5015:0.01,t5016:0.01):0.01):0.01):0.01,(((t5017:0.01,t5018:0.01):0.01,(t5019:0.01,t5020:0.01):0.01):0.01,((t5021:0.01,t5022:0.01):0.01,(t5023:0.01,t5024:0.01):0.01):0.01):0.01):0.01):0.01,(((((t5025:0.01,t5026:0.01):0.01,(t5027:0.01,t5028:0.01):0.01):0.01,((t5029:0.01,t5030:0.01):0.01,(t5031:0.01,t5032:0.01):0.01):0.01):0.01,(((t5033:0.01,t5034:0.01):0.01,(t5035:0.01,t5036:0.01):0.01):0.01,((t5037:0.01,t5038:0.01):0.01,(t5039:0.01,t5040:0.01):0.01):0.01):0.01):0.01,((((t5041:0.01,t5042:0.01):0.01,(t5043:0.01,t5044:0.01):0.01):0.01,((t5045:0.01,t5046:0.01):0.01,(t5047:0.01,t5048:0.01):0.01):0.01):0.01,(((t5049:0.01,t5050:0.01):0.01,(t5051:0.01,t5052:0.01):0.01):0.01,((t5053:0.01,t5054:0.01):0.01,(t5055:0.01,t5056:0.01):0.01):0.01):0.01):0.01):0.01):0.01,((((((t5057:0.01,t5058:0.01):0.01,(t5059:0.01,t5060:0.01):0.01):0.01,((t5061:0.01,t5062:0.01):0.01,(t5063:0.01,t5064:0.01):0.01):0.01):0.01,(((t5065:0.01,t5066:0.01):0.01,(t5067:0.01,t5068:0.01):0.01):0.01,((t5069:0.01,t5070:0.01):0.01,(t5071:0.01,t5072:0.01):0.01):0.01):0.01):0.01,((((t5073:0.01,t5074:0.01):0.01,(t5075:0.01,t5076:0.01):0.01):0.01,((t5077:0.01,t5078:0.01):0.01,(t5079:0.01,t5080:0.01):0.01):0.01):0.01,(((t5081:0.01,t5082:0.01):0.01,(t5083:0.01,t5084:0.01):0.01):0.01,((t5085:0.01,t5086:0.01):0.01,(t5087:0.01,t5088:0.01):0.01):0.01):0.01):0.01):0.01,(((((t5089:0.01,t5090:0.01):0.01,(t5091:0.01,t5092:0.01):0.01):0.01,((t5093:0.01,t5094:0.01):0.01,(t5095:0.01,t5096:0.01):0.01):0.01):0.01,(((t5097:0.01,t5098:0.01):0.01,(t5099:0.01,t5100:0.01):0.01):0.01,((t5101:0.01,t5102:0.01):0.01,(t5103:0.01,t5104:0.01):0.01):0.01):0.01):0.01,((((t5105:0.01,t5106:0.01):0.01,(t5107:0.01,t5108:0.01):0.01):0.01,((t5109:0.01,t5110:0.01):0.01,(t5111:0.01,t5112:0.01):0.01):0.01):0.01,(((t5113:0.01,t5114:0.01):0.01,(t5115:0.01,t5116:0.01):0.01):0.01,((t5117:0.01,t5118:0.01):0.01,(t5119:0.01,t5120:0.01):0.01):0.01):0.01):0.01):0.01):0.01):0.01):0.01):0.01):0.01,((((((((((t5121:0.01,t5122:0.01):0.01,(t5123:0.01,t5124:0.01):0.01):0.01,((t5125:0.01,t5126:0.01):0.01,(t5127:0.01,t5128:0.01):0.01):0.01):0.01,(((t5129:0.01,t5130:0.01):0.01,(t5131:0.01,t5132:0.01):0.01):0.01,((t5133:0.01,t5134:0.01):0.01,(t5135:0.01,t5136:0.01):0.01):0.01):0.01):0.01,((((t5137:0.01,t5138:0.01):0.01,(t5139:0.01,t5140:0.01):0.01):0.01,((t5141:0.01,t5142:0.01):0.01,(t5143:0.01,t5144:0.01):0.01):0.01):0.01,(((t5145:0.01,t5146:0.01):0.01,(t5147:0.01,t5148:0.01):0.01):0.01,((t5149:0.01,t5150:0.01):0.01,(t5151:0.01,t5152:0.01):0.01):0.01):0.01):0.01):0.01,(((((t5153:0.01,t5154:0.01):0.01,(t5155:0.01,t5156:0.01):0.01):0.01,((t5157:0.01,t5158:0.01):0.01,(t5159:0.01,t5160:0.01):0.01):0.01):0.01,(((t5161:0.01,t5162:0.01):0.01,(t5163:0.01,t5164:0.01):0.01):0.01,((t5165:0.01,t5166:0.01):0.01,(t5167:0.01,t5168:0.01):0.01):0.01):0.01):0.01,((((t5169:0.01,t5170:0.01):0.01,(t5171:0.01,t5172:0.01):0.01):0.01,((t5173:0.01,t5174:0.01):0.01,(t5175:0.01,t5176:0.01):0.01):0.01):0.01,(((t5177:0.01,t5178:0.01):0.01,(t5179:0.01,t5180:0.01):0.01):0.01,((t5181:0.01,t5182:0.01):0.01,(t5183:0.01,t5184:0.01):0.01):0.01):0.01):0.01):0.01):0.01,((((((t5185:0.01,t5186:0.01):0.01,(t5187:0.01,t5188:0.01):0.01):0.01,((t5189:0.01,t5190:0.01):0.01,(t5191:0.01,t5192:0.01):0.01):0.01):0.01,(((t5193:0.01,t5194:0.01):0.01,(t5195:0.01,t5196:0.01):0.01):0.01,((t5197:0.01,t5198:0.01):0.01,(t5199:0.01,t5200:0.01):0.01):0.01):0.01):0.01,((((t5201:0.01,t5202:0.01):0.01,(t5203:0.01,t5204:0.01):0.01):0.01,((t5205:0.01,t5206:0.01):0.01,(t5207:0.01,t5208:0.01):0.01):0.01):0.01,(((t5209:0.01,t5210:0.01):0.01,(t5211:0.01,t5212:0.01):0.01):0.01,((t5213:0.01,t5214:0.01):0.01,(t5215:0.01,t5216:0.01):0.01):0.01):0.01):0.01):0.01,(((((t5217:0.01,t5218:0.01):0.01,(t5219:0.01,t5220:0.01):0.01):0.01,((t5221:0.01,t5222:0.01):0.01,(t5223:0.01,t5224:0.01):0.01):0.01):0.01,(((t5225:0.01,t5226:0.01):0.01,(t5227:0.01,t5228:0.01):0.01):0.01,((t5229:0.01,t5230:0.01):0.01,(t5231:0.01,t5232:0.01):0.01):0.01):0.01):0.01,((((t5233:0.01,t5234:0.01):0.01,(t5235:0.01,t5236:0.01):0.01):0.01,((t5237:0.01,t5238:0.01):0.01,(t5239:0.01,t5240:0.01):0.01):0.01):0.01,(((t5241:0.01,t5242:0.01):0.01,(t5243:0.01,t5244:0.01):0.01):0.01,((t5245:0.01,t5246:0.01):0.01,(t5247:0.01,t5248:0.01):0.01):0.01):0.01):0.01):0.01):0.01):0.01,(((((((t5249:0.01,t5250:0.01):0.01,(t5251:0.01,t5252:0.01):0.01):0.01,((t5253:0.01,t5254:0.01):0.01,(t5255:0.01,t5256:0.01):0.01):0.01):0.01,(((t5257:0.01,t5258:0.01):0.01,(t5259:0.01,t5260:0.01):0.01):0.01,((t5261:0.01,t5262:0.01):0.01,(t5263:0.01,t5264:0.01):0.01):0.01):0.01):0.01,((((t5265:0.01,t5266:0.01):0.01,(t5267:0.01,t5268:0.01):0.01):0.01,((t5269:0.01,t5270:0.01):0.01,(t5271:0.01,t5272:0.01):0.01):0.01):0.01,(((t5273:0.01,t5274:0.01):0.01,(t5275:0.01,t5276:0.01):0.01):0.01,((t5277:0.01,t5278:0.01):0.01,(t5279:0.01,t5280:0.01):0.01):0.01):0.01):0.01):0.01,(((((t5281:0.01,t5282:0.01):0.01,(t5283:0.01,t5284:0.01):0.01):0.01,((t5285:0.01,t5286:0.01):0.01,(t5287:0.01,t5288:0.01):0.01):0.01):0.01,(((t5289:0.01,t5290:0.01):0.01,(t5291:0.01,t5292:0.01):0.01):0.01,((t5293:0.01,t5294:0.01):0.01,(t5295:0.01,t5296:0.01):0.01):0.01):0.01):0.01,((((t5297:0.01,t5298:0.01):0.01,(t5299:0.01,t5300:0.01):0.01):0.01,((t5301:0.01,t5302:0.01):0.01,(t5303:0.01,t5304:0.01):0.01):0.01):0.01,(((t5305:0.01,t5306:0.01):0.01,(t5307:0.01,t5308:0.01):0.01):0.01,((t5309:0.01,t5310:0.01):0.01,(t5311:0.01,t5312:0.01):0.01):0.01):0.01):0.01):0.01):0.01,((((((t5313:0.01,t5314:0.01):0.01,(t5315:0.01,t5316:0.01):0.01):0.01,((t5317:0.01,t5318:0.01):0.01,(t5319:0.01,t5320:0.01):0.01):0.01):0.01,(((t5321:0.01,t5322:0.01):0.01,(t5323:0.01,t5324:0.01):0.01):0.01,((t5325:0.01,t5326:0.01):0.01,(t5327:0.01,t5328:0.01):0.01):0.01):0.01):0.01,((((t5329:0.01,t5330:0.01):0.01,(t5331:0.01,t5332:0.01):0.01):0.01,((t5333:0.01,t5334:0.01):0.01,(t5335:0.01,t5336:0.01):0.01):0.01):0.01,(((t5337:0.01,t5338:0.01):0.01,(t5339:0.01,t5340:0.01):0.01):0.01,((t5341:0.01,t5342:0.01):0.01,(t5343:0.01,t5344:0.01):0.01):0.01):0.01):0.01):0.01,(((((t5345:0.01,t5346:0.01):0.01,(t5347:0.01,t5348:0.01):0.01):0.01,((t5349:0.01,t5350:0.01):0.01,(t5351:0.01,t5352:0.01):0.01):0.01):0.01,(((t5353:0.01,t5354:0.01):0.01,(t5355:0.01,t5356:0.01):0.01):0.01,((t5357:0.01,t5358:0.01):0.01,(t5359:0.01,t5360:0.01):0.01):0.01):0.01):0.01,((((t5361:0.01,t5362:0.01):0.01,(t5363:0.01,t5364:0.01):0.01):0.01,((t5365:0.01,t5366:0.01):0.01,(t5367:0.01,t5368:0.01):0.01):0.01):0.01,(((t5369:0.01,t5370:0.01):0.01,(t5371:0.01,t5372:0.01):0.01):0.01,((t5373:0.01,t5374:0.01):0.01,(t5375:0.01,t5376:0.01):0.01):0.01):0.01):0.01):0.01):0.01):0.01):0.01,((((((((t5377:0.01,t5378:0.01):0.01,(t5379:0.01,t5380:0.01):0.01):0.01,((t5381:0.01,t5382:0.01):0.01,(t5383:0.01,t5384:0.01):0.01):0.01):0.01,(((t5385:0.01,t5386:0.01):0.01,(t5387:0.01,t5388:0.01):0.01):0.01,((t5389:0.01,t5390:0.01):0.01,(t5391:0.01,t5392:0.01):0.01):0.01):0.01):0.01,((((t5393:0.01,t5394:0.01):0.01,(t5395:0.01,t5396:0.01):0.01):0.01,((t5397:0.01,t5398:0.01):0.01,(t5399:0.01,t5400:0.01):0.01):0.01):0.01,(((t5401:0.01,t5402:0.01):0.01,(t5403:0.01,t5404:0.01):0.01):0.01,((t5405:0.01,t5406:0.01):0.01,(t5407:0.01,t5408:0.01):0.01):0.01):0.01):0.01):0.01,(((((t5409:0.01,t5410:0.01):0.01,(t5411:0.01,t5412:0.01):0.01):0.01,((t5413:0.01,t5414:0.01):0.01,(t5415:0.01,t5416:0.01):0.01):0.01):0.01,(((t5417:0.01,t5418:0.01):0.01,(t5419:0.01,t5420:0.01):0.01):0.01,((t5421:0.01,t5422:0.01):0.01,(t5423:0.01,t5424:0.01):0.01):0.01):0.01):0.01,((((t5425:0.01,t5426:0.01):0.01,(t5427:0.01,t5428:0.01):0.01):0.01,((t5429:0.01,t5430:0.01):0.01,(t5431:0.01,t5432:0.01):0.01):0.01):0.01,(((t5433:0.01,t5434:0.01):0.01,(t5435:0.01,t5436:0.01):0.01):0.01,((t5437:0.01,t5438:0.01):0.01,(t5439:0.01,t5440:0.01):0.01):0.01):0.01):0.01):0.01):0.01,((((((t5441:0.01,t5442:0.01):0.01,(t5443:0.01,t5444:0.01):0.01):0.01,((t5445:0.01,t5446:0.01):0.01,(t5447:0.01,t5448:0.01):0.01):0.01):0.01,(((t5449:0.01,t5450:0.01):0.01,(t5451:0.01,t5452:0.01):0.01):0.01,((t5453:0.01,t5454:0.01):0.01,(t5455:0.01,t5456:0.01):0.01):0.01):0.01):0.01,((((t5457:0.01,t5458:0.01):0.01,(t5459:0.01,t5460:0.01):0.01):0.01,((t5461:0.01,t5462:0.01):0.01,(t5463:0.01,t5464:0.01):0.01):0.01):0.01,(((t5465:0.01,t5466:0.01):0.01,(t5467:0.01,t5468:0.01):0.01):0.01,((t5469:0.01,t5470:0.01):0.01,(t5471:0.01,t5472:0.01):0.01):0.01):0.01):0.01):0.01,(((((t5473:0.01,t5474:0.01):0.01,(t5475:0.01,t5476:0.01):0.01):0.01,((t5477:0.01,t5478:0.01):0.01,(t5479:0.01,t5480:0.01):0.01):0.01):0.01,(((t5481:0.01,t5482:0.01):0.01,(t5483:0.01,t5484:0.01):0.01):0.01,((t5485:0.01,t5486:0.01):0.01,(t5487:0.01,t5488:0.01):0.01):0.01):0.01):0.01,((((t5489:0.01,t5490:0.01):0.01,(t5491:0.01,t5492:0.01):0.01):0.01,((t5493:0.01,t5494:0.01):0.01,(t5495:0.01,t5496:0.01):0.01):0.01):0.01,(((t5497:0.01,t5498:0.01):0.01,(t5499:0.01,t5500:0.01):0.01):0.01,((t5501:0.01,t5502:0.01):0.01,(t5503:0.01,t5504:0.01):0.01):0.01):0.01):0.01):0.01):0.01):0.01,(((((((t5505:0.01,t5506:0.01):0.01,(t5507:0.01,t5508:0.01):0.01):0.01,((t5509:0.01,t5510:0.01):0.01,(t5511:0.01,t5512:0.01):0.01):0.01):0.01,(((t5513:0.01,t5514:0.01):0.01,(t5515:0.01,t5516:0.01):0.01):0.01,((t5517:0.01,t5518:0.01):0.01,(t5519:0.01,t5520:0.01):0.01):0.01):0.01):0.01,((((t5521:0.01,t5522:0.01):0.01,(t5523:0.01,t5524:0.01):0.01):0.01,((t5525:0.01,t5526:0.01):0.01,(t5527:0.01,t5528:0.01):0.01):0.01):0.01,(((t5529:0.01,t5530:0.01):0.01,(t5531:0.01,t5532:0.01):0.01):0.01,((t5533:0.01,t5534:0.01):0.01,(t5535:0.01,t5536:0.01):0.01):0.01):0.01):0.01):0.01,(((((t5537:0.01,t5538:0.01):0.01,(t5539:0.01,t5540:0.01):0.01):0.01,((t5541:0.01,t5542:0.01):0.01,(t5543:0.01,t5544:0.01):0.01):0.01):0.01,(((t5545:0.01,t5546:0.01):0.01,(t5547:0.01,t5548:0.01):0.01):0.01,((t5549:0.01,t5550:0.01):0.01,(t5551:0.01,t5552:0.01):0.01):0.01):0.01):0.01,((((t5553:0.01,t5554:0.01):0.01,(t5555:0.01,t5556:0.01):0.01):0.01,((t5557:0.01,t5558:0.01):0.01,(t5559:0.01,t5560:0.01):0.01):0.01):0.01,(((t5561:0.01,t5562:0.01):0.01,(t5563:0.01,t5564:0.01):0.01):0.01,((t5565:0.01,t5566:0.01):0.01,(t5567:0.01,t5568:0.01):0.01):0.01):0.01):0.01):0.01):0.01,((((((t5569:0.01,t5570:0.01):0.01,(t5571:0.01,t5572:0.01):0.01):0.01,((t5573:0.01,t5574:0.01):0.01,(t5575:0.01,t5576:0.01):0.01):0.01):0.01,(((t5577:0.01,t5578:0.01):0.01,(t5579:0.01,t5580:0.01):0.01):0.01,((t5581:0.01,t5582:0.01):0.01,(t5583:0.01,t5584:0.01):0.01):0.01):0.01):0.01,((((t5585:0.01,t5586:0.01):0.01,(t5587:0.01,t5588:0.01):0.01):0.01,((t5589:0.01,t5590:0.01):0.01,(t5591:0.01,t5592:0.01):0.01):0.01):0.01,(((t5593:0.01,t5594:0.01):0.01,(t5595:0.01,t5596:0.01):0.01):0.01,((t5597:0.01,t5598:0.01):0.01,(t5599:0.01,t5600:0.01):0.01):0.01):0.01):0.01):0.01,(((((t5601:0.01,t5602:0.01):0.01,(t5603:0.01,t5604:0.01):0.01):0.01,((t5605:0.01,t5606:0.01):0.01,(t5607:0.01,t5608:0.01):0.01):0.01):0.01,(((t5609:0.01,t5610:0.01):0.01,(t5611:0.01,t5612:0.01):0.01):0.01,((t5613:0.01,t5614:0.01):0.01,(t5615:0.01,t5616:0.01):0.01):0.01):0.01):0.01,((((t5617:0.01,t5618:0.01):0.01,(t5619:0.01,t5620:0.01):0.01):0.01,((t5621:0.01,t5622:0.01):0.01,(t5623:0.01,t5624:0.01):0.01):0.01):0.01,(((t5625:0.01,t5626:0.01):0.01,(t5627:0.01,t5628:0.01):0.01):0.01,((t5629:0.01,t5630:0.01):0.01,(t5631:0.01,t5632:0.01):0.01):0.01):0.01):0.01):0.01):0.01):0.01):0.01):0.01,(((((((((t5633:0.01,t5634:0.01):0.01,(t5635:0.01,t5636:0.01):0.01):0.01,((t5637:0.01,t5638:0.01):0.01,(t5639:0.01,t5640:0.01):0.01):0.01):0.01,(((t5641:0.01,t5642:0.01):0.01,(t5643:0.01,t5644:0.01):0.01):0.01,((t5645:0.01,t5646:0.01):0.01,(t5647:0.01,t5648:0.01):0.01):0.01):0.01):0.01,((((t5649:0.01,t5650:0.01):0.01,(t5651:0.01,t5652:0.01):0.01):0.01,((t5653:0.01,t5654:0.01):0.01,(t5655:0.01,t5656:0.01):0.01):0.01):0.01,(((t5657:0.01,t5658:0.01):0.01,(t5659:0.01,t5660:0.01):0.01):0.01,((t5661:0.01,t5662:0.01):0.01,(t5663:0.01,t5664:0.01):0.01):0.01):0.01):0.01):0.01,(((((t5665:0.01,t5666:0.01):0.01,(t5667:0.01,t5668:0.01):0.01):0.01,((t5669:0.01,t5670:0.01):0.01,(t5671:0.01,t5672:0.01):0.01):0.01):0.01,(((t5673:0.01,t5674:0.01):0.01,(t5675:0.01,t5676:0.01):0.01):0.01,((t5677:0.01,t5678:0.01):0.01,(t5679:0.01,t5680:0.01):0.01):0.01):0.01):0.01,((((t5681:0.01,t5682:0.01):0.01,(t5683:0.01,t5684:0.01):0.01):0.01,((t5685:0.01,t5686:0.01):0.01,(t5687:0.01,t5688:0.01):0.01):0.01):0.01,(((t5689:0.01,t5690:0.01):0.01,(t5691:0.01,t5692:0.01):0.01):0.01,((t5693:0.01,t5694:0.01):0.01,(t5695:0.01,t5696:0.01):0.01):0.01):0.01):0.01):0.01):0.01,((((((t5697:0.01,t5698:0.01):0.01,(t5699:0.01,t5700:0.01):0.01):0.01,((t5701:0.01,t5702:0.01):0.01,(t5703:0.01,t5704:0.01):0.01):0.01):0.01,(((t5705:0.01,t5706:0.01):0.01,(t5707:0.01,t5708:0.01):0.01):0.01,((t5709:0.01,t5710:0.01):0.01,(t5711:0.01,t5712:0.01):0.01):0.01):0.01):0.01,((((t5713:0.01,t5714:0.01):0.01,(t5715:0.01,t5716:0.01):0.01):0.01,((t5717:0.01,t5718:0.01):0.01,(t5719:0.01,t5720:0.01):0.01):0.01):0.01,(((t5721:0.01,t5722:0.01):0.01,(t5723:0.01,t5724:0.01):0.01):0.01,((t5725:0.01,t5726:0.01):0.01,(t5727:0.01,t5728:0.01):0.01):0.01):0.01):0.01):0.01,(((((t5729:0.01,t5730:0.01):0.01,(t5731:0.01,t5732:0.01):0.01):0.01,((t5733:0.01,t5734:0.01):0.01,(t5735:0.01,t5736:0.01):0.01):0.01):0.01,(((t5737:0.01,t5738:0.01):0.01,(t5739:0.01,t5740:0.01):0.01):0.01,((t5741:0.01,t5742:0.01):0.01,(t5743:0.01,t5744:0.01):0.01):0.01):0.01):0.01,((((t5745:0.01,t5746:0.01):0.01,(t5747:0.01,t5748:0.01):0.01):0.01,((t5749:0.01,t5750:0.01):0.01,(t5751:0.01,t5752:0.01):0.01):0.01):0.01,(((t5753:0.01,t5754:0.01):0.01,(t5755:0.01,t5756:0.01):0.01):0.01,((t5757:0.01,t5758:0.01):0.01,(t5759:0.01,t5760:0.01):0.01):0.01):0.01):0.01):0.01):0.01):0.01,(((((((t5761:0.01,t5762:0.01):0.01,(t5763:0.01,t5764:0.01):0.01):0.01,((t5765:0.01,t5766:0.01):0.01,(t5767:0.01,t5768:0.01):0.01):0.01):0.01,(((t5769:0.01,t5770:0.01):0.01,(t5771:0.01,t5772:0.01):0.01):0.01,((t5773:0.01,t5774:0.01):0.01,(t5775:0.01,t5776:0.01):0.01):0.01):0.01):0.01,((((t5777:0.01,t5778:0.01):0.01,(t5779:0.01,t5780:0.01):0.01):0.01,((t5781:0.01,t5782:0.01):0.01,(t5783:0.01,t5784:0.01):0.01):0.01):0.01,(((t5785:0.01,t5786:0.01):0.01,(t5787:0.01,t5788:0.01):0.01):0.01,((t5789:0.01,t5790:0.01):0.01,(t5791:0.01,t5792:0.01):0.01):0.01):0.01):0.01):0.01,(((((t5793:0.01,t5794:0.01):0.01,(t5795:0.01,t5796:0.01):0.01):0.01,((t5797:0.01,t5798:0.01):0.01,(t5799:0.01,t5800:0.01):0.01):0.01):0.01,(((t5801:0.01,t5802:0.01):0.01,(t5803:0.01,t5804:0.01):0.01):0.01,((t5805:0.01,t5806:0.01):0.01,(t5807:0.01,t5808:0.01):0.01):0.01):0.01):0.01,((((t5809:0.01,t5810:0.01):0.01,(t5811:0.01,t5812:0.01):0.01):0.01,((t5813:0.01,t5814:0.01):0.01,(t5815:0.01,t5816:0.01):0.01):0.01):0.01,(((t5817:0.01,t5818:0.01):0.01,(t5819:0.01,t5820:0.01):0.01):0.01,((t5821:0.01,t5822:0.01):0.01,(t5823:0.01,t5824:0.01):0.01):0.01):0.01):0.01):0.01):0.01,((((((t5825:0.01,t5826:0.01):0.01,(t5827:0.01,t5828:0.01):0.01):0.01,((t5829:0.01,t5830:0.01):0.01,(t5831:0.01,t5832:0.01):0.01):0.01):0.01,(((t5833:0.01,t5834:0.01):0.01,(t5835:0.01,t5836:0.01):0.01):0.01,((t5837:0.01,t5838:0.01):0.01,(t5839:0.01,t5840:0.01):0.01):0.01):0.01):0.01,((((t5841:0.01,t5842:0.01):0.01,(t5843:0.01,t5844:0.01):0.01):0.01,((t5845:0.01,t5846:0.01):0.01,(t5847:0.01,t5848:0.01):0.01):0.01):0.01,(((t5849:0.01,t5850:0.01):0.01,(t5851:0.01,t5852:0.01):0.01):0.01,((t5853:0.01,t5854:0.01):0.01,(t5855:0.01,t5856:0.01):0.01):0.01):0.01):0.01):0.01,(((((t5857:0.01,t5858:0.01):0.01,(t5859:0.01,t5860:0.01):0.01):0.01,((t5861:0.01,t5862:0.01):0.01,(t5863:0.01,t5864:0.01):0.01):0.01):0.01,(((t5865:0.01,t5866:0.01):0.01,(t5867:0.01,t5868:0.01):0.01):0.01,((t5869:0.01,t5870:0.01):0.01,(t5871:0.01,t5872:0.01):0.01):0.01):0.01):0.01,((((t5873:0.01,t5874:0.01):0.01,(t5875:0.01,t5876:0.01):0.01):0.01,((t5877:0.01,t5878:0.01):0.01,(t5879:0.01,t5880:0.01):0.01):0.01):0.01,(((t5881:0.01,t5882:0.01):0.01,(t5883:0.01,t5884:0.01):0.01):0.01,((t5885:0.01,t5886:0.01):0.01,(t5887:0.01,t5888:0.01):0.01):0.01):0.01):0.01):0.01):0.01):0.01):0.01,((((((((t5889:0.01,t5890:0.01):0.01,(t5891:0.01,t5892:0.01):0.01):0.01,((t5893:0.01,t5894:0.01):0.01,(t5895:0.01,t5896:0.01):0.01):0.01):0.01,(((t5897:0.01,t5898:0.01):0.01,(t5899:0.01,t5900:0.01):0.01):0.01,((t5901:0.01,t5902:0.01):0.01,(t5903:0.01,t5904:0.01):0.01):0.01):0.01):0.01,((((t5905:0.01,t5906:0.01):0.01,(t5907:0.01,t5908:0.01):0.01):0.01,((t5909:0.01,t5910:0.01):0.01,(t5911:0.01,t5912:0.01):0.01):0.01):0.01,(((t5913:0.01,t5914:0.01):0.01,(t5915:0.01,t5916:0.01):0.01):0.01,((t5917:0.01,t5918:0.01):0.01,(t5919:0.01,t5920:0.01):0.01):0.01):0.01):0.01):0.01,(((((t5921:0.01,t5922:0.01):0.01,(t5923:0.01,t5924:0.01):0.01):0.01,((t5925:0.01,t5926:0.01):0.01,(t5927:0.01,t5928:0.01):0.01):0.01):0.01,(((t5929:0.01,t5930:0.01):0.01,(t5931:0.01,t5932:0.01):0.01):0.01,((t5933:0.01,t5934:0.01):0.01,(t5935:0.01,t5936:0.01):0.01):0.01):0.01):0.01,((((t5937:0.01,t5938:0.01):0.01,(t5939:0.01,t5940:0.01):0.01):0.01,((t5941:0.01,t5942:0.01):0.01,(t5943:0.01,t5944:0.01):0.01):0.01):0.01,(((t5945:0.01,t5946:0.01):0.01,(t5947:0.01,t5948:0.01):0.01):0.01,((t5949:0.01,t5950:0.01):0.01,(t5951:0.01,t5952:0.01):0.01):0.01):0.01):0.01):0.01):0.01,((((((t5953:0.01,t5954:0.01):0.01,(t5955:0.01,t5956:0.01):0.01):0.01,((t5957:0.01,t5958:0.01):0.01,(t5959:0.01,t5960:0.01):0.01):0.01):0.01,(((t5961:0.01,t5962:0.01):0.01,(t5963:0.01,t5964:0.01):0.01):0.01,((t5965:0.01,t5966:0.01):0.01,(t5967:0.01,t5968:0.01):0.01):0.01):0.01):0.01,((((t5969:0.01,t5970:0.01):0.01,(t5971:0.01,t5972:0.01):0.01):0.01,((t5973:0.01,t5974:0.01):0.01,(t5975:0.01,t5976:0.01):0.01):0.01):0.01,(((t5977:0.01,t5978:0.01):0.01,(t5979:0.01,t5980:0.01):0.01):0.01,((t5981:0.01,t5982:0.01):0.01,(t5983:0.01,t5984:0.01):0.01):0.01):0.01):0.01):0.01,(((((t5985:0.01,t5986:0.01):0.01,(t5987:0.01,t5988:0.01):0.01):0.01,((t5989:0.01,t5990:0.01):0.01,(t5991:0.01,t5992:0.01):0.01):0.01):0.01,(((t5993:0.01,t5994:0.01):0.01,(t5995:0.01,t5996:0.01):0.01):0.01,((t5997:0.01,t5998:0.01):0.01,(t5999:0.01,t6000:0.01):0.01):0.01):0.01):0.01,((((t6001:0.01,t6002:0.01):0.01,(t6003:0.01,t6004:0.01):0.01):0.01,((t6005:0.01,t6006:0.01):0.01,(t6007:0.01,t6008:0.01):0.01):0.01):0.01,(((t6009:0.01,t6010:0.01):0.01,(t6011:0.01,t6012:0.01):0.01):0.01,((t6013:0.01,t6014:0.01):0.01,(t6015:0.01,t6016:0.01):0.01):0.01):0.01):0.01):0.01):0.01):0.01,(((((((t6017:0.01,t6018:0.01):0.01,(t6019:0.01,t6020:0.01):0.01):0.01,((t6021:0.01,t6022:0.01):0.01,(t6023:0.01,t6024:0.01):0.01):0.01):0.01,(((t6025:0.01,t6026:0.01):0.01,(t6027:0.01,t6028:0.01):0.01):0.01,((t6029:0.01,t6030:0.01):0.01,(t6031:0.01,t6032:0.01):0.01):0.01):0.01):0.01,((((t6033:0.01,t6034:0.01):0.01,(t6035:0.01,t6036:0.01):0.01):0.01,((t6037:0.01,t6038:0.01):0.01,(t6039:0.01,t6040:0.01):0.01):0.01):0.01,(((t6041:0.01,t6042:0.01):0.01,(t6043:0.01,t6044:0.01):0.01):0.01,((t6045:0.01,t6046:0.01):0.01,(t6047:0.01,t6048:0.01):0.01):0.01):0.01):0.01):0.01,(((((t6049:0.01,t6050:0.01):0.01,(t6051:0.01,t6052:0.01):0.01):0.01,((t6053:0.01,t6054:0.01):0.01,(t6055:0.01,t6056:0.01):0.01):0.01):0.01,(((t6057:0.01,t6058:0.01):0.01,(t6059:0.01,t6060:0.01):0.01):0.01,((t6061:0.01,t6062:0.01):0.01,(t6063:0.01,t6064:0.01):0.01):0.01):0.01):0.01,((((t6065:0.01,t6066:0.01):0.01,(t6067:0.01,t6068:0.01):0.01):0.01,((t6069:0.01,t6070:0.01):0.01,(t6071:0.01,t6072:0.01):0.01):0.01):0.01,(((t6073:0.01,t6074:0.01):0.01,(t6075:0.01,t6076:0.01):0.01):0.01,((t6077:0.01,t6078:0.01):0.01,(t6079:0.01,t6080:0.01):0.01):0.01):0.01):0.01):0.01):0.01,((((((t6081:0.01,t6082:0.01):0.01,(t6083:0.01,t6084:0.01):0.01):0.01,((t6085:0.01,t6086:0.01):0.01,(t6087:0.01,t6088:0.01):0.01):0.01):0.01,(((t6089:0.01,t6090:0.01):0.01,(t6091:0.01,t6092:0.01):0.01):0.01,((t6093:0.01,t6094:0.01):0.01,(t6095:0.01,t6096:0.01):0.01):0.01):0.01):0.01,((((t6097:0.01,t6098:0.01):0.01,(t6099:0.01,t6100:0.01):0.01):0.01,((t6101:0.01,t6102:0.01):0.01,(t6103:0.01,t6104:0.01):0.01):0.01):0.01,(((t6105:0.01,t6106:0.01):0.01,(t6107:0.01,t6108:0.01):0.01):0.01,((t6109:0.01,t6110:0.01):0.01,(t6111:0.01,t6112:0.01):0.01):0.01):0.01):0.01):0.01,(((((t6113:0.01,t6114:0.01):0.01,(t6115:0.01,t6116:0.01):0.01):0.01,((t6117:0.01,t6118:0.01):0.01,(t6119:0.01,t6120:0.01):0.01):0.01):0.01,(((t6121:0.01,t6122:0.01):0.01,(t6123:0.01,t6124:0.01):0.01):0.01,((t6125:0.01,t6126:0.01):0.01,(t6127:0.01,t6128:0.01):0.01):0.01):0.01):0.01,((((t6129:0.01,t6130:0.01):0.01,(t6131:0.01,t6132:0.01):0.01):0.01,((t6133:0.01,t6134:0.01):0.01,(t6135:0.01,t6136:0.01):0.01):0.01):0.01,(((t6137:0.01,t6138:0.01):0.01,(t6139:0.01,t6140:0.01):0.01):0.01,((t6141:0.01,t6142:0.01):0.01,(t6143:0.01,t6144:0.01):0.01):0.01):0.01):0.01):0.01):0.01):0.01):0.01):0.01):0.01):0.01,(((((((((((t6145:0.01,t6146:0.01):0.01,(t6147:0.01,t6148:0.01):0.01):0.01,((t6149:0.01,t6150:0.01):0.01,(t6151:0.01,t6152:0.01):0.01):0.01):0.01,(((t6153:0.01,t6154:0.01):0.01,(t6155:0.01,t6156:0.01):0.01):0.01,((t6157:0.01,t6158:0.01):0.01,(t6159:0.01,t6160:0.01):0.01):0.01):0.01):0.01,((((t6161:0.01,t6162:0.01):0.01,(t6163:0.01,t6164:0.01):0.01):0.01,((t6165:0.01,t6166:0.01):0.01,(t6167:0.01,t6168:0.01):0.01):0.01):0.01,(((t6169:0.01,t6170:0.01):0.01,(t6171:0.01,t6172:0.01):0.01):0.01,((t6173:0.01,t6174:0.01):0.01,(t6175:0.01,t6176:0.01):0.01):0.01):0.01):0.01):0.01,(((((t6177:0.01,t6178:0.01):0.01,(t6179:0.01,t6180:0.01):0.01):0.01,((t6181:0.01,t6182:0.01):0.01,(t6183:0.01,t6184:0.01):0.01):0.01):0.01,(((t6185:0.01,t6186:0.01):0.01,(t6187:0.01,t6188:0.01):0.01):0.01,((t6189:0.01,t6190:0.01):0.01,(t6191:0.01,t6192:0.01):0.01):0.01):0.01):0.01,((((t6193:0.01,t6194:0.01):0.01,(t6195:0.01,t6196:0.01):0.01):0.01,((t6197:0.01,t6198:0.01):0.01,(t6199:0.01,t6200:0.01):0.01):0.01):0.01,(((t6201:0.01,t6202:0.01):0.01,(t6203:0.01,t6204:0.01):0.01):0.01,((t6205:0.01,t6206:0.01):0.01,(t6207:0.01,t6208:0.01):0.01):0.01):0.01):0.01):0.01):0.01,((((((t6209:0.01,t6210:0.01):0.01,(t6211:0.01,t6212:0.01):0.01):0.01,((t6213:0.01,t6214:0.01):0.01,(t6215:0.01,t6216:0.01):0.01):0.01):0.01,(((t6217:0.01,t6218:0.01):0.01,(t6219:0.01,t6220:0.01):0.01):0.01,((t6221:0.01,t6222:0.01):0.01,(t6223:0.01,t6224:0.01):0.01):0.01):0.01):0.01,((((t6225:0.01,t6226:0.01):0.01,(t6227:0.01,t6228:0.01):0.01):0.01,((t6229:0.01,t6230:0.01):0.01,(t6231:0.01,t6232:0.01):0.01):0.01):0.01,(((t6233:0.01,t6234:0.01):0.01,(t6235:0.01,t6236:0.01):0.01):0.01,((t6237:0.01,t6238:0.01):0.01,(t6239:0.01,t6240:0.01):0.01):0.01):0.01):0.01):0.01,(((((t6241:0.01,t6242:0.01):0.01,(t6243:0.01,t6244:0.01):0.01):0.01,((t6245:0.01,t6246:0.01):0.01,(t6247:0.01,t6248:0.01):0.01):0.01):0.01,(((t6249:0.01,t6250:0.01):0.01,(t6251:0.01,t6252:0.01):0.01):0.01,((t6253:0.01,t6254:0.01):0.01,(t6255:0.01,t6256:0.01):0.01):0.01):0.01):0.01,((((t6257:0.01,t6258:0.01):0.01,(t6259:0.01,t6260:0.01):0.01):0.01,((t6261:0.01,t6262:0.01):0.01,(t6263:0.01,t6264:0.01):0.01):0.01):0.01,(((t6265:0.01,t6266:0.01):0.01,(t6267:0.01,t6268:0.01):0.01):0.01,((t6269:0.01,t6270:0.01):0.01,(t6271:0.01,t6272:0.01):0.01):0.01):0.01):0.01):0.01):0.01):0.01,(((((((t6273:0.01,t6274:0.01):0.01,(t6275:0.01,t6276:0.01):0.01):0.01,((t6277:0.01,t6278:0.01):0.01,(t6279:0.01,t6280:0.01):0.01):0.01):0.01,(((t6281:0.01,t6282:0.01):0.01,(t6283:0.01,t6284:0.01):0.01):0.01,((t6285:0.01,t6286:0.01):0.01,(t6287:0.01,t6288:0.01):0.01):0.01):0.01):0.01,((((t6289:0.01,t6290:0.01):0.01,(t6291:0.01,t6292:0.01):0.01):0.01,((t6293:0.01,t6294:0.01):0.01,(t6295:0.01,t6296:0.01):0.01):0.01):0.01,(((t6297:0.01,t6298:0.01):0.01,(t6299:0.01,t6300:0.01):0.01):0.01,((t6301:0.01,t6302:0.01):0.01,(t6303:0.01,t6304:0.01):0.01):0.01):0.01):0.01):0.01,(((((t6305:0.01,t6306:0.01):0.01,(t6307:0.01,t6308:0.01):0.01):0.01,((t6309:0.01,t6310:0.01):0.01,(t6311:0.01,t6312:0.01):0.01):0.01):0.01,(((t6313:0.01,t6314:0.01):0.01,(t6315:0.01,t6316:0.01):0.01):0.01,((t6317:0.01,t6318:0.01):0.01,(t6319:0.01,t6320:0.01):0.01):0.01):0.01):0.01,((((t6321:0.01,t6322:0.01):0.01,(t6323:0.01,t6324:0.01):0.01):0.01,((t6325:0.01,t6326:0.01):0.01,(t6327:0.01,t6328:0.01):0.01):0.01):0.01,(((t6329:0.01,t6330:0.01):0.01,(t6331:0.01,t6332:0.01):0.01):0.01,((t6333:0.01,t6334:0.01):0.01,(t6335:0.01,t6336:0.01):0.01):0.01):0.01):0.01):0.01):0.01,((((((t6337:0.01,t6338:0.01):0.01,(t6339:0.01,t6340:0.01):0.01):0.01,((t6341:0.01,t6342:0.01):0.01,(t6343:0.01,t6344:0.01):0.01):0.01):0.01,(((t6345:0.01,t6346:0.01):0.01,(t6347:0.01,t6348:0.01):0.01):0.01,((t6349:0.01,t6350:0.01):0.01,(t6351:0.01,t6352:0.01):0.01):0.01):0.01):0.01,((((t6353:0.01,t6354:0.01):0.01,(t6355:0.01,t6356:0.01):0.01):0.01,((t6357:0.01,t6358:0.01):0.01,(t6359:0.01,t6360:0.01):0.01):0.01):0.01,(((t6361:0.01,t6362:0.01):0.01,(t6363:0.01,t6364:0.01):0.01):0.01,((t6365:0.01,t6366:0.01):0.01,(t6367:0.01,t6368:0.01):0.01):0.01):0.01):0.01):0.01,(((((t6369:0.01,t6370:0.01):0.01,(t6371:0.01,t6372:0.01):0.01):0.01,((t6373:0.01,t6374:0.01):0.01,(t6375:0.01,t6376:0.01):0.01):0.01):0.01,(((t6377:0.01,t6378:0.01):0.01,(t6379:0.01,t6380:0.01):0.01):0.01,((t6381:0.01,t6382:0.01):0.01,(t6383:0.01,t6384:0.01):0.01):0.01):0.01):0.01,((((t6385:0.01,t6386:0.01):0.01,(t6387:0.01,t6388:0.01):0.01):0.01,((t6389:0.01,t6390:0.01):0.01,(t6391:0.01,t6392:0.01):0.01):0.01):0.01,(((t6393:0.01,t6394:0.01):0.01,(t6395:0.01,t6396:0.01):0.01):0.01,((t6397:0.01,t6398:0.01):0.01,(t6399:0.01,t6400:0.01):0.01):0.01):0.01):0.01):0.01):0.01):0.01):0.01,((((((((t6401:0.01,t6402:0.01):0.01,(t6403:0.01,t6404:0.01):0.01):0.01,((t6405:0.01,t6406:0.01):0.01,(t6407:0.01,t6408:0.01):0.01):0.01):0.01,(((t6409:0.01,t6410:0.01):0.01,(t6411:0.01,t6412:0.01):0.01):0.01,((t6413:0.01,t6414:0.01):0.01,(t6415:0.01,t6416:0.01):0.01):0.01):0.01):0.01,((((t6417:0.01,t6418:0.01):0.01,(t6419:0.01,t6420:0.01):0.01):0.01,((t6421:0.01,t6422:0.01):0.01,(t6423:0.01,t6424:0.01):0.01):0.01):0.01,(((t6425:0.01,t6426:0.01):0.01,(t6427:0.01,t6428:0.01):0.01):0.01,((t6429:0.01,t6430:0.01):0.01,(t6431:0.01,t6432:0.01):0.01):0.01):0.01):0.01):0.01,(((((t6433:0.01,t6434:0.01):0.01,(t6435:0.01,t6436:0.01):0.01):0.01,((t6437:0.01,t6438:0.01):0.01,(t6439:0.01,t6440:0.01):0.01):0.01):0.01,(((t6441:0.01,t6442:0.01):0.01,(t6443:0.01,t6444:0.01):0.01):0.01,((t6445:0.01,t6446:0.01):0.01,(t6447:0.01,t6448:0.01):0.01):0.01):0.01):0.01,((((t6449:0.01,t6450:0.01):0.01,(t6451:0.01,t6452:0.01):0.01):0.01,((t6453:0.01,t6454:0.01):0.01,(t6455:0.01,t6456:0.01):0.01):0.01):0.01,(((t6457:0.01,t6458:0.01):0.01,(t6459:0.01,t6460:0.01):0.01):0.01,((t6461:0.01,t6462:0.01):0.01,(t6463:0.01,t6464:0.01):0.01):0.01):0.01):0.01):0.01):0.01,((((((t6465:0.01,t6466:0.01):0.01,(t6467:0.01,t6468:0.01):0.01):0.01,((t6469:0.01,t6470:0.01):0.01,(t6471:0.01,t6472:0.01):0.01):0.01):0.01,(((t6473:0.01,t6474:0.01):0.01,(t6475:0.01,t6476:0.01):0.01):0.01,((t6477:0.01,t6478:0.01):0.01,(t6479:0.01,t6480:0.01):0.01):0.01):0.01):0.01,((((t6481:0.01,t6482:0.01):0.01,(t6483:0.01,t6484:0.01):0.01):0.01,((t6485:0.01,t6486:0.01):0.01,(t6487:0.01,t6488:0.01):0.01):0.01):0.01,(((t6489:0.01,t6490:0.01):0.01,(t6491:0.01,t6492:0.01):0.01):0.01,((t6493:0.01,t6494:0.01):0.01,(t6495:0.01,t6496:0.01):0.01):0.01):0.01):0.01):0.01,(((((t6497:0.01,t6498:0.01):0.01,(t6499:0.01,t6500:0.01):0.01):0.01,((t6501:0.01,t6502:0.01):0.01,(t6503:0.01,t6504:0.01):0.01):0.01):0.01,(((t6505:0.01,t6506:0.01):0.01,(t6507:0.01,t6508:0.01):0.01):0.01,((t6509:0.01,t6510:0.01):0.01,(t6511:0.01,t6512:0.01):0.01):0.01):0.01):0.01,((((t6513:0.01,t6514:0.01):0.01,(t6515:0.01,t6516:0.01):0.01):0.01,((t6517:0.01,t6518:0.01):0.01,(t6519:0.01,t6520:0.01):0.01):0.01):0.01,(((t6521:0.01,t6522:0.01):0.01,(t6523:0.01,t6524:0.01):0.01):0.01,((t6525:0.01,t6526:0.01):0.01,(t6527:0.01,t6528:0.01):0.01):0.01):0.01):0.01):0.01):0.01):0.01,(((((((t6529:0.01,t6530:0.01):0.01,(t6531:0.01,t6532:0.01):0.01):0.01,((t6533:0.01,t6534:0.01):0.01,(t6535:0.01,t6536:0.01):0.01):0.01):0.01,(((t6537:0.01,t6538:0.01):0.01,(t6539:0.01,t6540:0.01):0.01):0.01,((t6541:0.01,t6542:0.01):0.01,(t6543:0.01,t6544:0.01):0.01):0.01):0.01):0.01,((((t6545:0.01,t6546:0.01):0.01,(t6547:0.01,t6548:0.01):0.01):0.01,((t6549:0.01,t6550:0.01):0.01,(t6551:0.01,t6552:0.01):0.01):0.01):0.01,(((t6553:0.01,t6554:0.01):0.01,(t6555:0.01,t6556:0.01):0.01):0.01,((t6557:0.01,t6558:0.01):0.01,(t6559:0.01,t6560:0.01):0.01):0.01):0.01):0.01):0.01,(((((t6561:0.01,t6562:0.01):0.01,(t6563:0.01,t6564:0.01):0.01):0.01,((t6565:0.01,t6566:0.01):0.01,(t6567:0.01,t6568:0.01):0.01):0.01):0.01,(((t6569:0.01,t6570:0.01):0.01,(t6571:0.01,t6572:0.01):0.01):0.01,((t6573:0.01,t6574:0.01):0.01,(t6575:0.01,t6576:0.01):0.01):0.01):0.01):0.01,((((t6577:0.01,t6578:0.01):0.01,(t6579:0.01,t6580:0.01):0.01):0.01,((t6581:0.01,t6582:0.01):0.01,(t6583:0.01,t6584:0.01):0.01):0.01):0.01,(((t6585:0.01,t6586:0.01):0.01,(t6587:0.01,t6588:0.01):0.01):0.01,((t6589:0.01,t6590:0.01):0.01,(t6591:0.01,t6592:0.01):0.01):0.01):0.01):0.01):0.01):0.01,((((((t6593:0.01,t6594:0.01):0.01,(t6595:0.01,t6596:0.01):0.01):0.01,((t6597:0.01,t6598:0.01):0.01,(t6599:0.01,t6600:0.01):0.01):0.01):0.01,(((t6601:0.01,t6602:0.01):0.01,(t6603:0.01,t6604:0.01):0.01):0.01,((t6605:0.01,t6606:0.01):0.01,(t6607:0.01,t6608:0.01):0.01):0.01):0.01):0.01,((((t6609:0.01,t6610:0.01):0.01,(t6611:0.01,t6612:0.01):0.01):0.01,((t6613:0.01,t6614:0.01):0.01,(t6615:0.01,t6616:0.01):0.01):0.01):0.01,(((t6617:0.01,t6618:0.01):0.01,(t6619:0.01,t6620:0.01):0.01):0.01,((t6621:0.01,t6622:0.01):0.01,(t6623:0.01,t6624:0.01):0.01):0.01):0.01):0.01):0.01,(((((t6625:0.01,t6626:0.01):0.01,(t6627:0.01,t6628:0.01):0.01):0.01,((t6629:0.01,t6630:0.01):0.01,(t6631:0.01,t6632:0.01):0.01):0.01):0.01,(((t6633:0.01,t6634:0.01):0.01,(t6635:0.01,t6636:0.01):0.01):0.01,((t6637:0.01,t6638:0.01):0.01,(t6639:0.01,t6640:0.01):0.01):0.01):0.01):0.01,((((t6641:0.01,t6642:0.01):0.01,(t6643:0.01,t6644:0.01):0.01):0.01,((t6645:0.01,t6646:0.01):0.01,(t6647:0.01,t6648:0.01):0.01):0.01):0.01,(((t6649:0.01,t6650:0.01):0.01,(t6651:0.01,t6652:0.01):0.01):0.01,((t6653:0.01,t6654:0.01):0.01,(t6655:0.01,t6656:0.01):0.01):0.01):0.01):0.01):0.01):0.01):0.01):0.01):0.01,(((((((((t6657:0.01,t6658:0.01):0.01,(t6659:0.01,t6660:0.01):0.01):0.01,((t6661:0.01,t6662:0.01):0.01,(t6663:0.01,t6664:0.01):0.01):0.01):0.01,(((t6665:0.01,t6666:0.01):0.01,(t6667:0.01,t6668:0.01):0.01):0.01,((t6669:0.01,t6670:0.01):0.01,(t6671:0.01,t6672:0.01):0.01):0.01):0.01):0.01,((((t6673:0.01,t6674:0.01):0.01,(t6675:0.01,t6676:0.01):0.01):0.01,((t6677:0.01,t6678:0.01):0.01,(t6679:0.01,t6680:0.01):0.01):0.01):0.01,(((t6681:0.01,t6682:0.01):0.01,(t6683:0.01,t6684:0.01):0.01):0.01,((t6685:0.01,t6686:0.01):0.01,(t6687:0.01,t6688:0.01):0.01):0.01):0.01):0.01):0.01,(((((t6689:0.01,t6690:0.01):0.01,(t6691:0.01,t6692:0.01):0.01):0.01,((t6693:0.01,t6694:0.01):0.01,(t6695:0.01,t6696:0.01):0.01):0.01):0.01,(((t6697:0.01,t6698:0.01):0.01,(t6699:0.01,t6700:0.01):0.01):0.01,((t6701:0.01,t6702:0.01):0.01,(t6703:0.01,t6704:0.01):0.01):0.01):0.01):0.01,((((t6705:0.01,t6706:0.01):0.01,(t6707:0.01,t6708:0.01):0.01):0.01,((t6709:0.01,t6710:0.01):0.01,(t6711:0.01,t6712:0.01):0.01):0.01):0.01,(((t6713:0.01,t6714:0.01):0.01,(t6715:0.01,t6716:0.01):0.01):0.01,((t6717:0.01,t6718:0.01):0.01,(t6719:0.01,t6720:0.01):0.01):0.01):0.01):0.01):0.01):0.01,((((((t6721:0.01,t6722:0.01):0.01,(t6723:0.01,t6724:0.01):0.01):0.01,((t6725:0.01,t6726:0.01):0.01,(t6727:0.01,t6728:0.01):0.01):0.01):0.01,(((t6729:0.01,t6730:0.01):0.01,(t6731:0.01,t6732:0.01):0.01):0.01,((t6733:0.01,t6734:0.01):0.01,(t6735:0.01,t6736:0.01):0.01):0.01):0.01):0.01,((((t6737:0.01,t6738:0.01):0.01,(t6739:0.01,t6740:0.01):0.01):0.01,((t6741:0.01,t6742:0.01):0.01,(t6743:0.01,t6744:0.01):0.01):0.01):0.01,(((t6745:0.01,t6746:0.01):0.01,(t6747:0.01,t6748:0.01):0.01):0.01,((t6749:0.01,t6750:0.01):0.01,(t6751:0.01,t6752:0.01):0.01):0.01):0.01):0.01):0.01,(((((t6753:0.01,t6754:0.01):0.01,(t6755:0.01,t6756:0.01):0.01):0.01,((t6757:0.01,t6758:0.01):0.01,(t6759:0.01,t6760:0.01):0.01):0.01):0.01,(((t6761:0.01,t6762:0.01):0.01,(t6763:0.01,t6764:0.01):0.01):0.01,((t6765:0.01,t6766:0.01):0.01,(t6767:0.01,t6768:0.01):0.01):0.01):0.01):0.01,((((t6769:0.01,t6770:0.01):0.01,(t6771:0.01,t6772:0.01):0.01):0.01,((t6773:0.01,t6774:0.01):0.01,(t6775:0.01,t6776:0.01):0.01):0.01):0.01,(((t6777:0.01,t6778:0.01):0.01,(t6779:0.01,t6780:0.01):0.01):0.01,((t6781:0.01,t6782:0.01):0.01,(t6783:0.01,t6784:0.01):0.01):0.01):0.01):0.01):0.01):0.01):0.01,(((((((t6785:0.01,t6786:0.01):0.01,(t6787:0.01,t6788:0.01):0.01):0.01,((t6789:0.01,t6790:0.01):0.01,(t6791:0.01,t6792:0.01):0.01):0.01):0.01,(((t6793:0.01,t6794:0.01):0.01,(t6795:0.01,t6796:0.01):0.01):0.01,((t6797:0.01,t6798:0.01):0.01,(t6799:0.01,t6800:0.01):0.01):0.01):0.01):0.01,((((t6801:0.01,t6802:0.01):0.01,(t6803:0.01,t6804:0.01):0.01):0.01,((t6805:0.01,t6806:0.01):0.01,(t6807:0.01,t6808:0.01):0.01):0.01):0.01,(((t6809:0.01,t6810:0.01):0.01,(t6811:0.01,t6812:0.01):0.01):0.01,((t6813:0.01,t6814:0.01):0.01,(t6815:0.01,t6816:0.01):0.01):0.01):0.01):0.01):0.01,(((((t6817:0.01,t6818:0.01):0.01,(t6819:0.01,t6820:0.01):0.01):0.01,((t6821:0.01,t6822:0.01):0.01,(t6823:0.01,t6824:0.01):0.01):0.01):0.01,(((t6825:0.01,t6826:0.01):0.01,(t6827:0.01,t6828:0.01):0.01):0.01,((t6829:0.01,t6830:0.01):0.01,(t6831:0.01,t6832:0.01):0.01):0.01):0.01):0.01,((((t6833:0.01,t6834:0.01):0.01,(t6835:0.01,t6836:0.01):0.01):0.01,((t6837:0.01,t6838:0.01):0.01,(t6839:0.01,t6840:0.01):0.01):0.01):0.01,(((t6841:0.01,t6842:0.01):0.01,(t6843:0.01,t6844:0.01):0.01):0.01,((t6845:0.01,t6846:0.01):0.01,(t6847:0.01,t6848:0.01):0.01):0.01):0.01):0.01):0.01):0.01,((((((t6849:0.01,t6850:0.01):0.01,(t6851:0.01,t6852:0.01):0.01):0.01,((t6853:0.01,t6854:0.01):0.01,(t6855:0.01,t6856:0.01):0.01):0.01):0.01,(((t6857:0.01,t6858:0.01):0.01,(t6859:0.01,t6860:0.01):0.01):0.01,((t6861:0.01,t6862:0.01):0.01,(t6863:0.01,t6864:0.01):0.01):0.01):0.01):0.01,((((t6865:0.01,t6866:0.01):0.01,(t6867:0.01,t6868:0.01):0.01):0.01,((t6869:0.01,t6870:0.01):0.01,(t6871:0.01,t6872:0.01):0.01):0.01):0.01,(((t6873:0.01,t6874:0.01):0.01,(t6875:0.01,t6876:0.01):0.01):0.01,((t6877:0.01,t6878:0.01):0.01,(t6879:0.01,t6880:0.01):0.01):0.01):0.01):0.01):0.01,(((((t6881:0.01,t6882:0.01):0.01,(t6883:0.01,t6884:0.01):0.01):0.01,((t6885:0.01,t6886:0.01):0.01,(t6887:0.01,t6888:0.01):0.01):0.01):0.01,(((t6889:0.01,t6890:0.01):0.01,(t6891:0.01,t6892:0.01):0.01):0.01,((t6893:0.01,t6894:0.01):0.01,(t6895:0.01,t6896:0.01):0.01):0.01):0.01):0.01,((((t6897:0.01,t6898:0.01):0.01,(t6899:0.01,t6900:0.01):0.01):0.01,((t6901:0.01,t6902:0.01):0.01,(t6903:0.01,t6904:0.01):0.01):0.01):0.01,(((t6905:0.01,t6906:0.01):0.01,(t6907:0.01,t6908:0.01):0.01):0.01,((t6909:0.01,t6910:0.01):0.01,(t6911:0.01,t6912:0.01):0.01):0.01):0.01):0.01):0.01):0.01):0.01):0.01,((((((((t6913:0.01,t6914:0.01):0.01,(t6915:0.01,t6916:0.01):0.01):0.01,((t6917:0.01,t6918:0.01):0.01,(t6919:0.01,t6920:0.01):0.01):0.01):0.01,(((t6921:0.01,t6922:0.01):0.01,(t6923:0.01,t6924:0.01):0.01):0.01,((t6925:0.01,t6926:0.01):0.01,(t6927:0.01,t6928:0.01):0.01):0.01):0.01):0.01,((((t6929:0.01,t6930:0.01):0.01,(t6931:0.01,t6932:0.01):0.01):0.01,((t6933:0.01,t6934:0.01):0.01,(t6935:0.01,t6936:0.01):0.01):0.01):0.01,(((t6937:0.01,t6938:0.01):0.01,(t6939:0.01,t6940:0.01):0.01):0.01,((t6941:0.01,t6942:0.01):0.01,(t6943:0.01,t6944:0.01):0.01):0.01):0.01):0.01):0.01,(((((t6945:0.01,t6946:0.01):0.01,(t6947:0.01,t6948:0.01):0.01):0.01,((t6949:0.01,t6950:0.01):0.01,(t6951:0.01,t6952:0.01):0.01):0.01):0.01,(((t6953:0.01,t6954:0.01):0.01,(t6955:0.01,t6956:0.01):0.01):0.01,((t6957:0.01,t6958:0.01):0.01,(t6959:0.01,t6960:0.01):0.01):0.01):0.01):0.01,((((t6961:0.01,t6962:0.01):0.01,(t6963:0.01,t6964:0.01):0.01):0.01,((t6965:0.01,t6966:0.01):0.01,(t6967:0.01,t6968:0.01):0.01):0.01):0.01,(((t6969:0.01,t6970:0.01):0.01,(t6971:0.01,t6972:0.01):0.01):0.01,((t6973:0.01,t6974:0.01):0.01,(t6975:0.01,t6976:0.01):0.01):0.01):0.01):0.01):0.01):0.01,((((((t6977:0.01,t6978:0.01):0.01,(t6979:0.01,t6980:0.01):0.01):0.01,((t6981:0.01,t6982:0.01):0.01,(t6983:0.01,t6984:0.01):0.01):0.01):0.01,(((t6985:0.01,t6986:0.01):0.01,(t6987:0.01,t6988:0.01):0.01):0.01,((t6989:0.01,t6990:0.01):0.01,(t6991:0.01,t6992:0.01):0.01):0.01):0.01):0.01,((((t6993:0.01,t6994:0.01):0.01,(t6995:0.01,t6996:0.01):0.01):0.01,((t6997:0.01,t6998:0.01):0.01,(t6999:0.01,t7000:0.01):0.01):0.01):0.01,(((t7001:0.01,t7002:0.01):0.01,(t7003:0.01,t7004:0.01):0.01):0.01,((t7005:0.01,t7006:0.01):0.01,(t7007:0.01,t7008:0.01):0.01):0.01):0.01):0.01):0.01,(((((t7009:0.01,t7010:0.01):0.01,(t7011:0.01,t7012:0.01):0.01):0.01,((t7013:0.01,t7014:0.01):0.01,(t7015:0.01,t7016:0.01):0.01):0.01):0.01,(((t7017:0.01,t7018:0.01):0.01,(t7019:0.01,t7020:0.01):0.01):0.01,((t7021:0.01,t7022:0.01):0.01,(t7023:0.01,t7024:0.01):0.01):0.01):0.01):0.01,((((t7025:0.01,t7026:0.01):0.01,(t7027:0.01,t7028:0.01):0.01):0.01,((t7029:0.01,t7030:0.01):0.01,(t7031:0.01,t7032:0.01):0.01):0.01):0.01,(((t7033:0.01,t7034:0.01):0.01,(t7035:0.01,t7036:0.01):0.01):0.01,((t7037:0.01,t7038:0.01):0.01,(t7039:0.01,t7040:0.01):0.01):0.01):0.01):0.01):0.01):0.01):0.01,(((((((t7041:0.01,t7042:0.01):0.01,(t7043:0.01,t7044:0.01):0.01):0.01,((t7045:0.01,t7046:0.01):0.01,(t7047:0.01,t7048:0.01):0.01):0.01):0.01,(((t7049:0.01,t7050:0.01):0.01,(t7051:0.01,t7052:0.01):0.01):0.01,((t7053:0.01,t7054:0.01):0.01,(t7055:0.01,t7056:0.01):0.01):0.01):0.01):0.01,((((t7057:0.01,t7058:0.01):0.01,(t7059:0.01,t7060:0.01):0.01):0.01,((t7061:0.01,t7062:0.01):0.01,(t7063:0.01,t7064:0.01):0.01):0.01):0.01,(((t7065:0.01,t7066:0.01):0.01,(t7067:0.01,t7068:0.01):0.01):0.01,((t7069:0.01,t7070:0.01):0.01,(t7071:0.01,t7072:0.01):0.01):0.01):0.01):0.01):0.01,(((((t7073:0.01,t7074:0.01):0.01,(t7075:0.01,t7076:0.01):0.01):0.01,((t7077:0.01,t7078:0.01):0.01,(t7079:0.01,t7080:0.01):0.01):0.01):0.01,(((t7081:0.01,t7082:0.01):0.01,(t7083:0.01,t7084:0.01):0.01):0.01,((t7085:0.01,t7086:0.01):0.01,(t7087:0.01,t7088:0.01):0.01):0.01):0.01):0.01,((((t7089:0.01,t7090:0.01):0.01,(t7091:0.01,t7092:0.01):0.01):0.01,((t7093:0.01,t7094:0.01):0.01,(t7095:0.01,t7096:0.01):0.01):0.01):0.01,(((t7097:0.01,t7098:0.01):0.01,(t7099:0.01,t7100:0.01):0.01):0.01,((t7101:0.01,t7102:0.01):0.01,(t7103:0.01,t7104:0.01):0.01):0.01):0.01):0.01):0.01):0.01,((((((t7105:0.01,t7106:0.01):0.01,(t7107:0.01,t7108:0.01):0.01):0.01,((t7109:0.01,t7110:0.01):0.01,(t7111:0.01,t7112:0.01):0.01):0.01):0.01,(((t7113:0.01,t7114:0.01):0.01,(t7115:0.01,t7116:0.01):0.01):0.01,((t7117:0.01,t7118:0.01):0.01,(t7119:0.01,t7120:0.01):0.01):0.01):0.01):0.01,((((t7121:0.01,t7122:0.01):0.01,(t7123:0.01,t7124:0.01):0.01):0.01,((t7125:0.01,t7126:0.01):0.01,(t7127:0.01,t7128:0.01):0.01):0.01):0.01,(((t7129:0.01,t7130:0.01):0.01,(t7131:0.01,t7132:0.01):0.01):0.01,((t7133:0.01,t7134:0.01):0.01,(t7135:0.01,t7136:0.01):0.01):0.01):0.01):0.01):0.01,(((((t7137:0.01,t7138:0.01):0.01,(t7139:0.01,t7140:0.01):0.01):0.01,((t7141:0.01,t7142:0.01):0.01,(t7143:0.01,t7144:0.01):0.01):0.01):0.01,(((t7145:0.01,t7146:0.01):0.01,(t7147:0.01,t7148:0.01):0.01):0.01,((t7149:0.01,t7150:0.01):0.01,(t7151:0.01,t7152:0.01):0.01):0.01):0.01):0.01,((((t7153:0.01,t7154:0.01):0.01,(t7155:0.01,t7156:0.01):0.01):0.01,((t7157:0.01,t7158:0.01):0.01,(t7159:0.01,t7160:0.01):0.01):0.01):0.01,(((t7161:0.01,t7162:0.01):0.01,(t7163:0.01,t7164:0.01):0.01):0.01,((t7165:0.01,t7166:0.01):0.01,(t7167:0.01,t7168:0.01):0.01):0.01):0.01):0.01):0.01):0.01):0.01):0.01):0.01):0.01,((((((((((t7169:0.01,t7170:0.01):0.01,(t7171:0.01,t7172:0.01):0.01):0.01,((t7173:0.01,t7174:0.01):0.01,(t7175:0.01,t7176:0.01):0.01):0.01):0.01,(((t7177:0.01,t7178:0.01):0.01,(t7179:0.01,t7180:0.01):0.01):0.01,((t7181:0.01,t7182:0.01):0.01,(t7183:0.01,t7184:0.01):0.01):0.01):0.01):0.01,((((t7185:0.01,t7186:0.01):0.01,(t7187:0.01,t7188:0.01):0.01):0.01,((t7189:0.01,t7190:0.01):0.01,(t7191:0.01,t7192:0.01):0.01):0.01):0.01,(((t7193:0.01,t7194:0.01):0.01,(t7195:0.01,t7196:0.01):0.01):0.01,((t7197:0.01,t7198:0.01):0.01,(t7199:0.01,t7200:0.01):0.01):0.01):0.01):0.01):0.01,(((((t7201:0.01,t7202:0.01):0.01,(t7203:0.01,t7204:0.01):0.01):0.01,((t7205:0.01,t7206:0.01):0.01,(t7207:0.01,t7208:0.01):0.01):0.01):0.01,(((t7209:0.01,t7210:0.01):0.01,(t7211:0.01,t7212:0.01):0.01):0.01,((t7213:0.01,t7214:0.01):0.01,(t7215:0.01,t7216:0.01):0.01):0.01):0.01):0.01,((((t7217:0.01,t7218:0.01):0.01,(t7219:0.01,t7220:0.01):0.01):0.01,((t7221:0.01,t7222:0.01):0.01,(t7223:0.01,t7224:0.01):0.01):0.01):0.01,(((t7225:0.01,t7226:0.01):0.01,(t7227:0.01,t7228:0.01):0.01):0.01,((t7229:0.01,t7230:0.01):0.01,(t7231:0.01,t7232:0.01):0.01):0.01):0.01):0.01):0.01):0.01,((((((t7233:0.01,t7234:0.01):0.01,(t7235:0.01,t7236:0.01):0.01):0.01,((t7237:0.01,t7238:0.01):0.01,(t7239:0.01,t7240:0.01):0.01):0.01):0.01,(((t7241:0.01,t7242:0.01):0.01,(t7243:0.01,t7244:0.01):0.01):0.01,((t7245:0.01,t7246:0.01):0.01,(t7247:0.01,t7248:0.01):0.01):0.01):0.01):0.01,((((t7249:0.01,t7250:0.01):0.01,(t7251:0.01,t7252:0.01):0.01):0.01,((t7253:0.01,t7254:0.01):0.01,(t7255:0.01,t7256:0.01):0.01):0.01):0.01,(((t7257:0.01,t7258:0.01):0.01,(t7259:0.01,t7260:0.01):0.01):0.01,((t7261:0.01,t7262:0.01):0.01,(t7263:0.01,t7264:0.01):0.01):0.01):0.01):0.01):0.01,(((((t7265:0.01,t7266:0.01):0.01,(t7267:0.01,t7268:0.01):0.01):0.01,((t7269:0.01,t7270:0.01):0.01,(t7271:0.01,t7272:0.01):0.01):0.01):0.01,(((t7273:0.01,t7274:0.01):0.01,(t7275:0.01,t7276:0.01):0.01):0.01,((t7277:0.01,t7278:0.01):0.01,(t7279:0.01,t7280:0.01):0.01):0.01):0.01):0.01,((((t7281:0.01,t7282:0.01):0.01,(t7283:0.01,t7284:0.01):0.01):0.01,((t7285:0.01,t7286:0.01):0.01,(t7287:0.01,t7288:0.01):0.01):0.01):0.01,(((t7289:0.01,t7290:0.01):0.01,(t7291:0.01,t7292:0.01):0.01):0.01,((t7293:0.01,t7294:0.01):0.01,(t7295:0.01,t7296:0.01):0.01):0.01):0.01):0.01):0.01):0.01):0.01,(((((((t7297:0.01,t7298:0.01):0.01,(t7299:0.01,t7300:0.01):0.01):0.01,((t7301:0.01,t7302:0.01):0.01,(t7303:0.01,t7304:0.01):0.01):0.01):0.01,(((t7305:0.01,t7306:0.01):0.01,(t7307:0.01,t7308:0.01):0.01):0.01,((t7309:0.01,t7310:0.01):0.01,(t7311:0.01,t7312:0.01):0.01):0.01):0.01):0.01,((((t7313:0.01,t7314:0.01):0.01,(t7315:0.01,t7316:0.01):0.01):0.01,((t7317:0.01,t7318:0.01):0.01,(t7319:0.01,t7320:0.01):0.01):0.01):0.01,(((t7321:0.01,t7322:0.01):0.01,(t7323:0.01,t7324:0.01):0.01):0.01,((t7325:0.01,t7326:0.01):0.01,(t7327:0.01,t7328:0.01):0.01):0.01):0.01):0.01):0.01,(((((t7329:0.01,t7330:0.01):0.01,(t7331:0.01,t7332:0.01):0.01):0.01,((t7333:0.01,t7334:0.01):0.01,(t7335:0.01,t7336:0.01):0.01):0.01):0.01,(((t7337:0.01,t7338:0.01):0.01,(t7339:0.01,t7340:0.01):0.01):0.01,((t7341:0.01,t7342:0.01):0.01,(t7343:0.01,t7344:0.01):0.01):0.01):0.01):0.01,((((t7345:0.01,t7346:0.01):0.01,(t7347:0.01,t7348:0.01):0.01):0.01,((t7349:0.01,t7350:0.01):0.01,(t7351:0.01,t7352:0.01):0.01):0.01):0.01,(((t7353:0.01,t7354:0.01):0.01,(t7355:0.01,t7356:0.01):0.01):0.01,((t7357:0.01,t7358:0.01):0.01,(t7359:0.01,t7360:0.01):0.01):0.01):0.01):0.01):0.01):0.01,((((((t7361:0.01,t7362:0.01):0.01,(t7363:0.01,t7364:0.01):0.01):0.01,((t7365:0.01,t7366:0.01):0.01,(t7367:0.01,t7368:0.01):0.01):0.01):0.01,(((t7369:0.01,t7370:0.01):0.01,(t7371:0.01,t7372:0.01):0.01):0.01,((t7373:0.01,t7374:0.01):0.01,(t7375:0.01,t7376:0.01):0.01):0.01):0.01):0.01,((((t7377:0.01,t7378:0.01):0.01,(t7379:0.01,t7380:0.01):0.01):0.01,((t7381:0.01,t7382:0.01):0.01,(t7383:0.01,t7384:0.01):0.01):0.01):0.01,(((t7385:0.01,t7386:0.01):0.01,(t7387:0.01,t7388:0.01):0.01):0.01,((t7389:0.01,t7390:0.01):0.01,(t7391:0.01,t7392:0.01):0.01):0.01):0.01):0.01):0.01,(((((t7393:0.01,t7394:0.01):0.01,(t7395:0.01,t7396:0.01):0.01):0.01,((t7397:0.01,t7398:0.01):0.01,(t7399:0.01,t7400:0.01):0.01):0.01):0.01,(((t7401:0.01,t7402:0.01):0.01,(t7403:0.01,t7404:0.01):0.01):0.01,((t7405:0.01,t7406:0.01):0.01,(t7407:0.01,t7408:0.01):0.01):0.01):0.01):0.01,((((t7409:0.01,t7410:0.01):0.01,(t7411:0.01,t7412:0.01):0.01):0.01,((t7413:0.01,t7414:0.01):0.01,(t7415:0.01,t7416:0.01):0.01):0.01):0.01,(((t7417:0.01,t7418:0.01):0.01,(t7419:0.01,t7420:0.01):0.01):0.01,((t7421:0.01,t7422:0.01):0.01,(t7423:0.01,t7424:0.01):0.01):0.01):0.01):0.01):0.01):0.01):0.01):0.01,((((((((t7425:0.01,t7426:0.01):0.01,(t7427:0.01,t7428:0.01):0.01):0.01,((t7429:0.01,t7430:0.01):0.01,(t7431:0.01,t7432:0.01):0.01):0.01):0.01,(((t7433:0.01,t7434:0.01):0.01,(t7435:0.01,t7436:0.01):0.01):0.01,((t7437:0.01,t7438:0.01):0.01,(t7439:0.01,t7440:0.01):0.01):0.01):0.01):0.01,((((t7441:0.01,t7442:0.01):0.01,(t7443:0.01,t7444:0.01):0.01):0.01,((t7445:0.01,t7446:0.01):0.01,(t7447:0.01,t7448:0.01):0.01):0.01):0.01,(((t7449:0.01,t7450:0.01):0.01,(t7451:0.01,t7452:0.01):0.01):0.01,((t7453:0.01,t7454:0.01):0.01,(t7455:0.01,t7456:0.01):0.01):0.01):0.01):0.01):0.01,(((((t7457:0.01,t7458:0.01):0.01,(t7459:0.01,t7460:0.01):0.01):0.01,((t7461:0.01,t7462:0.01):0.01,(t7463:0.01,t7464:0.01):0.01):0.01):0.01,(((t7465:0.01,t7466:0.01):0.01,(t7467:0.01,t7468:0.01):0.01):0.01,((t7469:0.01,t7470:0.01):0.01,(t7471:0.01,t7472:0.01):0.01):0.01):0.01):0.01,((((t7473:0.01,t7474:0.01):0.01,(t7475:0.01,t7476:0.01):0.01):0.01,((t7477:0.01,t7478:0.01):0.01,(t7479:0.01,t7480:0.01):0.01):0.01):0.01,(((t7481:0.01,t7482:0.01):0.01,(t7483:0.01,t7484:0.01):0.01):0.01,((t7485:0.01,t7486:0.01):0.01,(t7487:0.01,t7488:0.01):0.01):0.01):0.01):0.01):0.01):0.01,((((((t7489:0.01,t7490:0.01):0.01,(t7491:0.01,t7492:0.01):0.01):0.01,((t7493:0.01,t7494:0.01):0.01,(t7495:0.01,t7496:0.01):0.01):0.01):0.01,(((t7497:0.01,t7498:0.01):0.01,(t7499:0.01,t7500:0.01):0.01):0.01,((t7501:0.01,t7502:0.01):0.01,(t7503:0.01,t7504:0.01):0.01):0.01):0.01):0.01,((((t7505:0.01,t7506:0.01):0.01,(t7507:0.01,t7508:0.01):0.01):0.01,((t7509:0.01,t7510:0.01):0.01,(t7511:0.01,t7512:0.01):0.01):0.01):0.01,(((t7513:0.01,t7514:0.01):0.01,(t7515:0.01,t7516:0.01):0.01):0.01,((t7517:0.01,t7518:0.01):0.01,(t7519:0.01,t7520:0.01):0.01):0.01):0.01):0.01):0.01,(((((t7521:0.01,t7522:0.01):0.01,(t7523:0.01,t7524:0.01):0.01):0.01,((t7525:0.01,t7526:0.01):0.01,(t7527:0.01,t7528:0.01):0.01):0.01):0.01,(((t7529:0.01,t7530:0.01):0.01,(t7531:0.01,t7532:0.01):0.01):0.01,((t7533:0.01,t7534:0.01):0.01,(t7535:0.01,t7536:0.01):0.01):0.01):0.01):0.01,((((t7537:0.01,t7538:0.01):0.01,(t7539:0.01,t7540:0.01):0.01):0.01,((t7541:0.01,t7542:0.01):0.01,(t7543:0.01,t7544:0.01):0.01):0.01):0.01,(((t7545:0.01,t7546:0.01):0.01,(t7547:0.01,t7548:0.01):0.01):0.01,((t7549:0.01,t7550:0.01):0.01,(t7551:0.01,t7552:0.01):0.01):0.01):0.01):0.01):0.01):0.01):0.01,(((((((t7553:0.01,t7554:0.01):0.01,(t7555:0.01,t7556:0.01):0.01):0.01,((t7557:0.01,t7558:0.01):0.01,(t7559:0.01,t7560:0.01):0.01):0.01):0.01,(((t7561:0.01,t7562:0.01):0.01,(t7563:0.01,t7564:0.01):0.01):0.01,((t7565:0.01,t7566:0.01):0.01,(t7567:0.01,t7568:0.01):0.01):0.01):0.01):0.01,((((t7569:0.01,t7570:0.01):0.01,(t7571:0.01,t7572:0.01):0.01):0.01,((t7573:0.01,t7574:0.01):0.01,(t7575:0.01,t7576:0.01):0.01):0.01):0.01,(((t7577:0.01,t7578:0.01):0.01,(t7579:0.01,t7580:0.01):0.01):0.01,((t7581:0.01,t7582:0.01):0.01,(t7583:0.01,t7584:0.01):0.01):0.01):0.01):0.01):0.01,(((((t7585:0.01,t7586:0.01):0.01,(t7587:0.01,t7588:0.01):0.01):0.01,((t7589:0.01,t7590:0.01):0.01,(t7591:0.01,t7592:0.01):0.01):0.01):0.01,(((t7593:0.01,t7594:0.01):0.01,(t7595:0.01,t7596:0.01):0.01):0.01,((t7597:0.01,t7598:0.01):0.01,(t7599:0.01,t7600:0.01):0.01):0.01):0.01):0.01,((((t7601:0.01,t7602:0.01):0.01,(t7603:0.01,t7604:0.01):0.01):0.01,((t7605:0.01,t7606:0.01):0.01,(t7607:0.01,t7608:0.01):0.01):0.01):0.01,(((t7609:0.01,t7610:0.01):0.01,(t7611:0.01,t7612:0.01):0.01):0.01,((t7613:0.01,t7614:0.01):0.01,(t7615:0.01,t7616:0.01):0.01):0.01):0.01):0.01):0.01):0.01,((((((t7617:0.01,t7618:0.01):0.01,(t7619:0.01,t7620:0.01):0.01):0.01,((t7621:0.01,t7622:0.01):0.01,(t7623:0.01,t7624:0.01):0.01):0.01):0.01,(((t7625:0.01,t7626:0.01):0.01,(t7627:0.01,t7628:0.01):0.01):0.01,((t7629:0.01,t7630:0.01):0.01,(t7631:0.01,t7632:0.01):0.01):0.01):0.01):0.01,((((t7633:0.01,t7634:0.01):0.01,(t7635:0.01,t7636:0.01):0.01):0.01,((t7637:0.01,t7638:0.01):0.01,(t7639:0.01,t7640:0.01):0.01):0.01):0.01,(((t7641:0.01,t7642:0.01):0.01,(t7643:0.01,t7644:0.01):0.01):0.01,((t7645:0.01,t7646:0.01):0.01,(t7647:0.01,t7648:0.01):0.01):0.01):0.01):0.01):0.01,(((((t7649:0.01,t7650:0.01):0.01,(t7651:0.01,t7652:0.01):0.01):0.01,((t7653:0.01,t7654:0.01):0.01,(t7655:0.01,t7656:0.01):0.01):0.01):0.01,(((t7657:0.01,t7658:0.01):0.01,(t7659:0.01,t7660:0.01):0.01):0.01,((t7661:0.01,t7662:0.01):0.01,(t7663:0.01,t7664:0.01):0.01):0.01):0.01):0.01,((((t7665:0.01,t7666:0.01):0.01,(t7667:0.01,t7668:0.01):0.01):0.01,((t7669:0.01,t7670:0.01):0.01,(t7671:0.01,t7672:0.01):0.01):0.01):0.01,(((t7673:0.01,t7674:0.01):0.01,(t7675:0.01,t7676:0.01):0.01):0.01,((t7677:0.01,t7678:0.01):0.01,(t7679:0.01,t7680:0.01):0.01):0.01):0.01):0.01):0.01):0.01):0.01):0.01):0.01,(((((((((t7681:0.01,t7682:0.01):0.01,(t7683:0.01,t7684:0.01):0.01):0.01,((t7685:0.01,t7686:0.01):0.01,(t7687:0.01,t7688:0.01):0.01):0.01):0.01,(((t7689:0.01,t7690:0.01):0.01,(t7691:0.01,t7692:0.01):0.01):0.01,((t7693:0.01,t7694:0.01):0.01,(t7695:0.01,t7696:0.01):0.01):0.01):0.01):0.01,((((t7697:0.01,t7698:0.01):0.01,(t7699:0.01,t7700:0.01):0.01):0.01,((t7701:0.01,t7702:0.01):0.01,(t7703:0.01,t7704:0.01):0.01):0.01):0.01,(((t7705:0.01,t7706:0.01):0.01,(t7707:0.01,t7708:0.01):0.01):0.01,((t7709:0.01,t7710:0.01):0.01,(t7711:0.01,t7712:0.01):0.01):0.01):0.01):0.01):0.01,(((((t7713:0.01,t7714:0.01):0.01,(t7715:0.01,t7716:0.01):0.01):0.01,((t7717:0.01,t7718:0.01):0.01,(t7719:0.01,t7720:0.01):0.01):0.01):0.01,(((t7721:0.01,t7722:0.01):0.01,(t7723:0.01,t7724:0.01):0.01):0.01,((t7725:0.01,t7726:0.01):0.01,(t7727:0.01,t7728:0.01):0.01):0.01):0.01):0.01,((((t7729:0.01,t7730:0.01):0.01,(t7731:0.01,t7732:0.01):0.01):0.01,((t7733:0.01,t7734:0.01):0.01,(t7735:0.01,t7736:0.01):0.01):0.01):0.01,(((t7737:0.01,t7738:0.01):0.01,(t7739:0.01,t7740:0.01):0.01):0.01,((t7741:0.01,t7742:0.01):0.01,(t7743:0.01,t7744:0.01):0.01):0.01):0.01):0.01):0.01):0.01,((((((t7745:0.01,t7746:0.01):0.01,(t7747:0.01,t7748:0.01):0.01):0.01,((t7749:0.01,t7750:0.01):0.01,(t7751:0.01,t7752:0.01):0.01):0.01):0.01,(((t7753:0.01,t7754:0.01):0.01,(t7755:0.01,t7756:0.01):0.01):0.01,((t7757:0.01,t7758:0.01):0.01,(t7759:0.01,t7760:0.01):0.01):0.01):0.01):0.01,((((t7761:0.01,t7762:0.01):0.01,(t7763:0.01,t7764:0.01):0.01):0.01,((t7765:0.01,t7766:0.01):0.01,(t7767:0.01,t7768:0.01):0.01):0.01):0.01,(((t7769:0.01,t7770:0.01):0.01,(t7771:0.01,t7772:0.01):0.01):0.01,((t7773:0.01,t7774:0.01):0.01,(t7775:0.01,t7776:0.01):0.01):0.01):0.01):0.01):0.01,(((((t7777:0.01,t7778:0.01):0.01,(t7779:0.01,t7780:0.01):0.01):0.01,((t7781:0.01,t7782:0.01):0.01,(t7783:0.01,t7784:0.01):0.01):0.01):0.01,(((t7785:0.01,t7786:0.01):0.01,(t7787:0.01,t7788:0.01):0.01):0.01,((t7789:0.01,t7790:0.01):0.01,(t7791:0.01,t7792:0.01):0.01):0.01):0.01):0.01,((((t7793:0.01,t7794:0.01):0.01,(t7795:0.01,t7796:0.01):0.01):0.01,((t7797:0.01,t7798:0.01):0.01,(t7799:0.01,t7800:0.01):0.01):0.01):0.01,(((t7801:0.01,t7802:0.01):0.01,(t7803:0.01,t7804:0.01):0.01):0.01,((t7805:0.01,t7806:0.01):0.01,(t7807:0.01,t7808:0.01):0.01):0.01):0.01):0.01):0.01):0.01):0.01,(((((((t7809:0.01,t7810:0.01):0.01,(t7811:0.01,t7812:0.01):0.01):0.01,((t7813:0.01,t7814:0.01):0.01,(t7815:0.01,t7816:0.01):0.01):0.01):0.01,(((t7817:0.01,t7818:0.01):0.01,(t7819:0.01,t7820:0.01):0.01):0.01,((t7821:0.01,t7822:0.01):0.01,(t7823:0.01,t7824:0.01):0.01):0.01):0.01):0.01,((((t7825:0.01,t7826:0.01):0.01,(t7827:0.01,t7828:0.01):0.01):0.01,((t7829:0.01,t7830:0.01):0.01,(t7831:0.01,t7832:0.01):0.01):0.01):0.01,(((t7833:0.01,t7834:0.01):0.01,(t7835:0.01,t7836:0.01):0.01):0.01,((t7837:0.01,t7838:0.01):0.01,(t7839:0.01,t7840:0.01):0.01):0.01):0.01):0.01):0.01,(((((t7841:0.01,t7842:0.01):0.01,(t7843:0.01,t7844:0.01):0.01):0.01,((t7845:0.01,t7846:0.01):0.01,(t7847:0.01,t7848:0.01):0.01):0.01):0.01,(((t7849:0.01,t7850:0.01):0.01,(t7851:0.01,t7852:0.01):0.01):0.01,((t7853:0.01,t7854:0.01):0.01,(t7855:0.01,t7856:0.01):0.01):0.01):0.01):0.01,((((t7857:0.01,t7858:0.01):0.01,(t7859:0.01,t7860:0.01):0.01):0.01,((t7861:0.01,t7862:0.01):0.01,(t7863:0.01,t7864:0.01):0.01):0.01):0.01,(((t7865:0.01,t7866:0.01):0.01,(t7867:0.01,t7868:0.01):0.01):0.01,((t7869:0.01,t7870:0.01):0.01,(t7871:0.01,t7872:0.01):0.01):0.01):0.01):0.01):0.01):0.01,((((((t7873:0.01,t7874:0.01):0.01,(t7875:0.01,t7876:0.01):0.01):0.01,((t7877:0.01,t7878:0.01):0.01,(t7879:0.01,t7880:0.01):0.01):0.01):0.01,(((t7881:0.01,t7882:0.01):0.01,(t7883:0.01,t7884:0.01):0.01):0.01,((t7885:0.01,t7886:0.01):0.01,(t7887:0.01,t7888:0.01):0.01):0.01):0.01):0.01,((((t7889:0.01,t7890:0.01):0.01,(t7891:0.01,t7892:0.01):0.01):0.01,((t7893:0.01,t7894:0.01):0.01,(t7895:0.01,t7896:0.01):0.01):0.01):0.01,(((t7897:0.01,t7898:0.01):0.01,(t7899:0.01,t7900:0.01):0.01):0.01,((t7901:0.01,t7902:0.01):0.01,(t7903:0.01,t7904:0.01):0.01):0.01):0.01):0.01):0.01,(((((t7905:0.01,t7906:0.01):0.01,(t7907:0.01,t7908:0.01):0.01):0.01,((t7909:0.01,t7910:0.01):0.01,(t7911:0.01,t7912:0.01):0.01):0.01):0.01,(((t7913:0.01,t7914:0.01):0.01,(t7915:0.01,t7916:0.01):0.01):0.01,((t7917:0.01,t7918:0.01):0.01,(t7919:0.01,t7920:0.01):0.01):0.01):0.01):0.01,((((t7921:0.01,t7922:0.01):0.01,(t7923:0.01,t7924:0.01):0.01):0.01,((t7925:0.01,t7926:0.01):0.01,(t7927:0.01,t7928:0.01):0.01):0.01):0.01,(((t7929:0.01,t7930:0.01):0.01,(t7931:0.01,t7932:0.01):0.01):0.01,((t7933:0.01,t7934:0.01):0.01,(t7935:0.01,t7936:0.01):0.01):0.01):0.01):0.01):0.01):0.01):0.01):0.01,((((((((t7937:0.01,t7938:0.01):0.01,(t7939:0.01,t7940:0.01):0.01):0.01,((t7941:0.01,t7942:0.01):0.01,(t7943:0.01,t7944:0.01):0.01):0.01):0.01,(((t7945:0.01,t7946:0.01):0.01,(t7947:0.01,t7948:0.01):0.01):0.01,((t7949:0.01,t7950:0.01):0.01,(t7951:0.01,t7952:0.01):0.01):0.01):0.01):0.01,((((t7953:0.01,t7954:0.01):0.01,(t7955:0.01,t7956:0.01):0.01):0.01,((t7957:0.01,t7958:0.01):0.01,(t7959:0.01,t7960:0.01):0.01):0.01):0.01,(((t7961:0.01,t7962:0.01):0.01,(t7963:0.01,t7964:0.01):0.01):0.01,((t7965:0.01,t7966:0.01):0.01,(t7967:0.01,t7968:0.01):0.01):0.01):0.01):0.01):0.01,(((((t7969:0.01,t7970:0.01):0.01,(t7971:0.01,t7972:0.01):0.01):0.01,((t7973:0.01,t7974:0.01):0.01,(t7975:0.01,t7976:0.01):0.01):0.01):0.01,(((t7977:0.01,t7978:0.01):0.01,(t7979:0.01,t7980:0.01):0.01):0.01,((t7981:0.01,t7982:0.01):0.01,(t7983:0.01,t7984:0.01):0.01):0.01):0.01):0.01,((((t7985:0.01,t7986:0.01):0.01,(t7987:0.01,t7988:0.01):0.01):0.01,((t7989:0.01,t7990:0.01):0.01,(t7991:0.01,t7992:0.01):0.01):0.01):0.01,(((t7993:0.01,t7994:0.01):0.01,(t7995:0.01,t7996:0.01):0.01):0.01,((t7997:0.01,t7998:0.01):0.01,(t7999:0.01,t8000:0.01):0.01):0.01):0.01):0.01):0.01):0.01,((((((t8001:0.01,t8002:0.01):0.01,(t8003:0.01,t8004:0.01):0.01):0.01,((t8005:0.01,t8006:0.01):0.01,(t8007:0.01,t8008:0.01):0.01):0.01):0.01,(((t8009:0.01,t8010:0.01):0.01,(t8011:0.01,t8012:0.01):0.01):0.01,((t8013:0.01,t8014:0.01):0.01,(t8015:0.01,t8016:0.01):0.01):0.01):0.01):0.01,((((t8017:0.01,t8018:0.01):0.01,(t8019:0.01,t8020:0.01):0.01):0.01,((t8021:0.01,t8022:0.01):0.01,(t8023:0.01,t8024:0.01):0.01):0.01):0.01,(((t8025:0.01,t8026:0.01):0.01,(t8027:0.01,t8028:0.01):0.01):0.01,((t8029:0.01,t8030:0.01):0.01,(t8031:0.01,t8032:0.01):0.01):0.01):0.01):0.01):0.01,(((((t8033:0.01,t8034:0.01):0.01,(t8035:0.01,t8036:0.01):0.01):0.01,((t8037:0.01,t8038:0.01):0.01,(t8039:0.01,t8040:0.01):0.01):0.01):0.01,(((t8041:0.01,t8042:0.01):0.01,(t8043:0.01,t8044:0.01):0.01):0.01,((t8045:0.01,t8046:0.01):0.01,(t8047:0.01,t8048:0.01):0.01):0.01):0.01):0.01,((((t8049:0.01,t8050:0.01):0.01,(t8051:0.01,t8052:0.01):0.01):0.01,((t8053:0.01,t8054:0.01):0.01,(t8055:0.01,t8056:0.01):0.01):0.01):0.01,(((t8057:0.01,t8058:0.01):0.01,(t8059:0.01,t8060:0.01):0.01):0.01,((t8061:0.01,t8062:0.01):0.01,(t8063:0.01,t8064:0.01):0.01):0.01):0.01):0.01):0.01):0.01):0.01,(((((((t8065:0.01,t8066:0.01):0.01,(t8067:0.01,t8068:0.01):0.01):0.01,((t8069:0.01,t8070:0.01):0.01,(t8071:0.01,t8072:0.01):0.01):0.01):0.01,(((t8073:0.01,t8074:0.01):0.01,(t8075:0.01,t8076:0.01):0.01):0.01,((t8077:0.01,t8078:0.01):0.01,(t8079:0.01,t8080:0.01):0.01):0.01):0.01):0.01,((((t8081:0.01,t8082:0.01):0.01,(t8083:0.01,t8084:0.01):0.01):0.01,((t8085:0.01,t8086:0.01):0.01,(t8087:0.01,t8088:0.01):0.01):0.01):0.01,(((t8089:0.01,t8090:0.01):0.01,(t8091:0.01,t8092:0.01):0.01):0.01,((t8093:0.01,t8094:0.01):0.01,(t8095:0.01,t8096:0.01):0.01):0.01):0.01):0.01):0.01,(((((t8097:0.01,t8098:0.01):0.01,(t8099:0.01,t8100:0.01):0.01):0.01,((t8101:0.01,t8102:0.01):0.01,(t8103:0.01,t8104:0.01):0.01):0.01):0.01,(((t8105:0.01,t8106:0.01):0.01,(t8107:0.01,t8108:0.01):0.01):0.01,((t8109:0.01,t8110:0.01):0.01,(t8111:0.01,t8112:0.01):0.01):0.01):0.01):0.01,((((t8113:0.01,t8114:0.01):0.01,(t8115:0.01,t8116:0.01):0.01):0.01,((t8117:0.01,t8118:0.01):0.01,(t8119:0.01,t8120:0.01):0.01):0.01):0.01,(((t8121:0.01,t8122:0.01):0.01,(t8123:0.01,t8124:0.01):0.01):0.01,((t8125:0.01,t8126:0.01):0.01,(t8127:0.01,t8128:0.01):0.01):0.01):0.01):0.01):0.01):0.01,((((((t8129:0.01,t8130:0.01):0.01,(t8131:0.01,t8132:0.01):0.01):0.01,((t8133:0.01,t8134:0.01):0.01,(t8135:0.01,t8136:0.01):0.01):0.01):0.01,(((t8137:0.01,t8138:0.01):0.01,(t8139:0.01,t8140:0.01):0.01):0.01,((t8141:0.01,t8142:0.01):0.01,(t8143:0.01,t8144:0.01):0.01):0.01):0.01):0.01,((((t8145:0.01,t8146:0.01):0.01,(t8147:0.01,t8148:0.01):0.01):0.01,((t8149:0.01,t8150:0.01):0.01,(t8151:0.01,t8152:0.01):0.01):0.01):0.01,(((t8153:0.01,t8154:0.01):0.01,(t8155:0.01,t8156:0.01):0.01):0.01,((t8157:0.01,t8158:0.01):0.01,(t8159:0.01,t8160:0.01):0.01):0.01):0.01):0.01):0.01,(((((t8161:0.01,t8162:0.01):0.01,(t8163:0.01,t8164:0.01):0.01):0.01,((t8165:0.01,t8166:0.01):0.01,(t8167:0.01,t8168:0.01):0.01):0.01):0.01,(((t8169:0.01,t8170:0.01):0.01,(t8171:0.01,t8172:0.01):0.01):0.01,((t8173:0.01,t8174:0.01):0.01,(t8175:0.01,t8176:0.01):0.01):0.01):0.01):0.01,((((t8177:0.01,t8178:0.01):0.01,(t8179:0.01,t8180:0.01):0.01):0.01,((t8181:0.01,t8182:0.01):0.01,(t8183:0.01,t8184:0.01):0.01):0.01):0.01,(((t8185:0.01,t8186:0.01):0.01,(t8187:0.01,t8188:0.01):0.01):0.01,((t8189:0.01,t8190:0.01):0.01,(t8191:0.01,t8192:0.01):0.01):0.01):0.01):0.01):0.01):0.01):0.01):0.01):0.01):0.01):0.01):0.01):0.01,(((((((((((((t8193:0.01,t8194:0.01):0.01,(t8195:0.01,t8196:0.01):0.01):0.01,((t8197:0.01,t8198:0.01):0.01,(t8199:0.01,t8200:0.01):0.01):0.01):0.01,(((t8201:0.01,t8202:0.01):0.01,(t8203:0.01,t8204:0.01):0.01):0.01,((t8205:0.01,t8206:0.01):0.01,(t8207:0.01,t8208:0.01):0.01):0.01):0.01):0.01,((((t8209:0.01,t8210:0.01):0.01,(t8211:0.01,t8212:0.01):0.01):0.01,((t8213:0.01,t8214:0.01):0.01,(t8215:0.01,t8216:0.01):0.01):0.01):0.01,(((t8217:0.01,t8218:0.01):0.01,(t8219:0.01,t8220:0.01):0.01):0.01,((t8221:0.01,t8222:0.01):0.01,(t8223:0.01,t8224:0.01):0.01):0.01):0.01):0.01):0.01,(((((t8225:0.01,t8226:0.01):0.01,(t8227:0.01,t8228:0.01):0.01):0.01,((t8229:0.01,t8230:0.01):0.01,(t8231:0.01,t8232:0.01):0.01):0.01):0.01,(((t8233:0.01,t8234:0.01):0.01,(t8235:0.01,t8236:0.01):0.01):0.01,((t8237:0.01,t8238:0.01):0.01,(t8239:0.01,t8240:0.01):0.01):0.01):0.01):0.01,((((t8241:0.01,t8242:0.01):0.01,(t8243:0.01,t8244:0.01):0.01):0.01,((t8245:0.01,t8246:0.01):0.01,(t8247:0.01,t8248:0.01):0.01):0.01):0.01,(((t8249:0.01,t8250:0.01):0.01,(t8251:0.01,t8252:0.01):0.01):0.01,((t8253:0.01,t8254:0.01):0.01,(t8255:0.01,t8256:0.01):0.01):0.01):0.01):0.01):0.01):0.01,((((((t8257:0.01,t8258:0.01):0.01,(t8259:0.01,t8260:0.01):0.01):0.01,((t8261:0.01,t8262:0.01):0.01,(t8263:0.01,t8264:0.01):0.01):0.01):0.01,(((t8265:0.01,t8266:0.01):0.01,(t8267:0.01,t8268:0.01):0.01):0.01,((t8269:0.01,t8270:0.01):0.01,(t8271:0.01,t8272:0.01):0.01):0.01):0.01):0.01,((((t8273:0.01,t8274:0.01):0.01,(t8275:0.01,t8276:0.01):0.01):0.01,((t8277:0.01,t8278:0.01):0.01,(t8279:0.01,t8280:0.01):0.01):0.01):0.01,(((t8281:0.01,t8282:0.01):0.01,(t8283:0.01,t8284:0.01):0.01):0.01,((t8285:0.01,t8286:0.01):0.01,(t8287:0.01,t8288:0.01):0.01):0.01):0.01):0.01):0.01,(((((t8289:0.01,t8290:0.01):0.01,(t8291:0.01,t8292:0.01):0.01):0.01,((t8293:0.01,t8294:0.01):0.01,(t8295:0.01,t8296:0.01):0.01):0.01):0.01,(((t8297:0.01,t8298:0.01):0.01,(t8299:0.01,t8300:0.01):0.01):0.01,((t8301:0.01,t8302:0.01):0.01,(t8303:0.01,t8304:0.01):0.01):0.01):0.01):0.01,((((t8305:0.01,t8306:0.01):0.01,(t8307:0.01,t8308:0.01):0.01):0.01,((t8309:0.01,t8310:0.01):0.01,(t8311:0.01,t8312:0.01):0.01):0.01):0.01,(((t8313:0.01,t8314:0.01):0.01,(t8315:0.01,t8316:0.01):0.01):0.01,((t8317:0.01,t8318:0.01):0.01,(t8319:0.01,t8320:0.01):0.01):0.01):0.01):0.01):0.01):0.01):0.01,(((((((t8321:0.01,t8322:0.01):0.01,(t8323:0.01,t8324:0.01):0.01):0.01,((t8325:0.01,t8326:0.01):0.01,(t8327:0.01,t8328:0.01):0.01):0.01):0.01,(((t8329:0.01,t8330:0.01):0.01,(t8331:0.01,t8332:0.01):0.01):0.01,((t8333:0.01,t8334:0.01):0.01,(t8335:0.01,t8336:0.01):0.01):0.01):0.01):0.01,((((t8337:0.01,t8338:0.01):0.01,(t8339:0.01,t8340:0.01):0.01):0.01,((t8341:0.01,t8342:0.01):0.01,(t8343:0.01,t8344:0.01):0.01):0.01):0.01,(((t8345:0.01,t8346:0.01):0.01,(t8347:0.01,t8348:0.01):0.01):0.01,((t8349:0.01,t8350:0.01):0.01,(t8351:0.01,t8352:0.01):0.01):0.01):0.01):0.01):0.01,(((((t8353:0.01,t8354:0.01):0.01,(t8355:0.01,t8356:0.01):0.01):0.01,((t8357:0.01,t8358:0.01):0.01,(t8359:0.01,t8360:0.01):0.01):0.01):0.01,(((t8361:0.01,t8362:0.01):0.01,(t8363:0.01,t8364:0.01):0.01):0.01,((t8365:0.01,t8366:0.01):0.01,(t8367:0.01,t8368:0.01):0.01):0.01):0.01):0.01,((((t8369:0.01,t8370:0.01):0.01,(t8371:0.01,t8372:0.01):0.01):0.01,((t8373:0.01,t8374:0.01):0.01,(t8375:0.01,t8376:0.01):0.01):0.01):0.01,(((t8377:0.01,t8378:0.01):0.01,(t8379:0.01,t8380:0.01):0.01):0.01,((t8381:0.01,t8382:0.01):0.01,(t8383:0.01,t8384:0.01):0.01):0.01):0.01):0.01):0.01):0.01,((((((t8385:0.01,t8386:0.01):0.01,(t8387:0.01,t8388:0.01):0.01):0.01,((t8389:0.01,t8390:0.01):0.01,(t8391:0.01,t8392:0.01):0.01):0.01):0.01,(((t8393:0.01,t8394:0.01):0.01,(t8395:0.01,t8396:0.01):0.01):0.01,((t8397:0.01,t8398:0.01):0.01,(t8399:0.01,t8400:0.01):0.01):0.01):0.01):0.01,((((t8401:0.01,t8402:0.01):0.01,(t8403:0.01,t8404:0.01):0.01):0.01,((t8405:0.01,t8406:0.01):0.01,(t8407:0.01,t8408:0.01):0.01):0.01):0.01,(((t8409:0.01,t8410:0.01):0.01,(t8411:0.01,t8412:0.01):0.01):0.01,((t8413:0.01,t8414:0.01):0.01,(t8415:0.01,t8416:0.01):0.01):0.01):0.01):0.01):0.01,(((((t8417:0.01,t8418:0.01):0.01,(t8419:0.01,t8420:0.01):0.01):0.01,((t8421:0.01,t8422:0.01):0.01,(t8423:0.01,t8424:0.01):0.01):0.01):0.01,(((t8425:0.01,t8426:0.01):0.01,(t8427:0.01,t8428:0.01):0.01):0.01,((t8429:0.01,t8430:0.01):0.01,(t8431:0.01,t8432:0.01):0.01):0.01):0.01):0.01,((((t8433:0.01,t8434:0.01):0.01,(t8435:0.01,t8436:0.01):0.01):0.01,((t8437:0.01,t8438:0.01):0.01,(t8439:0.01,t8440:0.01):0.01):0.01):0.01,(((t8441:0.01,t8442:0.01):0.01,(t8443:0.01,t8444:0.01):0.01):0.01,((t8445:0.01,t8446:0.01):0.01,(t8447:0.01,t8448:0.01):0.01):0.01):0.01):0.01):0.01):0.01):0.01):0.01,((((((((t8449:0.01,t8450:0.01):0.01,(t8451:0.01,t8452:0.01):0.01):0.01,((t8453:0.01,t8454:0.01):0.01,(t8455:0.01,t8456:0.01):0.01):0.01):0.01,(((t8457:0.01,t8458:0.01):0.01,(t8459:0.01,t8460:0.01):0.01):0.01,((t8461:0.01,t8462:0.01):0.01,(t8463:0.01,t8464:0.01):0.01):0.01):0.01):0.01,((((t8465:0.01,t8466:0.01):0.01,(t8467:0.01,t8468:0.01):0.01):0.01,((t8469:0.01,t8470:0.01):0.01,(t8471:0.01,t8472:0.01):0.01):0.01):0.01,(((t8473:0.01,t8474:0.01):0.01,(t8475:0.01,t8476:0.01):0.01):0.01,((t8477:0.01,t8478:0.01):0.01,(t8479:0.01,t8480:0.01):0.01):0.01):0.01):0.01):0.01,(((((t8481:0.01,t8482:0.01):0.01,(t8483:0.01,t8484:0.01):0.01):0.01,((t8485:0.01,t8486:0.01):0.01,(t8487:0.01,t8488:0.01):0.01):0.01):0.01,(((t8489:0.01,t8490:0.01):0.01,(t8491:0.01,t8492:0.01):0.01):0.01,((t8493:0.01,t8494:0.01):0.01,(t8495:0.01,t8496:0.01):0.01):0.01):0.01):0.01,((((t8497:0.01,t8498:0.01):0.01,(t8499:0.01,t8500:0.01):0.01):0.01,((t8501:0.01,t8502:0.01):0.01,(t8503:0.01,t8504:0.01):0.01):0.01):0.01,(((t8505:0.01,t8506:0.01):0.01,(t8507:0.01,t8508:0.01):0.01):0.01,((t8509:0.01,t8510:0.01):0.01,(t8511:0.01,t8512:0.01):0.01):0.01):0.01):0.01):0.01):0.01,((((((t8513:0.01,t8514:0.01):0.01,(t8515:0.01,t8516:0.01):0.01):0.01,((t8517:0.01,t8518:0.01):0.01,(t8519:0.01,t8520:0.01):0.01):0.01):0.01,(((t8521:0.01,t8522:0.01):0.01,(t8523:0.01,t8524:0.01):0.01):0.01,((t8525:0.01,t8526:0.01):0.01,(t8527:0.01,t8528:0.01):0.01):0.01):0.01):0.01,((((t8529:0.01,t8530:0.01):0.01,(t8531:0.01,t8532:0.01):0.01):0.01,((t8533:0.01,t8534:0.01):0.01,(t8535:0.01,t8536:0.01):0.01):0.01):0.01,(((t8537:0.01,t8538:0.01):0.01,(t8539:0.01,t8540:0.01):0.01):0.01,((t8541:0.01,t8542:0.01):0.01,(t8543:0.01,t8544:0.01):0.01):0.01):0.01):0.01):0.01,(((((t8545:0.01,t8546:0.01):0.01,(t8547:0.01,t8548:0.01):0.01):0.01,((t8549:0.01,t8550:0.01):0.01,(t8551:0.01,t8552:0.01):0.01):0.01):0.01,(((t8553:0.01,t8554:0.01):0.01,(t8555:0.01,t8556:0.01):0.01):0.01,((t8557:0.01,t8558:0.01):0.01,(t8559:0.01,t8560:0.01):0.01):0.01):0.01):0.01,((((t8561:0.01,t8562:0.01):0.01,(t8563:0.01,t8564:0.01):0.01):0.01,((t8565:0.01,t8566:0.01):0.01,(t8567:0.01,t8568:0.01):0.01):0.01):0.01,(((t8569:0.01,t8570:0.01):0.01,(t8571:0.01,t8572:0.01):0.01):0.01,((t8573:0.01,t8574:0.01):0.01,(t8575:0.01,t8576:0.01):0.01):0.01):0.01):0.01):0.01):0.01):0.01,(((((((t8577:0.01,t8578:0.01):0.01,(t8579:0.01,t8580:0.01):0.01):0.01,((t8581:0.01,t8582:0.01):0.01,(t8583:0.01,t8584:0.01):0.01):0.01):0.01,(((t8585:0.01,t8586:0.01):0.01,(t8587:0.01,t8588:0.01):0.01):0.01,((t8589:0.01,t8590:0.01):0.01,(t8591:0.01,t8592:0.01):0.01):0.01):0.01):0.01,((((t8593:0.01,t8594:0.01):0.01,(t8595:0.01,t8596:0.01):0.01):0.01,((t8597:0.01,t8598:0.01):0.01,(t8599:0.01,t8600:0.01):0.01):0.01):0.01,(((t8601:0.01,t8602:0.01):0.01,(t8603:0.01,t8604:0.01):0.01):0.01,((t8605:0.01,t8606:0.01):0.01,(t8607:0.01,t8608:0.01):0.01):0.01):0.01):0.01):0.01,(((((t8609:0.01,t8610:0.01):0.01,(t8611:0.01,t8612:0.01):0.01):0.01,((t8613:0.01,t8614:0.01):0.01,(t8615:0.01,t8616:0.01):0.01):0.01):0.01,(((t8617:0.01,t8618:0.01):0.01,(t8619:0.01,t8620:0.01):0.01):0.01,((t8621:0.01,t8622:0.01):0.01,(t8623:0.01,t8624:0.01):0.01):0.01):0.01):0.01,((((t8625:0.01,t8626:0.01):0.01,(t8627:0.01,t8628:0.01):0.01):0.01,((t8629:0.01,t8630:0.01):0.01,(t8631:0.01,t8632:0.01):0.01):0.01):0.01,(((t8633:0.01,t8634:0.01):0.01,(t8635:0.01,t8636:0.01):0.01):0.01,((t8637:0.01,t8638:0.01):0.01,(t8639:0.01,t8640:0.01):0.01):0.01):0.01):0.01):0.01):0.01,((((((t8641:0.01,t8642:0.01):0.01,(t8643:0.01,t8644:0.01):0.01):0.01,((t8645:0.01,t8646:0.01):0.01,(t8647:0.01,t8648:0.01):0.01):0.01):0.01,(((t8649:0.01,t8650:0.01):0.01,(t8651:0.01,t8652:0.01):0.01):0.01,((t8653:0.01,t8654:0.01):0.01,(t8655:0.01,t8656:0.01):0.01):0.01):0.01):0.01,((((t8657:0.01,t8658:0.01):0.01,(t8659:0.01,t8660:0.01):0.01):0.01,((t8661:0.01,t8662:0.01):0.01,(t8663:0.01,t8664:0.01):0.01):0.01):0.01,(((t8665:0.01,t8666:0.01):0.01,(t8667:0.01,t8668:0.01):0.01):0.01,((t8669:0.01,t8670:0.01):0.01,(t8671:0.01,t8672:0.01):0.01):0.01):0.01):0.01):0.01,(((((t8673:0.01,t8674:0.01):0.01,(t8675:0.01,t8676:0.01):0.01):0.01,((t8677:0.01,t8678:0.01):0.01,(t8679:0.01,t8680:0.01):0.01):0.01):0.01,(((t8681:0.01,t8682:0.01):0.01,(t8683:0.01,t8684:0.01):0.01):0.01,((t8685:0.01,t8686:0.01):0.01,(t8687:0.01,t8688:0.01):0.01):0.01):0.01):0.01,((((t8689:0.01,t8690:0.01):0.01,(t8691:0.01,t8692:0.01):0.01):0.01,((t8693:0.01,t8694:0.01):0.01,(t8695:0.01,t8696:0.01):0.01):0.01):0.01,(((t8697:0.01,t8698:0.01):0.01,(t8699:0.01,t8700:0.01):0.01):0.01,((t8701:0.01,t8702:0.01):0.01,(t8703:0.01,t8704:0.01):0.01):0.01):0.01):0.01):0.01):0.01):0.01):0.01):0.01,(((((((((t8705:0.01,t8706:0.01):0.01,(t8707:0.01,t8708:0.01):0.01):0.01,((t8709:0.01,t8710:0.01):0.01,(t8711:0.01,t8712:0.01):0.01):0.01):0.01,(((t8713:0.01,t8714:0.01):0.01,(t8715:0.01,t8716:0.01):0.01):0.01,((t8717:0.01,t8718:0.01):0.01,(t8719:0.01,t8720:0.01):0.01):0.01):0.01):0.01,((((t8721:0.01,t8722:0.01):0.01,(t8723:0.01,t8724:0.01):0.01):0.01,((t8725:0.01,t8726:0.01):0.01,(t8727:0.01,t8728:0.01):0.01):0.01):0.01,(((t8729:0.01,t8730:0.01):0.01,(t8731:0.01,t8732:0.01):0.01):0.01,((t8733:0.01,t8734:0.01):0.01,(t8735:0.01,t8736:0.01):0.01):0.01):0.01):0.01):0.01,(((((t8737:0.01,t8738:0.01):0.01,(t8739:0.01,t8740:0.01):0.01):0.01,((t8741:0.01,t8742:0.01):0.01,(t8743:0.01,t8744:0.01):0.01):0.01):0.01,(((t8745:0.01,t8746:0.01):0.01,(t8747:0.01,t8748:0.01):0.01):0.01,((t8749:0.01,t8750:0.01):0.01,(t8751:0.01,t8752:0.01):0.01):0.01):0.01):0.01,((((t8753:0.01,t8754:0.01):0.01,(t8755:0.01,t8756:0.01):0.01):0.01,((t8757:0.01,t8758:0.01):0.01,(t8759:0.01,t8760:0.01):0.01):0.01):0.01,(((t8761:0.01,t8762:0.01):0.01,(t8763:0.01,t8764:0.01):0.01):0.01,((t8765:0.01,t8766:0.01):0.01,(t8767:0.01,t8768:0.01):0.01):0.01):0.01):0.01):0.01):0.01,((((((t8769:0.01,t8770:0.01):0.01,(t8771:0.01,t8772:0.01):0.01):0.01,((t8773:0.01,t8774:0.01):0.01,(t8775:0.01,t8776:0.01):0.01):0.01):0.01,(((t8777:0.01,t8778:0.01):0.01,(t8779:0.01,t8780:0.01):0.01):0.01,((t8781:0.01,t8782:0.01):0.01,(t8783:0.01,t8784:0.01):0.01):0.01):0.01):0.01,((((t8785:0.01,t8786:0.01):0.01,(t8787:0.01,t8788:0.01):0.01):0.01,((t8789:0.01,t8790:0.01):0.01,(t8791:0.01,t8792:0.01):0.01):0.01):0.01,(((t8793:0.01,t8794:0.01):0.01,(t8795:0.01,t8796:0.01):0.01):0.01,((t8797:0.01,t8798:0.01):0.01,(t8799:0.01,t8800:0.01):0.01):0.01):0.01):0.01):0.01,(((((t8801:0.01,t8802:0.01):0.01,(t8803:0.01,t8804:0.01):0.01):0.01,((t8805:0.01,t8806:0.01):0.01,(t8807:0.01,t8808:0.01):0.01):0.01):0.01,(((t8809:0.01,t8810:0.01):0.01,(t8811:0.01,t8812:0.01):0.01):0.01,((t8813:0.01,t8814:0.01):0.01,(t8815:0.01,t8816:0.01):0.01):0.01):0.01):0.01,((((t8817:0.01,t8818:0.01):0.01,(t8819:0.01,t8820:0.01):0.01):0.01,((t8821:0.01,t8822:0.01):0.01,(t8823:0.01,t8824:0.01):0.01):0.01):0.01,(((t8825:0.01,t8826:0.01):0.01,(t8827:0.01,t8828:0.01):0.01):0.01,((t8829:0.01,t8830:0.01):0.01,(t8831:0.01,t8832:0.01):0.01):0.01):0.01):0.01):0.01):0.01):0.01,(((((((t8833:0.01,t8834:0.01):0.01,(t8835:0.01,t8836:0.01):0.01):0.01,((t8837:0.01,t8838:0.01):0.01,(t8839:0.01,t8840:0.01):0.01):0.01):0.01,(((t8841:0.01,t8842:0.01):0.01,(t8843:0.01,t8844:0.01):0.01):0.01,((t8845:0.01,t8846:0.01):0.01,(t8847:0.01,t8848:0.01):0.01):0.01):0.01):0.01,((((t8849:0.01,t8850:0.01):0.01,(t8851:0.01,t8852:0.01):0.01):0.01,((t8853:0.01,t8854:0.01):0.01,(t8855:0.01,t8856:0.01):0.01):0.01):0.01,(((t8857:0.01,t8858:0.01):0.01,(t8859:0.01,t8860:0.01):0.01):0.01,((t8861:0.01,t8862:0.01):0.01,(t8863:0.01,t8864:0.01):0.01):0.01):0.01):0.01):0.01,(((((t8865:0.01,t8866:0.01):0.01,(t8867:0.01,t8868:0.01):0.01):0.01,((t8869:0.01,t8870:0.01):0.01,(t8871:0.01,t8872:0.01):0.01):0.01):0.01,(((t8873:0.01,t8874:0.01):0.01,(t8875:0.01,t8876:0.01):0.01):0.01,((t8877:0.01,t8878:0.01):0.01,(t8879:0.01,t8880:0.01):0.01):0.01):0.01):0.01,((((t8881:0.01,t8882:0.01):0.01,(t8883:0.01,t8884:0.01):0.01):0.01,((t8885:0.01,t8886:0.01):0.01,(t8887:0.01,t8888:0.01):0.01):0.01):0.01,(((t8889:0.01,t8890:0.01):0.01,(t8891:0.01,t8892:0.01):0.01):0.01,((t8893:0.01,t8894:0.01):0.01,(t8895:0.01,t8896:0.01):0.01):0.01):0.01):0.01):0.01):0.01,((((((t8897:0.01,t8898:0.01):0.01,(t8899:0.01,t8900:0.01):0.01):0.01,((t8901:0.01,t8902:0.01):0.01,(t8903:0.01,t8904:0.01):0.01):0.01):0.01,(((t8905:0.01,t8906:0.01):0.01,(t8907:0.01,t8908:0.01):0.01):0.01,((t8909:0.01,t8910:0.01):0.01,(t8911:0.01,t8912:0.01):0.01):0.01):0.01):0.01,((((t8913:0.01,t8914:0.01):0.01,(t8915:0.01,t8916:0.01):0.01):0.01,((t8917:0.01,t8918:0.01):0.01,(t8919:0.01,t8920:0.01):0.01):0.01):0.01,(((t8921:0.01,t8922:0.01):0.01,(t8923:0.01,t8924:0.01):0.01):0.01,((t8925:0.01,t8926:0.01):0.01,(t8927:0.01,t8928:0.01):0.01):0.01):0.01):0.01):0.01,(((((t8929:0.01,t8930:0.01):0.01,(t8931:0.01,t8932:0.01):0.01):0.01,((t8933:0.01,t8934:0.01):0.01,(t8935:0.01,t8936:0.01):0.01):0.01):0.01,(((t8937:0.01,t8938:0.01):0.01,(t8939:0.01,t8940:0.01):0.01):0.01,((t8941:0.01,t8942:0.01):0.01,(t8943:0.01,t8944:0.01):0.01):0.01):0.01):0.01,((((t8945:0.01,t8946:0.01):0.01,(t8947:0.01,t8948:0.01):0.01):0.01,((t8949:0.01,t8950:0.01):0.01,(t8951:0.01,t8952:0.01):0.01):0.01):0.01,(((t8953:0.01,t8954:0.01):0.01,(t8955:0.01,t8956:0.01):0.01):0.01,((t8957:0.01,t8958:0.01):0.01,(t8959:0.01,t8960:0.01):0.01):0.01):0.01):0.01):0.01):0.01):0.01):0.01,((((((((t8961:0.01,t8962:0.01):0.01,(t8963:0.01,t8964:0.01):0.01):0.01,((t8965:0.01,t8966:0.01):0.01,(t8967:0.01,t8968:0.01):0.01):0.01):0.01,(((t8969:0.01,t8970:0.01):0.01,(t8971:0.01,t8972:0.01):0.01):0.01,((t8973:0.01,t8974:0.01):0.01,(t8975:0.01,t8976:0.01):0.01):0.01):0.01):0.01,((((t8977:0.01,t8978:0.01):0.01,(t8979:0.01,t8980:0.01):0.01):0.01,((t8981:0.01,t8982:0.01):0.01,(t8983:0.01,t8984:0.01):0.01):0.01):0.01,(((t8985:0.01,t8986:0.01):0.01,(t8987:0.01,t8988:0.01):0.01):0.01,((t8989:0.01,t8990:0.01):0.01,(t8991:0.01,t8992:0.01):0.01):0.01):0.01):0.01):0.01,(((((t8993:0.01,t8994:0.01):0.01,(t8995:0.01,t8996:0.01):0.01):0.01,((t8997:0.01,t8998:0.01):0.01,(t8999:0.01,t9000:0.01):0.01):0.01):0.01,(((t9001:0.01,t9002:0.01):0.01,(t9003:0.01,t9004:0.01):0.01):0.01,((t9005:0.01,t9006:0.01):0.01,(t9007:0.01,t9008:0.01):0.01):0.01):0.01):0.01,((((t9009:0.01,t9010:0.01):0.01,(t9011:0.01,t9012:0.01):0.01):0.01,((t9013:0.01,t9014:0.01):0.01,(t9015:0.01,t9016:0.01):0.01):0.01):0.01,(((t9017:0.01,t9018:0.01):0.01,(t9019:0.01,t9020:0.01):0.01):0.01,((t9021:0.01,t9022:0.01):0.01,(t9023:0.01,t9024:0.01):0.01):0.01):0.01):0.01):0.01):0.01,((((((t9025:0.01,t9026:0.01):0.01,(t9027:0.01,t9028:0.01):0.01):0.01,((t9029:0.01,t9030:0.01):0.01,(t9031:0.01,t9032:0.01):0.01):0.01):0.01,(((t9033:0.01,t9034:0.01):0.01,(t9035:0.01,t9036:0.01):0.01):0.01,((t9037:0.01,t9038:0.01):0.01,(t9039:0.01,t9040:0.01):0.01):0.01):0.01):0.01,((((t9041:0.01,t9042:0.01):0.01,(t9043:0.01,t9044:0.01):0.01):0.01,((t9045:0.01,t9046:0.01):0.01,(t9047:0.01,t9048:0.01):0.01):0.01):0.01,(((t9049:0.01,t9050:0.01):0.01,(t9051:0.01,t9052:0.01):0.01):0.01,((t9053:0.01,t9054:0.01):0.01,(t9055:0.01,t9056:0.01):0.01):0.01):0.01):0.01):0.01,(((((t9057:0.01,t9058:0.01):0.01,(t9059:0.01,t9060:0.01):0.01):0.01,((t9061:0.01,t9062:0.01):0.01,(t9063:0.01,t9064:0.01):0.01):0.01):0.01,(((t9065:0.01,t9066:0.01):0.01,(t9067:0.01,t9068:0.01):0.01):0.01,((t9069:0.01,t9070:0.01):0.01,(t9071:0.01,t9072:0.01):0.01):0.01):0.01):0.01,((((t9073:0.01,t9074:0.01):0.01,(t9075:0.01,t9076:0.01):0.01):0.01,((t9077:0.01,t9078:0.01):0.01,(t9079:0.01,t9080:0.01):0.01):0.01):0.01,(((t9081:0.01,t9082:0.01):0.01,(t9083:0.01,t9084:0.01):0.01):0.01,((t9085:0.01,t9086:0.01):0.01,(t9087:0.01,t9088:0.01):0.01):0.01):0.01):0.01):0.01):0.01):0.01,(((((((t9089:0.01,t9090:0.01):0.01,(t9091:0.01,t9092:0.01):0.01):0.01,((t9093:0.01,t9094:0.01):0.01,(t9095:0.01,t9096:0.01):0.01):0.01):0.01,(((t9097:0.01,t9098:0.01):0.01,(t9099:0.01,t9100:0.01):0.01):0.01,((t9101:0.01,t9102:0.01):0.01,(t9103:0.01,t9104:0.01):0.01):0.01):0.01):0.01,((((t9105:0.01,t9106:0.01):0.01,(t9107:0.01,t9108:0.01):0.01):0.01,((t9109:0.01,t9110:0.01):0.01,(t9111:0.01,t9112:0.01):0.01):0.01):0.01,(((t9113:0.01,t9114:0.01):0.01,(t9115:0.01,t9116:0.01):0.01):0.01,((t9117:0.01,t9118:0.01):0.01,(t9119:0.01,t9120:0.01):0.01):0.01):0.01):0.01):0.01,(((((t9121:0.01,t9122:0.01):0.01,(t9123:0.01,t9124:0.01):0.01):0.01,((t9125:0.01,t9126:0.01):0.01,(t9127:0.01,t9128:0.01):0.01):0.01):0.01,(((t9129:0.01,t9130:0.01):0.01,(t9131:0.01,t9132:0.01):0.01):0.01,((t9133:0.01,t9134:0.01):0.01,(t9135:0.01,t9136:0.01):0.01):0.01):0.01):0.01,((((t9137:0.01,t9138:0.01):0.01,(t9139:0.01,t9140:0.01):0.01):0.01,((t9141:0.01,t9142:0.01):0.01,(t9143:0.01,t9144:0.01):0.01):0.01):0.01,(((t9145:0.01,t9146:0.01):0.01,(t9147:0.01,t9148:0.01):0.01):0.01,((t9149:0.01,t9150:0.01):0.01,(t9151:0.01,t9152:0.01):0.01):0.01):0.01):0.01):0.01):0.01,((((((t9153:0.01,t9154:0.01):0.01,(t9155:0.01,t9156:0.01):0.01):0.01,((t9157:0.01,t9158:0.01):0.01,(t9159:0.01,t9160:0.01):0.01):0.01):0.01,(((t9161:0.01,t9162:0.01):0.01,(t9163:0.01,t9164:0.01):0.01):0.01,((t9165:0.01,t9166:0.01):0.01,(t9167:0.01,t9168:0.01):0.01):0.01):0.01):0.01,((((t9169:0.01,t9170:0.01):0.01,(t9171:0.01,t9172:0.01):0.01):0.01,((t9173:0.01,t9174:0.01):0.01,(t9175:0.01,t9176:0.01):0.01):0.01):0.01,(((t9177:0.01,t9178:0.01):0.01,(t9179:0.01,t9180:0.01):0.01):0.01,((t9181:0.01,t9182:0.01):0.01,(t9183:0.01,t9184:0.01):0.01):0.01):0.01):0.01):0.01,(((((t9185:0.01,t9186:0.01):0.01,(t9187:0.01,t9188:0.01):0.01):0.01,((t9189:0.01,t9190:0.01):0.01,(t9191:0.01,t9192:0.01):0.01):0.01):0.01,(((t9193:0.01,t9194:0.01):0.01,(t9195:0.01,t9196:0.01):0.01):0.01,((t9197:0.01,t9198:0.01):0.01,(t9199:0.01,t9200:0.01):0.01):0.01):0.01):0.01,((((t9201:0.01,t9202:0.01):0.01,(t9203:0.01,t9204:0.01):0.01):0.01,((t9205:0.01,t9206:0.01):0.01,(t9207:0.01,t9208:0.01):0.01):0.01):0.01,(((t9209:0.01,t9210:0.01):0.01,(t9211:0.01,t9212:0.01):0.01):0.01,((t9213:0.01,t9214:0.01):0.01,(t9215:0.01,t9216:0.01):0.01):0.01):0.01):0.01):0.01):0.01):0.01):0.01):0.01):0.01,((((((((((t9217:0.01,t9218:0.01):0.01,(t9219:0.01,t9220:0.01):0.01):0.01,((t9221:0.01,t9222:0.01):0.01,(t9223:0.01,t9224:0.01):0.01):0.01):0.01,(((t9225:0.01,t9226:0.01):0.01,(t9227:0.01,t9228:0.01):0.01):0.01,((t9229:0.01,t9230:0.01):0.01,(t9231:0.01,t9232:0.01):0.01):0.01):0.01):0.01,((((t9233:0.01,t9234:0.01):0.01,(t9235:0.01,t9236:0.01):0.01):0.01,((t9237:0.01,t9238:0.01):0.01,(t9239:0.01,t9240:0.01):0.01):0.01):0.01,(((t9241:0.01,t9242:0.01):0.01,(t9243:0.01,t9244:0.01):0.01):0.01,((t9245:0.01,t9246:0.01):0.01,(t9247:0.01,t9248:0.01):0.01):0.01):0.01):0.01):0.01,(((((t9249:0.01,t9250:0.01):0.01,(t9251:0.01,t9252:0.01):0.01):0.01,((t9253:0.01,t9254:0.01):0.01,(t9255:0.01,t9256:0.01):0.01):0.01):0.01,(((t9257:0.01,t9258:0.01):0.01,(t9259:0.01,t9260:0.01):0.01):0.01,((t9261:0.01,t9262:0.01):0.01,(t9263:0.01,t9264:0.01):0.01):0.01):0.01):0.01,((((t9265:0.01,t9266:0.01):0.01,(t9267:0.01,t9268:0.01):0.01):0.01,((t9269:0.01,t9270:0.01):0.01,(t9271:0.01,t9272:0.01):0.01):0.01):0.01,(((t9273:0.01,t9274:0.01):0.01,(t9275:0.01,t9276:0.01):0.01):0.01,((t9277:0.01,t9278:0.01):0.01,(t9279:0.01,t9280:0.01):0.01):0.01):0.01):0.01):0.01):0.01,((((((t9281:0.01,t9282:0.01):0.01,(t9283:0.01,t9284:0.01):0.01):0.01,((t9285:0.01,t9286:0.01):0.01,(t9287:0.01,t9288:0.01):0.01):0.01):0.01,(((t9289:0.01,t9290:0.01):0.01,(t9291:0.01,t9292:0.01):0.01):0.01,((t9293:0.01,t9294:0.01):0.01,(t9295:0.01,t9296:0.01):0.01):0.01):0.01):0.01,((((t9297:0.01,t9298:0.01):0.01,(t9299:0.01,t9300:0.01):0.01):0.01,((t9301:0.01,t9302:0.01):0.01,(t9303:0.01,t9304:0.01):0.01):0.01):0.01,(((t9305:0.01,t9306:0.01):0.01,(t9307:0.01,t9308:0.01):0.01):0.01,((t9309:0.01,t9310:0.01):0.01,(t9311:0.01,t9312:0.01):0.01):0.01):0.01):0.01):0.01,(((((t9313:0.01,t9314:0.01):0.01,(t9315:0.01,t9316:0.01):0.01):0.01,((t9317:0.01,t9318:0.01):0.01,(t9319:0.01,t9320:0.01):0.01):0.01):0.01,(((t9321:0.01,t9322:0.01):0.01,(t9323:0.01,t9324:0.01):0.01):0.01,((t9325:0.01,t9326:0.01):0.01,(t9327:0.01,t9328:0.01):0.01):0.01):0.01):0.01,((((t9329:0.01,t9330:0.01):0.01,(t9331:0.01,t9332:0.01):0.01):0.01,((t9333:0.01,t9334:0.01):0.01,(t9335:0.01,t9336:0.01):0.01):0.01):0.01,(((t9337:0.01,t9338:0.01):0.01,(t9339:0.01,t9340:0.01):0.01):0.01,((t9341:0.01,t9342:0.01):0.01,(t9343:0.01,t9344:0.01):0.01):0.01):0.01):0.01):0.01):0.01):0.01,(((((((t9345:0.01,t9346:0.01):0.01,(t9347:0.01,t9348:0.01):0.01):0.01,((t9349:0.01,t9350:0.01):0.01,(t9351:0.01,t9352:0.01):0.01):0.01):0.01,(((t9353:0.01,t9354:0.01):0.01,(t9355:0.01,t9356:0.01):0.01):0.01,((t9357:0.01,t9358:0.01):0.01,(t9359:0.01,t9360:0.01):0.01):0.01):0.01):0.01,((((t9361:0.01,t9362:0.01):0.01,(t9363:0.01,t9364:0.01):0.01):0.01,((t9365:0.01,t9366:0.01):0.01,(t9367:0.01,t9368:0.01):0.01):0.01):0.01,(((t9369:0.01,t9370:0.01):0.01,(t9371:0.01,t9372:0.01):0.01):0.01,((t9373:0.01,t9374:0.01):0.01,(t9375:0.01,t9376:0.01):0.01):0.01):0.01):0.01):0.01,(((((t9377:0.01,t9378:0.01):0.01,(t9379:0.01,t9380:0.01):0.01):0.01,((t9381:0.01,t9382:0.01):0.01,(t9383:0.01,t9384:0.01):0.01):0.01):0.01,(((t9385:0.01,t9386:0.01):0.01,(t9387:0.01,t9388:0.01):0.01):0.01,((t9389:0.01,t9390:0.01):0.01,(t9391:0.01,t9392:0.01):0.01):0.01):0.01):0.01,((((t9393:0.01,t9394:0.01):0.01,(t9395:0.01,t9396:0.01):0.01):0.01,((t9397:0.01,t9398:0.01):0.01,(t9399:0.01,t9400:0.01):0.01):0.01):0.01,(((t9401:0.01,t9402:0.01):0.01,(t9403:0.01,t9404:0.01):0.01):0.01,((t9405:0.01,t9406:0.01):0.01,(t9407:0.01,t9408:0.01):0.01):0.01):0.01):0.01):0.01):0.01,((((((t9409:0.01,t9410:0.01):0.01,(t9411:0.01,t9412:0.01):0.01):0.01,((t9413:0.01,t9414:0.01):0.01,(t9415:0.01,t9416:0.01):0.01):0.01):0.01,(((t9417:0.01,t9418:0.01):0.01,(t9419:0.01,t9420:0.01):0.01):0.01,((t9421:0.01,t9422:0.01):0.01,(t9423:0.01,t9424:0.01):0.01):0.01):0.01):0.01,((((t9425:0.01,t9426:0.01):0.01,(t9427:0.01,t9428:0.01):0.01):0.01,((t9429:0.01,t9430:0.01):0.01,(t9431:0.01,t9432:0.01):0.01):0.01):0.01,(((t9433:0.01,t9434:0.01):0.01,(t9435:0.01,t9436:0.01):0.01):0.01,((t9437:0.01,t9438:0.01):0.01,(t9439:0.01,t9440:0.01):0.01):0.01):0.01):0.01):0.01,(((((t9441:0.01,t9442:0.01):0.01,(t9443:0.01,t9444:0.01):0.01):0.01,((t9445:0.01,t9446:0.01):0.01,(t9447:0.01,t9448:0.01):0.01):0.01):0.01,(((t9449:0.01,t9450:0.01):0.01,(t9451:0.01,t9452:0.01):0.01):0.01,((t9453:0.01,t9454:0.01):0.01,(t9455:0.01,t9456:0.01):0.01):0.01):0.01):0.01,((((t9457:0.01,t9458:0.01):0.01,(t9459:0.01,t9460:0.01):0.01):0.01,((t9461:0.01,t9462:0.01):0.01,(t9463:0.01,t9464:0.01):0.01):0.01):0.01,(((t9465:0.01,t9466:0.01):0.01,(t9467:0.01,t9468:0.01):0.01):0.01,((t9469:0.01,t9470:0.01):0.01,(t9471:0.01,t9472:0.01):0.01):0.01):0.01):0.01):0.01):0.01):0.01):0.01,((((((((t9473:0.01,t9474:0.01):0.01,(t9475:0.01,t9476:0.01):0.01):0.01,((t9477:0.01,t9478:0.01):0.01,(t9479:0.01,t9480:0.01):0.01):0.01):0.01,(((t9481:0.01,t9482:0.01):0.01,(t9483:0.01,t9484:0.01):0.01):0.01,((t9485:0.01,t9486:0.01):0.01,(t9487:0.01,t9488:0.01):0.01):0.01):0.01):0.01,((((t9489:0.01,t9490:0.01):0.01,(t9491:0.01,t9492:0.01):0.01):0.01,((t9493:0.01,t9494:0.01):0.01,(t9495:0.01,t9496:0.01):0.01):0.01):0.01,(((t9497:0.01,t9498:0.01):0.01,(t9499:0.01,t9500:0.01):0.01):0.01,((t9501:0.01,t9502:0.01):0.01,(t9503:0.01,t9504:0.01):0.01):0.01):0.01):0.01):0.01,(((((t9505:0.01,t9506:0.01):0.01,(t9507:0.01,t9508:0.01):0.01):0.01,((t9509:0.01,t9510:0.01):0.01,(t9511:0.01,t9512:0.01):0.01):0.01):0.01,(((t9513:0.01,t9514:0.01):0.01,(t9515:0.01,t9516:0.01):0.01):0.01,((t9517:0.01,t9518:0.01):0.01,(t9519:0.01,t9520:0.01):0.01):0.01):0.01):0.01,((((t9521:0.01,t9522:0.01):0.01,(t9523:0.01,t9524:0.01):0.01):0.01,((t9525:0.01,t9526:0.01):0.01,(t9527:0.01,t9528:0.01):0.01):0.01):0.01,(((t9529:0.01,t9530:0.01):0.01,(t9531:0.01,t9532:0.01):0.01):0.01,((t9533:0.01,t9534:0.01):0.01,(t9535:0.01,t9536:0.01):0.01):0.01):0.01):0.01):0.01):0.01,((((((t9537:0.01,t9538:0.01):0.01,(t9539:0.01,t9540:0.01):0.01):0.01,((t9541:0.01,t9542:0.01):0.01,(t9543:0.01,t9544:0.01):0.01):0.01):0.01,(((t9545:0.01,t9546:0.01):0.01,(t9547:0.01,t9548:0.01):0.01):0.01,((t9549:0.01,t9550:0.01):0.01,(t9551:0.01,t9552:0.01):0.01):0.01):0.01):0.01,((((t9553:0.01,t9554:0.01):0.01,(t9555:0.01,t9556:0.01):0.01):0.01,((t9557:0.01,t9558:0.01):0.01,(t9559:0.01,t9560:0.01):0.01):0.01):0.01,(((t9561:0.01,t9562:0.01):0.01,(t9563:0.01,t9564:0.01):0.01):0.01,((t9565:0.01,t9566:0.01):0.01,(t9567:0.01,t9568:0.01):0.01):0.01):0.01):0.01):0.01,(((((t9569:0.01,t9570:0.01):0.01,(t9571:0.01,t9572:0.01):0.01):0.01,((t9573:0.01,t9574:0.01):0.01,(t9575:0.01,t9576:0.01):0.01):0.01):0.01,(((t9577:0.01,t9578:0.01):0.01,(t9579:0.01,t9580:0.01):0.01):0.01,((t9581:0.01,t9582:0.01):0.01,(t9583:0.01,t9584:0.01):0.01):0.01):0.01):0.01,((((t9585:0.01,t9586:0.01):0.01,(t9587:0.01,t9588:0.01):0.01):0.01,((t9589:0.01,t9590:0.01):0.01,(t9591:0.01,t9592:0.01):0.01):0.01):0.01,(((t9593:0.01,t9594:0.01):0.01,(t9595:0.01,t9596:0.01):0.01):0.01,((t9597:0.01,t9598:0.01):0.01,(t9599:0.01,t9600:0.01):0.01):0.01):0.01):0.01):0.01):0.01):0.01,(((((((t9601:0.01,t9602:0.01):0.01,(t9603:0.01,t9604:0.01):0.01):0.01,((t9605:0.01,t9606:0.01):0.01,(t9607:0.01,t9608:0.01):0.01):0.01):0.01,(((t9609:0.01,t9610:0.01):0.01,(t9611:0.01,t9612:0.01):0.01):0.01,((t9613:0.01,t9614:0.01):0.01,(t9615:0.01,t9616:0.01):0.01):0.01):0.01):0.01,((((t9617:0.01,t9618:0.01):0.01,(t9619:0.01,t9620:0.01):0.01):0.01,((t9621:0.01,t9622:0.01):0.01,(t9623:0.01,t9624:0.01):0.01):0.01):0.01,(((t9625:0.01,t9626:0.01):0.01,(t9627:0.01,t9628:0.01):0.01):0.01,((t9629:0.01,t9630:0.01):0.01,(t9631:0.01,t9632:0.01):0.01):0.01):0.01):0.01):0.01,(((((t9633:0.01,t9634:0.01):0.01,(t9635:0.01,t9636:0.01):0.01):0.01,((t9637:0.01,t9638:0.01):0.01,(t9639:0.01,t9640:0.01):0.01):0.01):0.01,(((t9641:0.01,t9642:0.01):0.01,(t9643:0.01,t9644:0.01):0.01):0.01,((t9645:0.01,t9646:0.01):0.01,(t9647:0.01,t9648:0.01):0.01):0.01):0.01):0.01,((((t9649:0.01,t9650:0.01):0.01,(t9651:0.01,t9652:0.01):0.01):0.01,((t9653:0.01,t9654:0.01):0.01,(t9655:0.01,t9656:0.01):0.01):0.01):0.01,(((t9657:0.01,t9658:0.01):0.01,(t9659:0.01,t9660:0.01):0.01):0.01,((t9661:0.01,t9662:0.01):0.01,(t9663:0.01,t9664:0.01):0.01):0.01):0.01):0.01):0.01):0.01,((((((t9665:0.01,t9666:0.01):0.01,(t9667:0.01,t9668:0.01):0.01):0.01,((t9669:0.01,t9670:0.01):0.01,(t9671:0.01,t9672:0.01):0.01):0.01):0.01,(((t9673:0.01,t9674:0.01):0.01,(t9675:0.01,t9676:0.01):0.01):0.01,((t9677:0.01,t9678:0.01):0.01,(t9679:0.01,t9680:0.01):0.01):0.01):0.01):0.01,((((t9681:0.01,t9682:0.01):0.01,(t9683:0.01,t9684:0.01):0.01):0.01,((t9685:0.01,t9686:0.01):0.01,(t9687:0.01,t9688:0.01):0.01):0.01):0.01,(((t9689:0.01,t9690:0.01):0.01,(t9691:0.01,t9692:0.01):0.01):0.01,((t9693:0.01,t9694:0.01):0.01,(t9695:0.01,t9696:0.01):0.01):0.01):0.01):0.01):0.01,(((((t9697:0.01,t9698:0.01):0.01,(t9699:0.01,t9700:0.01):0.01):0.01,((t9701:0.01,t9702:0.01):0.01,(t9703:0.01,t9704:0.01):0.01):0.01):0.01,(((t9705:0.01,t9706:0.01):0.01,(t9707:0.01,t9708:0.01):0.01):0.01,((t9709:0.01,t9710:0.01):0.01,(t9711:0.01,t9712:0.01):0.01):0.01):0.01):0.01,((((t9713:0.01,t9714:0.01):0.01,(t9715:0.01,t9716:0.01):0.01):0.01,((t9717:0.01,t9718:0.01):0.01,(t9719:0.01,t9720:0.01):0.01):0.01):0.01,(((t9721:0.01,t9722:0.01):0.01,(t9723:0.01,t9724:0.01):0.01):0.01,((t9725:0.01,t9726:0.01):0.01,(t9727:0.01,t9728:0.01):0.01):0.01):0.01):0.01):0.01):0.01):0.01):0.01):0.01,(((((((((t9729:0.01,t9730:0.01):0.01,(t9731:0.01,t9732:0.01):0.01):0.01,((t9733:0.01,t9734:0.01):0.01,(t9735:0.01,t9736:0.01):0.01):0.01):0.01,(((t9737:0.01,t9738:0.01):0.01,(t9739:0.01,t9740:0.01):0.01):0.01,((t9741:0.01,t9742:0.01):0.01,(t9743:0.01,t9744:0.01):0.01):0.01):0.01):0.01,((((t9745:0.01,t9746:0.01):0.01,(t9747:0.01,t9748:0.01):0.01):0.01,((t9749:0.01,t9750:0.01):0.01,(t9751:0.01,t9752:0.01):0.01):0.01):0.01,(((t9753:0.01,t9754:0.01):0.01,(t9755:0.01,t9756:0.01):0.01):0.01,((t9757:0.01,t9758:0.01):0.01,(t9759:0.01,t9760:0.01):0.01):0.01):0.01):0.01):0.01,(((((t9761:0.01,t9762:0.01):0.01,(t9763:0.01,t9764:0.01):0.01):0.01,((t9765:0.01,t9766:0.01):0.01,(t9767:0.01,t9768:0.01):0.01):0.01):0.01,(((t9769:0.01,t9770:0.01):0.01,(t9771:0.01,t9772:0.01):0.01):0.01,((t9773:0.01,t9774:0.01):0.01,(t9775:0.01,t9776:0.01):0.01):0.01):0.01):0.01,((((t9777:0.01,t9778:0.01):0.01,(t9779:0.01,t9780:0.01):0.01):0.01,((t9781:0.01,t9782:0.01):0.01,(t9783:0.01,t9784:0.01):0.01):0.01):0.01,(((t9785:0.01,t9786:0.01):0.01,(t9787:0.01,t9788:0.01):0.01):0.01,((t9789:0.01,t9790:0.01):0.01,(t9791:0.01,t9792:0.01):0.01):0.01):0.01):0.01):0.01):0.01,((((((t9793:0.01,t9794:0.01):0.01,(t9795:0.01,t9796:0.01):0.01):0.01,((t9797:0.01,t9798:0.01):0.01,(t9799:0.01,t9800:0.01):0.01):0.01):0.01,(((t9801:0.01,t9802:0.01):0.01,(t9803:0.01,t9804:0.01):0.01):0.01,((t9805:0.01,t9806:0.01):0.01,(t9807:0.01,t9808:0.01):0.01):0.01):0.01):0.01,((((t9809:0.01,t9810:0.01):0.01,(t9811:0.01,t9812:0.01):0.01):0.01,((t9813:0.01,t9814:0.01):0.01,(t9815:0.01,t9816:0.01):0.01):0.01):0.01,(((t9817:0.01,t9818:0.01):0.01,(t9819:0.01,t9820:0.01):0.01):0.01,((t9821:0.01,t9822:0.01):0.01,(t9823:0.01,t9824:0.01):0.01):0.01):0.01):0.01):0.01,(((((t9825:0.01,t9826:0.01):0.01,(t9827:0.01,t9828:0.01):0.01):0.01,((t9829:0.01,t9830:0.01):0.01,(t9831:0.01,t9832:0.01):0.01):0.01):0.01,(((t9833:0.01,t9834:0.01):0.01,(t9835:0.01,t9836:0.01):0.01):0.01,((t9837:0.01,t9838:0.01):0.01,(t9839:0.01,t9840:0.01):0.01):0.01):0.01):0.01,((((t9841:0.01,t9842:0.01):0.01,(t9843:0.01,t9844:0.01):0.01):0.01,((t9845:0.01,t9846:0.01):0.01,(t9847:0.01,t9848:0.01):0.01):0.01):0.01,(((t9849:0.01,t9850:0.01):0.01,(t9851:0.01,t9852:0.01):0.01):0.01,((t9853:0.01,t9854:0.01):0.01,(t9855:0.01,t9856:0.01):0.01):0.01):0.01):0.01):0.01):0.01):0.01,(((((((t9857:0.01,t9858:0.01):0.01,(t9859:0.01,t9860:0.01):0.01):0.01,((t9861:0.01,t9862:0.01):0.01,(t9863:0.01,t9864:0.01):0.01):0.01):0.01,(((t9865:0.01,t9866:0.01):0.01,(t9867:0.01,t9868:0.01):0.01):0.01,((t9869:0.01,t9870:0.01):0.01,(t9871:0.01,t9872:0.01):0.01):0.01):0.01):0.01,((((t9873:0.01,t9874:0.01):0.01,(t9875:0.01,t9876:0.01):0.01):0.01,((t9877:0.01,t9878:0.01):0.01,(t9879:0.01,t9880:0.01):0.01):0.01):0.01,(((t9881:0.01,t9882:0.01):0.01,(t9883:0.01,t9884:0.01):0.01):0.01,((t9885:0.01,t9886:0.01):0.01,(t9887:0.01,t9888:0.01):0.01):0.01):0.01):0.01):0.01,(((((t9889:0.01,t9890:0.01):0.01,(t9891:0.01,t9892:0.01):0.01):0.01,((t9893:0.01,t9894:0.01):0.01,(t9895:0.01,t9896:0.01):0.01):0.01):0.01,(((t9897:0.01,t9898:0.01):0.01,(t9899:0.01,t9900:0.01):0.01):0.01,((t9901:0.01,t9902:0.01):0.01,(t9903:0.01,t9904:0.01):0.01):0.01):0.01):0.01,((((t9905:0.01,t9906:0.01):0.01,(t9907:0.01,t9908:0.01):0.01):0.01,((t9909:0.01,t9910:0.01):0.01,(t9911:0.01,t9912:0.01):0.01):0.01):0.01,(((t9913:0.01,t9914:0.01):0.01,(t9915:0.01,t9916:0.01):0.01):0.01,((t9917:0.01,t9918:0.01):0.01,(t9919:0.01,t9920:0.01):0.01):0.01):0.01):0.01):0.01):0.01,((((((t9921:0.01,t9922:0.01):0.01,(t9923:0.01,t9924:0.01):0.01):0.01,((t9925:0.01,t9926:0.01):0.01,(t9927:0.01,t9928:0.01):0.01):0.01):0.01,(((t9929:0.01,t9930:0.01):0.01,(t9931:0.01,t9932:0.01):0.01):0.01,((t9933:0.01,t9934:0.01):0.01,(t9935:0.01,t9936:0.01):0.01):0.01):0.01):0.01,((((t9937:0.01,t9938:0.01):0.01,(t9939:0.01,t9940:0.01):0.01):0.01,((t9941:0.01,t9942:0.01):0.01,(t9943:0.01,t9944:0.01):0.01):0.01):0.01,(((t9945:0.01,t9946:0.01):0.01,(t9947:0.01,t9948:0.01):0.01):0.01,((t9949:0.01,t9950:0.01):0.01,(t9951:0.01,t9952:0.01):0.01):0.01):0.01):0.01):0.01,(((((t9953:0.01,t9954:0.01):0.01,(t9955:0.01,t9956:0.01):0.01):0.01,((t9957:0.01,t9958:0.01):0.01,(t9959:0.01,t9960:0.01):0.01):0.01):0.01,(((t9961:0.01,t9962:0.01):0.01,(t9963:0.01,t9964:0.01):0.01):0.01,((t9965:0.01,t9966:0.01):0.01,(t9967:0.01,t9968:0.01):0.01):0.01):0.01):0.01,((((t9969:0.01,t9970:0.01):0.01,(t9971:0.01,t9972:0.01):0.01):0.01,((t9973:0.01,t9974:0.01):0.01,(t9975:0.01,t9976:0.01):0.01):0.01):0.01,(((t9977:0.01,t9978:0.01):0.01,(t9979:0.01,t9980:0.01):0.01):0.01,((t9981:0.01,t9982:0.01):0.01,(t9983:0.01,t9984:0.01):0.01):0.01):0.01):0.01):0.01):0.01):0.01):0.01,((((((((t9985:0.01,t9986:0.01):0.01,(t9987:0.01,t9988:0.01):0.01):0.01,((t9989:0.01,t9990:0.01):0.01,(t9991:0.01,t9992:0.01):0.01):0.01):0.01,(((t9993:0.01,t9994:0.01):0.01,(t9995:0.01,t9996:0.01):0.01):0.01,((t9997:0.01,t9998:0.01):0.01,(t9999:0.01,t10000:0.01):0.01):0.01):0.01):0.01,((((t10001:0.01,t10002:0.01):0.01,(t10003:0.01,t10004:0.01):0.01):0.01,((t10005:0.01,t10006:0.01):0.01,(t10007:0.01,t10008:0.01):0.01):0.01):0.01,(((t10009:0.01,t10010:0.01):0.01,(t10011:0.01,t10012:0.01):0.01):0.01,((t10013:0.01,t10014:0.01):0.01,(t10015:0.01,t10016:0.01):0.01):0.01):0.01):0.01):0.01,(((((t10017:0.01,t10018:0.01):0.01,(t10019:0.01,t10020:0.01):0.01):0.01,((t10021:0.01,t10022:0.01):0.01,(t10023:0.01,t10024:0.01):0.01):0.01):0.01,(((t10025:0.01,t10026:0.01):0.01,(t10027:0.01,t10028:0.01):0.01):0.01,((t10029:0.01,t10030:0.01):0.01,(t10031:0.01,t10032:0.01):0.01):0.01):0.01):0.01,((((t10033:0.01,t10034:0.01):0.01,(t10035:0.01,t10036:0.01):0.01):0.01,((t10037:0.01,t10038:0.01):0.01,(t10039:0.01,t10040:0.01):0.01):0.01):0.01,(((t10041:0.01,t10042:0.01):0.01,(t10043:0.01,t10044:0.01):0.01):0.01,((t10045:0.01,t10046:0.01):0.01,(t10047:0.01,t10048:0.01):0.01):0.01):0.01):0.01):0.01):0.01,((((((t10049:0.01,t10050:0.01):0.01,(t10051:0.01,t10052:0.01):0.01):0.01,((t10053:0.01,t10054:0.01):0.01,(t10055:0.01,t10056:0.01):0.01):0.01):0.01,(((t10057:0.01,t10058:0.01):0.01,(t10059:0.01,t10060:0.01):0.01):0.01,((t10061:0.01,t10062:0.01):0.01,(t10063:0.01,t10064:0.01):0.01):0.01):0.01):0.01,((((t10065:0.01,t10066:0.01):0.01,(t10067:0.01,t10068:0.01):0.01):0.01,((t10069:0.01,t10070:0.01):0.01,(t10071:0.01,t10072:0.01):0.01):0.01):0.01,(((t10073:0.01,t10074:0.01):0.01,(t10075:0.01,t10076:0.01):0.01):0.01,((t10077:0.01,t10078:0.01):0.01,(t10079:0.01,t10080:0.01):0.01):0.01):0.01):0.01):0.01,(((((t10081:0.01,t10082:0.01):0.01,(t10083:0.01,t10084:0.01):0.01):0.01,((t10085:0.01,t10086:0.01):0.01,(t10087:0.01,t10088:0.01):0.01):0.01):0.01,(((t10089:0.01,t10090:0.01):0.01,(t10091:0.01,t10092:0.01):0.01):0.01,((t10093:0.01,t10094:0.01):0.01,(t10095:0.01,t10096:0.01):0.01):0.01):0.01):0.01,((((t10097:0.01,t10098:0.01):0.01,(t10099:0.01,t10100:0.01):0.01):0.01,((t10101:0.01,t10102:0.01):0.01,(t10103:0.01,t10104:0.01):0.01):0.01):0.01,(((t10105:0.01,t10106:0.01):0.01,(t10107:0.01,t10108:0.01):0.01):0.01,((t10109:0.01,t10110:0.01):0.01,(t10111:0.01,t10112:0.01):0.01):0.01):0.01):0.01):0.01):0.01):0.01,(((((((t10113:0.01,t10114:0.01):0.01,(t10115:0.01,t10116:0.01):0.01):0.01,((t10117:0.01,t10118:0.01):0.01,(t10119:0.01,t10120:0.01):0.01):0.01):0.01,(((t10121:0.01,t10122:0.01):0.01,(t10123:0.01,t10124:0.01):0.01):0.01,((t10125:0.01,t10126:0.01):0.01,(t10127:0.01,t10128:0.01):0.01):0.01):0.01):0.01,((((t10129:0.01,t10130:0.01):0.01,(t10131:0.01,t10132:0.01):0.01):0.01,((t10133:0.01,t10134:0.01):0.01,(t10135:0.01,t10136:0.01):0.01):0.01):0.01,(((t10137:0.01,t10138:0.01):0.01,(t10139:0.01,t10140:0.01):0.01):0.01,((t10141:0.01,t10142:0.01):0.01,(t10143:0.01,t10144:0.01):0.01):0.01):0.01):0.01):0.01,(((((t10145:0.01,t10146:0.01):0.01,(t10147:0.01,t10148:0.01):0.01):0.01,((t10149:0.01,t10150:0.01):0.01,(t10151:0.01,t10152:0.01):0.01):0.01):0.01,(((t10153:0.01,t10154:0.01):0.01,(t10155:0.01,t10156:0.01):0.01):0.01,((t10157:0.01,t10158:0.01):0.01,(t10159:0.01,t10160:0.01):0.01):0.01):0.01):0.01,((((t10161:0.01,t10162:0.01):0.01,(t10163:0.01,t10164:0.01):0.01):0.01,((t10165:0.01,t10166:0.01):0.01,(t10167:0.01,t10168:0.01):0.01):0.01):0.01,(((t10169:0.01,t10170:0.01):0.01,(t10171:0.01,t10172:0.01):0.01):0.01,((t10173:0.01,t10174:0.01):0.01,(t10175:0.01,t10176:0.01):0.01):0.01):0.01):0.01):0.01):0.01,((((((t10177:0.01,t10178:0.01):0.01,(t10179:0.01,t10180:0.01):0.01):0.01,((t10181:0.01,t10182:0.01):0.01,(t10183:0.01,t10184:0.01):0.01):0.01):0.01,(((t10185:0.01,t10186:0.01):0.01,(t10187:0.01,t10188:0.01):0.01):0.01,((t10189:0.01,t10190:0.01):0.01,(t10191:0.01,t10192:0.01):0.01):0.01):0.01):0.01,((((t10193:0.01,t10194:0.01):0.01,(t10195:0.01,t10196:0.01):0.01):0.01,((t10197:0.01,t10198:0.01):0.01,(t10199:0.01,t10200:0.01):0.01):0.01):0.01,(((t10201:0.01,t10202:0.01):0.01,(t10203:0.01,t10204:0.01):0.01):0.01,((t10205:0.01,t10206:0.01):0.01,(t10207:0.01,t10208:0.01):0.01):0.01):0.01):0.01):0.01,(((((t10209:0.01,t10210:0.01):0.01,(t10211:0.01,t10212:0.01):0.01):0.01,((t10213:0.01,t10214:0.01):0.01,(t10215:0.01,t10216:0.01):0.01):0.01):0.01,(((t10217:0.01,t10218:0.01):0.01,(t10219:0.01,t10220:0.01):0.01):0.01,((t10221:0.01,t10222:0.01):0.01,(t10223:0.01,t10224:0.01):0.01):0.01):0.01):0.01,((((t10225:0.01,t10226:0.01):0.01,(t10227:0.01,t10228:0.01):0.01):0.01,((t10229:0.01,t10230:0.01):0.01,(t10231:0.01,t10232:0.01):0.01):0.01):0.01,(((t10233:0.01,t10234:0.01):0.01,(t10235:0.01,t10236:0.01):0.01):0.01,((t10237:0.01,t10238:0.01):0.01,(t10239:0.01,t10240:0.01):0.01):0.01):0.01):0.01):0.01):0.01):0.01):0.01):0.01):0.01):0.01,(((((((((((t10241:0.01,t10242:0.01):0.01,(t10243:0.01,t10244:0.01):0.01):0.01,((t10245:0.01,t10246:0.01):0.01,(t10247:0.01,t10248:0.01):0.01):0.01):0.01,(((t10249:0.01,t10250:0.01):0.01,(t10251:0.01,t10252:0.01):0.01):0.01,((t10253:0.01,t10254:0.01):0.01,(t10255:0.01,t10256:0.01):0.01):0.01):0.01):0.01,((((t10257:0.01,t10258:0.01):0.01,(t10259:0.01,t10260:0.01):0.01):0.01,((t10261:0.01,t10262:0.01):0.01,(t10263:0.01,t10264:0.01):0.01):0.01):0.01,(((t10265:0.01,t10266:0.01):0.01,(t10267:0.01,t10268:0.01):0.01):0.01,((t10269:0.01,t10270:0.01):0.01,(t10271:0.01,t10272:0.01):0.01):0.01):0.01):0.01):0.01,(((((t10273:0.01,t10274:0.01):0.01,(t10275:0.01,t10276:0.01):0.01):0.01,((t10277:0.01,t10278:0.01):0.01,(t10279:0.01,t10280:0.01):0.01):0.01):0.01,(((t10281:0.01,t10282:0.01):0.01,(t10283:0.01,t10284:0.01):0.01):0.01,((t10285:0.01,t10286:0.01):0.01,(t10287:0.01,t10288:0.01):0.01):0.01):0.01):0.01,((((t10289:0.01,t10290:0.01):0.01,(t10291:0.01,t10292:0.01):0.01):0.01,((t10293:0.01,t10294:0.01):0.01,(t10295:0.01,t10296:0.01):0.01):0.01):0.01,(((t10297:0.01,t10298:0.01):0.01,(t10299:0.01,t10300:0.01):0.01):0.01,((t10301:0.01,t10302:0.01):0.01,(t10303:0.01,t10304:0.01):0.01):0.01):0.01):0.01):0.01):0.01,((((((t10305:0.01,t10306:0.01):0.01,(t10307:0.01,t10308:0.01):0.01):0.01,((t10309:0.01,t10310:0.01):0.01,(t10311:0.01,t10312:0.01):0.01):0.01):0.01,(((t10313:0.01,t10314:0.01):0.01,(t10315:0.01,t10316:0.01):0.01):0.01,((t10317:0.01,t10318:0.01):0.01,(t10319:0.01,t10320:0.01):0.01):0.01):0.01):0.01,((((t10321:0.01,t10322:0.01):0.01,(t10323:0.01,t10324:0.01):0.01):0.01,((t10325:0.01,t10326:0.01):0.01,(t10327:0.01,t10328:0.01):0.01):0.01):0.01,(((t10329:0.01,t10330:0.01):0.01,(t10331:0.01,t10332:0.01):0.01):0.01,((t10333:0.01,t10334:0.01):0.01,(t10335:0.01,t10336:0.01):0.01):0.01):0.01):0.01):0.01,(((((t10337:0.01,t10338:0.01):0.01,(t10339:0.01,t10340:0.01):0.01):0.01,((t10341:0.01,t10342:0.01):0.01,(t10343:0.01,t10344:0.01):0.01):0.01):0.01,(((t10345:0.01,t10346:0.01):0.01,(t10347:0.01,t10348:0.01):0.01):0.01,((t10349:0.01,t10350:0.01):0.01,(t10351:0.01,t10352:0.01):0.01):0.01):0.01):0.01,((((t10353:0.01,t10354:0.01):0.01,(t10355:0.01,t10356:0.01):0.01):0.01,((t10357:0.01,t10358:0.01):0.01,(t10359:0.01,t10360:0.01):0.01):0.01):0.01,(((t10361:0.01,t10362:0.01):0.01,(t10363:0.01,t10364:0.01):0.01):0.01,((t10365:0.01,t10366:0.01):0.01,(t10367:0.01,t10368:0.01):0.01):0.01):0.01):0.01):0.01):0.01):0.01,(((((((t10369:0.01,t10370:0.01):0.01,(t10371:0.01,t10372:0.01):0.01):0.01,((t10373:0.01,t10374:0.01):0.01,(t10375:0.01,t10376:0.01):0.01):0.01):0.01,(((t10377:0.01,t10378:0.01):0.01,(t10379:0.01,t10380:0.01):0.01):0.01,((t10381:0.01,t10382:0.01):0.01,(t10383:0.01,t10384:0.01):0.01):0.01):0.01):0.01,((((t10385:0.01,t10386:0.01):0.01,(t10387:0.01,t10388:0.01):0.01):0.01,((t10389:0.01,t10390:0.01):0.01,(t10391:0.01,t10392:0.01):0.01):0.01):0.01,(((t10393:0.01,t10394:0.01):0.01,(t10395:0.01,t10396:0.01):0.01):0.01,((t10397:0.01,t10398:0.01):0.01,(t10399:0.01,t10400:0.01):0.01):0.01):0.01):0.01):0.01,(((((t10401:0.01,t10402:0.01):0.01,(t10403:0.01,t10404:0.01):0.01):0.01,((t10405:0.01,t10406:0.01):0.01,(t10407:0.01,t10408:0.01):0.01):0.01):0.01,(((t10409:0.01,t10410:0.01):0.01,(t10411:0.01,t10412:0.01):0.01):0.01,((t10413:0.01,t10414:0.01):0.01,(t10415:0.01,t10416:0.01):0.01):0.01):0.01):0.01,((((t10417:0.01,t10418:0.01):0.01,(t10419:0.01,t10420:0.01):0.01):0.01,((t10421:0.01,t10422:0.01):0.01,(t10423:0.01,t10424:0.01):0.01):0.01):0.01,(((t10425:0.01,t10426:0.01):0.01,(t10427:0.01,t10428:0.01):0.01):0.01,((t10429:0.01,t10430:0.01):0.01,(t10431:0.01,t10432:0.01):0.01):0.01):0.01):0.01):0.01):0.01,((((((t10433:0.01,t10434:0.01):0.01,(t10435:0.01,t10436:0.01):0.01):0.01,((t10437:0.01,t10438:0.01):0.01,(t10439:0.01,t10440:0.01):0.01):0.01):0.01,(((t10441:0.01,t10442:0.01):0.01,(t10443:0.01,t10444:0.01):0.01):0.01,((t10445:0.01,t10446:0.01):0.01,(t10447:0.01,t10448:0.01):0.01):0.01):0.01):0.01,((((t10449:0.01,t10450:0.01):0.01,(t10451:0.01,t10452:0.01):0.01):0.01,((t10453:0.01,t10454:0.01):0.01,(t10455:0.01,t10456:0.01):0.01):0.01):0.01,(((t10457:0.01,t10458:0.01):0.01,(t10459:0.01,t10460:0.01):0.01):0.01,((t10461:0.01,t10462:0.01):0.01,(t10463:0.01,t10464:0.01):0.01):0.01):0.01):0.01):0.01,(((((t10465:0.01,t10466:0.01):0.01,(t10467:0.01,t10468:0.01):0.01):0.01,((t10469:0.01,t10470:0.01):0.01,(t10471:0.01,t10472:0.01):0.01):0.01):0.01,(((t10473:0.01,t10474:0.01):0.01,(t10475:0.01,t10476:0.01):0.01):0.01,((t10477:0.01,t10478:0.01):0.01,(t10479:0.01,t10480:0.01):0.01):0.01):0.01):0.01,((((t10481:0.01,t10482:0.01):0.01,(t10483:0.01,t10484:0.01):0.01):0.01,((t10485:0.01,t10486:0.01):0.01,(t10487:0.01,t10488:0.01):0.01):0.01):0.01,(((t10489:0.01,t10490:0.01):0.01,(t10491:0.01,t10492:0.01):0.01):0.01,((t10493:0.01,t10494:0.01):0.01,(t10495:0.01,t10496:0.01):0.01):0.01):0.01):0.01):0.01):0.01):0.01):0.01,((((((((t10497:0.01,t10498:0.01):0.01,(t10499:0.01,t10500:0.01):0.01):0.01,((t10501:0.01,t10502:0.01):0.01,(t10503:0.01,t10504:0.01):0.01):0.01):0.01,(((t10505:0.01,t10506:0.01):0.01,(t10507:0.01,t10508:0.01):0.01):0.01,((t10509:0.01,t10510:0.01):0.01,(t10511:0.01,t10512:0.01):0.01):0.01):0.01):0.01,((((t10513:0.01,t10514:0.01):0.01,(t10515:0.01,t10516:0.01):0.01):0.01,((t10517:0.01,t10518:0.01):0.01,(t10519:0.01,t10520:0.01):0.01):0.01):0.01,(((t10521:0.01,t10522:0.01):0.01,(t10523:0.01,t10524:0.01):0.01):0.01,((t10525:0.01,t10526:0.01):0.01,(t10527:0.01,t10528:0.01):0.01):0.01):0.01):0.01):0.01,(((((t10529:0.01,t10530:0.01):0.01,(t10531:0.01,t10532:0.01):0.01):0.01,((t10533:0.01,t10534:0.01):0.01,(t10535:0.01,t10536:0.01):0.01):0.01):0.01,(((t10537:0.01,t10538:0.01):0.01,(t10539:0.01,t10540:0.01):0.01):0.01,((t10541:0.01,t10542:0.01):0.01,(t10543:0.01,t10544:0.01):0.01):0.01):0.01):0.01,((((t10545:0.01,t10546:0.01):0.01,(t10547:0.01,t10548:0.01):0.01):0.01,((t10549:0.01,t10550:0.01):0.01,(t10551:0.01,t10552:0.01):0.01):0.01):0.01,(((t10553:0.01,t10554:0.01):0.01,(t10555:0.01,t10556:0.01):0.01):0.01,((t10557:0.01,t10558:0.01):0.01,(t10559:0.01,t10560:0.01):0.01):0.01):0.01):0.01):0.01):0.01,((((((t10561:0.01,t10562:0.01):0.01,(t10563:0.01,t10564:0.01):0.01):0.01,((t10565:0.01,t10566:0.01):0.01,(t10567:0.01,t10568:0.01):0.01):0.01):0.01,(((t10569:0.01,t10570:0.01):0.01,(t10571:0.01,t10572:0.01):0.01):0.01,((t10573:0.01,t10574:0.01):0.01,(t10575:0.01,t10576:0.01):0.01):0.01):0.01):0.01,((((t10577:0.01,t10578:0.01):0.01,(t10579:0.01,t10580:0.01):0.01):0.01,((t10581:0.01,t10582:0.01):0.01,(t10583:0.01,t10584:0.01):0.01):0.01):0.01,(((t10585:0.01,t10586:0.01):0.01,(t10587:0.01,t10588:0.01):0.01):0.01,((t10589:0.01,t10590:0.01):0.01,(t10591:0.01,t10592:0.01):0.01):0.01):0.01):0.01):0.01,(((((t10593:0.01,t10594:0.01):0.01,(t10595:0.01,t10596:0.01):0.01):0.01,((t10597:0.01,t10598:0.01):0.01,(t10599:0.01,t10600:0.01):0.01):0.01):0.01,(((t10601:0.01,t10602:0.01):0.01,(t10603:0.01,t10604:0.01):0.01):0.01,((t10605:0.01,t10606:0.01):0.01,(t10607:0.01,t10608:0.01):0.01):0.01):0.01):0.01,((((t10609:0.01,t10610:0.01):0.01,(t10611:0.01,t10612:0.01):0.01):0.01,((t10613:0.01,t10614:0.01):0.01,(t10615:0.01,t10616:0.01):0.01):0.01):0.01,(((t10617:0.01,t10618:0.01):0.01,(t10619:0.01,t10620:0.01):0.01):0.01,((t10621:0.01,t10622:0.01):0.01,(t10623:0.01,t10624:0.01):0.01):0.01):0.01):0.01):0.01):0.01):0.01,(((((((t10625:0.01,t10626:0.01):0.01,(t10627:0.01,t10628:0.01):0.01):0.01,((t10629:0.01,t10630:0.01):0.01,(t10631:0.01,t10632:0.01):0.01):0.01):0.01,(((t10633:0.01,t10634:0.01):0.01,(t10635:0.01,t10636:0.01):0.01):0.01,((t10637:0.01,t10638:0.01):0.01,(t10639:0.01,t10640:0.01):0.01):0.01):0.01):0.01,((((t10641:0.01,t10642:0.01):0.01,(t10643:0.01,t10644:0.01):0.01):0.01,((t10645:0.01,t10646:0.01):0.01,(t10647:0.01,t10648:0.01):0.01):0.01):0.01,(((t10649:0.01,t10650:0.01):0.01,(t10651:0.01,t10652:0.01):0.01):0.01,((t10653:0.01,t10654:0.01):0.01,(t10655:0.01,t10656:0.01):0.01):0.01):0.01):0.01):0.01,(((((t10657:0.01,t10658:0.01):0.01,(t10659:0.01,t10660:0.01):0.01):0.01,((t10661:0.01,t10662:0.01):0.01,(t10663:0.01,t10664:0.01):0.01):0.01):0.01,(((t10665:0.01,t10666:0.01):0.01,(t10667:0.01,t10668:0.01):0.01):0.01,((t10669:0.01,t10670:0.01):0.01,(t10671:0.01,t10672:0.01):0.01):0.01):0.01):0.01,((((t10673:0.01,t10674:0.01):0.01,(t10675:0.01,t10676:0.01):0.01):0.01,((t10677:0.01,t10678:0.01):0.01,(t10679:0.01,t10680:0.01):0.01):0.01):0.01,(((t10681:0.01,t10682:0.01):0.01,(t10683:0.01,t10684:0.01):0.01):0.01,((t10685:0.01,t10686:0.01):0.01,(t10687:0.01,t10688:0.01):0.01):0.01):0.01):0.01):0.01):0.01,((((((t10689:0.01,t10690:0.01):0.01,(t10691:0.01,t10692:0.01):0.01):0.01,((t10693:0.01,t10694:0.01):0.01,(t10695:0.01,t10696:0.01):0.01):0.01):0.01,(((t10697:0.01,t10698:0.01):0.01,(t10699:0.01,t10700:0.01):0.01):0.01,((t10701:0.01,t10702:0.01):0.01,(t10703:0.01,t10704:0.01):0.01):0.01):0.01):0.01,((((t10705:0.01,t10706:0.01):0.01,(t10707:0.01,t10708:0.01):0.01):0.01,((t10709:0.01,t10710:0.01):0.01,(t10711:0.01,t10712:0.01):0.01):0.01):0.01,(((t10713:0.01,t10714:0.01):0.01,(t10715:0.01,t10716:0.01):0.01):0.01,((t10717:0.01,t10718:0.01):0.01,(t10719:0.01,t10720:0.01):0.01):0.01):0.01):0.01):0.01,(((((t10721:0.01,t10722:0.01):0.01,(t10723:0.01,t10724:0.01):0.01):0.01,((t10725:0.01,t10726:0.01):0.01,(t10727:0.01,t10728:0.01):0.01):0.01):0.01,(((t10729:0.01,t10730:0.01):0.01,(t10731:0.01,t10732:0.01):0.01):0.01,((t10733:0.01,t10734:0.01):0.01,(t10735:0.01,t10736:0.01):0.01):0.01):0.01):0.01,((((t10737:0.01,t10738:0.01):0.01,(t10739:0.01,t10740:0.01):0.01):0.01,((t10741:0.01,t10742:0.01):0.01,(t10743:0.01,t10744:0.01):0.01):0.01):0.01,(((t10745:0.01,t10746:0.01):0.01,(t10747:0.01,t10748:0.01):0.01):0.01,((t10749:0.01,t10750:0.01):0.01,(t10751:0.01,t10752:0.01):0.01):0.01):0.01):0.01):0.01):0.01):0.01):0.01):0.01,(((((((((t10753:0.01,t10754:0.01):0.01,(t10755:0.01,t10756:0.01):0.01):0.01,((t10757:0.01,t10758:0.01):0.01,(t10759:0.01,t10760:0.01):0.01):0.01):0.01,(((t10761:0.01,t10762:0.01):0.01,(t10763:0.01,t10764:0.01):0.01):0.01,((t10765:0.01,t10766:0.01):0.01,(t10767:0.01,t10768:0.01):0.01):0.01):0.01):0.01,((((t10769:0.01,t10770:0.01):0.01,(t10771:0.01,t10772:0.01):0.01):0.01,((t10773:0.01,t10774:0.01):0.01,(t10775:0.01,t10776:0.01):0.01):0.01):0.01,(((t10777:0.01,t10778:0.01):0.01,(t10779:0.01,t10780:0.01):0.01):0.01,((t10781:0.01,t10782:0.01):0.01,(t10783:0.01,t10784:0.01):0.01):0.01):0.01):0.01):0.01,(((((t10785:0.01,t10786:0.01):0.01,(t10787:0.01,t10788:0.01):0.01):0.01,((t10789:0.01,t10790:0.01):0.01,(t10791:0.01,t10792:0.01):0.01):0.01):0.01,(((t10793:0.01,t10794:0.01):0.01,(t10795:0.01,t10796:0.01):0.01):0.01,((t10797:0.01,t10798:0.01):0.01,(t10799:0.01,t10800:0.01):0.01):0.01):0.01):0.01,((((t10801:0.01,t10802:0.01):0.01,(t10803:0.01,t10804:0.01):0.01):0.01,((t10805:0.01,t10806:0.01):0.01,(t10807:0.01,t10808:0.01):0.01):0.01):0.01,(((t10809:0.01,t10810:0.01):0.01,(t10811:0.01,t10812:0.01):0.01):0.01,((t10813:0.01,t10814:0.01):0.01,(t10815:0.01,t10816:0.01):0.01):0.01):0.01):0.01):0.01):0.01,((((((t10817:0.01,t10818:0.01):0.01,(t10819:0.01,t10820:0.01):0.01):0.01,((t10821:0.01,t10822:0.01):0.01,(t10823:0.01,t10824:0.01):0.01):0.01):0.01,(((t10825:0.01,t10826:0.01):0.01,(t10827:0.01,t10828:0.01):0.01):0.01,((t10829:0.01,t10830:0.01):0.01,(t10831:0.01,t10832:0.01):0.01):0.01):0.01):0.01,((((t10833:0.01,t10834:0.01):0.01,(t10835:0.01,t10836:0.01):0.01):0.01,((t10837:0.01,t10838:0.01):0.01,(t10839:0.01,t10840:0.01):0.01):0.01):0.01,(((t10841:0.01,t10842:0.01):0.01,(t10843:0.01,t10844:0.01):0.01):0.01,((t10845:0.01,t10846:0.01):0.01,(t10847:0.01,t10848:0.01):0.01):0.01):0.01):0.01):0.01,(((((t10849:0.01,t10850:0.01):0.01,(t10851:0.01,t10852:0.01):0.01):0.01,((t10853:0.01,t10854:0.01):0.01,(t10855:0.01,t10856:0.01):0.01):0.01):0.01,(((t10857:0.01,t10858:0.01):0.01,(t10859:0.01,t10860:0.01):0.01):0.01,((t10861:0.01,t10862:0.01):0.01,(t10863:0.01,t10864:0.01):0.01):0.01):0.01):0.01,((((t10865:0.01,t10866:0.01):0.01,(t10867:0.01,t10868:0.01):0.01):0.01,((t10869:0.01,t10870:0.01):0.01,(t10871:0.01,t10872:0.01):0.01):0.01):0.01,(((t10873:0.01,t10874:0.01):0.01,(t10875:0.01,t10876:0.01):0.01):0.01,((t10877:0.01,t10878:0.01):0.01,(t10879:0.01,t10880:0.01):0.01):0.01):0.01):0.01):0.01):0.01):0.01,(((((((t10881:0.01,t10882:0.01):0.01,(t10883:0.01,t10884:0.01):0.01):0.01,((t10885:0.01,t10886:0.01):0.01,(t10887:0.01,t10888:0.01):0.01):0.01):0.01,(((t10889:0.01,t10890:0.01):0.01,(t10891:0.01,t10892:0.01):0.01):0.01,((t10893:0.01,t10894:0.01):0.01,(t10895:0.01,t10896:0.01):0.01):0.01):0.01):0.01,((((t10897:0.01,t10898:0.01):0.01,(t10899:0.01,t10900:0.01):0.01):0.01,((t10901:0.01,t10902:0.01):0.01,(t10903:0.01,t10904:0.01):0.01):0.01):0.01,(((t10905:0.01,t10906:0.01):0.01,(t10907:0.01,t10908:0.01):0.01):0.01,((t10909:0.01,t10910:0.01):0.01,(t10911:0.01,t10912:0.01):0.01):0.01):0.01):0.01):0.01,(((((t10913:0.01,t10914:0.01):0.01,(t10915:0.01,t10916:0.01):0.01):0.01,((t10917:0.01,t10918:0.01):0.01,(t10919:0.01,t10920:0.01):0.01):0.01):0.01,(((t10921:0.01,t10922:0.01):0.01,(t10923:0.01,t10924:0.01):0.01):0.01,((t10925:0.01,t10926:0.01):0.01,(t10927:0.01,t10928:0.01):0.01):0.01):0.01):0.01,((((t10929:0.01,t10930:0.01):0.01,(t10931:0.01,t10932:0.01):0.01):0.01,((t10933:0.01,t10934:0.01):0.01,(t10935:0.01,t10936:0.01):0.01):0.01):0.01,(((t10937:0.01,t10938:0.01):0.01,(t10939:0.01,t10940:0.01):0.01):0.01,((t10941:0.01,t10942:0.01):0.01,(t10943:0.01,t10944:0.01):0.01):0.01):0.01):0.01):0.01):0.01,((((((t10945:0.01,t10946:0.01):0.01,(t10947:0.01,t10948:0.01):0.01):0.01,((t10949:0.01,t10950:0.01):0.01,(t10951:0.01,t10952:0.01):0.01):0.01):0.01,(((t10953:0.01,t10954:0.01):0.01,(t10955:0.01,t10956:0.01):0.01):0.01,((t10957:0.01,t10958:0.01):0.01,(t10959:0.01,t10960:0.01):0.01):0.01):0.01):0.01,((((t10961:0.01,t10962:0.01):0.01,(t10963:0.01,t10964:0.01):0.01):0.01,((t10965:0.01,t10966:0.01):0.01,(t10967:0.01,t10968:0.01):0.01):0.01):0.01,(((t10969:0.01,t10970:0.01):0.01,(t10971:0.01,t10972:0.01):0.01):0.01,((t10973:0.01,t10974:0.01):0.01,(t10975:0.01,t10976:0.01):0.01):0.01):0.01):0.01):0.01,(((((t10977:0.01,t10978:0.01):0.01,(t10979:0.01,t10980:0.01):0.01):0.01,((t10981:0.01,t10982:0.01):0.01,(t10983:0.01,t10984:0.01):0.01):0.01):0.01,(((t10985:0.01,t10986:0.01):0.01,(t10987:0.01,t10988:0.01):0.01):0.01,((t10989:0.01,t10990:0.01):0.01,(t10991:0.01,t10992:0.01):0.01):0.01):0.01):0.01,((((t10993:0.01,t10994:0.01):0.01,(t10995:0.01,t10996:0.01):0.01):0.01,((t10997:0.01,t10998:0.01):0.01,(t10999:0.01,t11000:0.01):0.01):0.01):0.01,(((t11001:0.01,t11002:0.01):0.01,(t11003:0.01,t11004:0.01):0.01):0.01,((t11005:0.01,t11006:0.01):0.01,(t11007:0.01,t11008:0.01):0.01):0.01):0.01):0.01):0.01):0.01):0.01):0.01,((((((((t11009:0.01,t11010:0.01):0.01,(t11011:0.01,t11012:0.01):0.01):0.01,((t11013:0.01,t11014:0.01):0.01,(t11015:0.01,t11016:0.01):0.01):0.01):0.01,(((t11017:0.01,t11018:0.01):0.01,(t11019:0.01,t11020:0.01):0.01):0.01,((t11021:0.01,t11022:0.01):0.01,(t11023:0.01,t11024:0.01):0.01):0.01):0.01):0.01,((((t11025:0.01,t11026:0.01):0.01,(t11027:0.01,t11028:0.01):0.01):0.01,((t11029:0.01,t11030:0.01):0.01,(t11031:0.01,t11032:0.01):0.01):0.01):0.01,(((t11033:0.01,t11034:0.01):0.01,(t11035:0.01,t11036:0.01):0.01):0.01,((t11037:0.01,t11038:0.01):0.01,(t11039:0.01,t11040:0.01):0.01):0.01):0.01):0.01):0.01,(((((t11041:0.01,t11042:0.01):0.01,(t11043:0.01,t11044:0.01):0.01):0.01,((t11045:0.01,t11046:0.01):0.01,(t11047:0.01,t11048:0.01):0.01):0.01):0.01,(((t11049:0.01,t11050:0.01):0.01,(t11051:0.01,t11052:0.01):0.01):0.01,((t11053:0.01,t11054:0.01):0.01,(t11055:0.01,t11056:0.01):0.01):0.01):0.01):0.01,((((t11057:0.01,t11058:0.01):0.01,(t11059:0.01,t11060:0.01):0.01):0.01,((t11061:0.01,t11062:0.01):0.01,(t11063:0.01,t11064:0.01):0.01):0.01):0.01,(((t11065:0.01,t11066:0.01):0.01,(t11067:0.01,t11068:0.01):0.01):0.01,((t11069:0.01,t11070:0.01):0.01,(t11071:0.01,t11072:0.01):0.01):0.01):0.01):0.01):0.01):0.01,((((((t11073:0.01,t11074:0.01):0.01,(t11075:0.01,t11076:0.01):0.01):0.01,((t11077:0.01,t11078:0.01):0.01,(t11079:0.01,t11080:0.01):0.01):0.01):0.01,(((t11081:0.01,t11082:0.01):0.01,(t11083:0.01,t11084:0.01):0.01):0.01,((t11085:0.01,t11086:0.01):0.01,(t11087:0.01,t11088:0.01):0.01):0.01):0.01):0.01,((((t11089:0.01,t11090:0.01):0.01,(t11091:0.01,t11092:0.01):0.01):0.01,((t11093:0.01,t11094:0.01):0.01,(t11095:0.01,t11096:0.01):0.01):0.01):0.01,(((t11097:0.01,t11098:0.01):0.01,(t11099:0.01,t11100:0.01):0.01):0.01,((t11101:0.01,t11102:0.01):0.01,(t11103:0.01,t11104:0.01):0.01):0.01):0.01):0.01):0.01,(((((t11105:0.01,t11106:0.01):0.01,(t11107:0.01,t11108:0.01):0.01):0.01,((t11109:0.01,t11110:0.01):0.01,(t11111:0.01,t11112:0.01):0.01):0.01):0.01,(((t11113:0.01,t11114:0.01):0.01,(t11115:0.01,t11116:0.01):0.01):0.01,((t11117:0.01,t11118:0.01):0.01,(t11119:0.01,t11120:0.01):0.01):0.01):0.01):0.01,((((t11121:0.01,t11122:0.01):0.01,(t11123:0.01,t11124:0.01):0.01):0.01,((t11125:0.01,t11126:0.01):0.01,(t11127:0.01,t11128:0.01):0.01):0.01):0.01,(((t11129:0.01,t11130:0.01):0.01,(t11131:0.01,t11132:0.01):0.01):0.01,((t11133:0.01,t11134:0.01):0.01,(t11135:0.01,t11136:0.01):0.01):0.01):0.01):0.01):0.01):0.01):0.01,(((((((t11137:0.01,t11138:0.01):0.01,(t11139:0.01,t11140:0.01):0.01):0.01,((t11141:0.01,t11142:0.01):0.01,(t11143:0.01,t11144:0.01):0.01):0.01):0.01,(((t11145:0.01,t11146:0.01):0.01,(t11147:0.01,t11148:0.01):0.01):0.01,((t11149:0.01,t11150:0.01):0.01,(t11151:0.01,t11152:0.01):0.01):0.01):0.01):0.01,((((t11153:0.01,t11154:0.01):0.01,(t11155:0.01,t11156:0.01):0.01):0.01,((t11157:0.01,t11158:0.01):0.01,(t11159:0.01,t11160:0.01):0.01):0.01):0.01,(((t11161:0.01,t11162:0.01):0.01,(t11163:0.01,t11164:0.01):0.01):0.01,((t11165:0.01,t11166:0.01):0.01,(t11167:0.01,t11168:0.01):0.01):0.01):0.01):0.01):0.01,(((((t11169:0.01,t11170:0.01):0.01,(t11171:0.01,t11172:0.01):0.01):0.01,((t11173:0.01,t11174:0.01):0.01,(t11175:0.01,t11176:0.01):0.01):0.01):0.01,(((t11177:0.01,t11178:0.01):0.01,(t11179:0.01,t11180:0.01):0.01):0.01,((t11181:0.01,t11182:0.01):0.01,(t11183:0.01,t11184:0.01):0.01):0.01):0.01):0.01,((((t11185:0.01,t11186:0.01):0.01,(t11187:0.01,t11188:0.01):0.01):0.01,((t11189:0.01,t11190:0.01):0.01,(t11191:0.01,t11192:0.01):0.01):0.01):0.01,(((t11193:0.01,t11194:0.01):0.01,(t11195:0.01,t11196:0.01):0.01):0.01,((t11197:0.01,t11198:0.01):0.01,(t11199:0.01,t11200:0.01):0.01):0.01):0.01):0.01):0.01):0.01,((((((t11201:0.01,t11202:0.01):0.01,(t11203:0.01,t11204:0.01):0.01):0.01,((t11205:0.01,t11206:0.01):0.01,(t11207:0.01,t11208:0.01):0.01):0.01):0.01,(((t11209:0.01,t11210:0.01):0.01,(t11211:0.01,t11212:0.01):0.01):0.01,((t11213:0.01,t11214:0.01):0.01,(t11215:0.01,t11216:0.01):0.01):0.01):0.01):0.01,((((t11217:0.01,t11218:0.01):0.01,(t11219:0.01,t11220:0.01):0.01):0.01,((t11221:0.01,t11222:0.01):0.01,(t11223:0.01,t11224:0.01):0.01):0.01):0.01,(((t11225:0.01,t11226:0.01):0.01,(t11227:0.01,t11228:0.01):0.01):0.01,((t11229:0.01,t11230:0.01):0.01,(t11231:0.01,t11232:0.01):0.01):0.01):0.01):0.01):0.01,(((((t11233:0.01,t11234:0.01):0.01,(t11235:0.01,t11236:0.01):0.01):0.01,((t11237:0.01,t11238:0.01):0.01,(t11239:0.01,t11240:0.01):0.01):0.01):0.01,(((t11241:0.01,t11242:0.01):0.01,(t11243:0.01,t11244:0.01):0.01):0.01,((t11245:0.01,t11246:0.01):0.01,(t11247:0.01,t11248:0.01):0.01):0.01):0.01):0.01,((((t11249:0.01,t11250:0.01):0.01,(t11251:0.01,t11252:0.01):0.01):0.01,((t11253:0.01,t11254:0.01):0.01,(t11255:0.01,t11256:0.01):0.01):0.01):0.01,(((t11257:0.01,t11258:0.01):0.01,(t11259:0.01,t11260:0.01):0.01):0.01,((t11261:0.01,t11262:0.01):0.01,(t11263:0.01,t11264:0.01):0.01):0.01):0.01):0.01):0.01):0.01):0.01):0.01):0.01):0.01,((((((((((t11265:0.01,t11266:0.01):0.01,(t11267:0.01,t11268:0.01):0.01):0.01,((t11269:0.01,t11270:0.01):0.01,(t11271:0.01,t11272:0.01):0.01):0.01):0.01,(((t11273:0.01,t11274:0.01):0.01,(t11275:0.01,t11276:0.01):0.01):0.01,((t11277:0.01,t11278:0.01):0.01,(t11279:0.01,t11280:0.01):0.01):0.01):0.01):0.01,((((t11281:0.01,t11282:0.01):0.01,(t11283:0.01,t11284:0.01):0.01):0.01,((t11285:0.01,t11286:0.01):0.01,(t11287:0.01,t11288:0.01):0.01):0.01):0.01,(((t11289:0.01,t11290:0.01):0.01,(t11291:0.01,t11292:0.01):0.01):0.01,((t11293:0.01,t11294:0.01):0.01,(t11295:0.01,t11296:0.01):0.01):0.01):0.01):0.01):0.01,(((((t11297:0.01,t11298:0.01):0.01,(t11299:0.01,t11300:0.01):0.01):0.01,((t11301:0.01,t11302:0.01):0.01,(t11303:0.01,t11304:0.01):0.01):0.01):0.01,(((t11305:0.01,t11306:0.01):0.01,(t11307:0.01,t11308:0.01):0.01):0.01,((t11309:0.01,t11310:0.01):0.01,(t11311:0.01,t11312:0.01):0.01):0.01):0.01):0.01,((((t11313:0.01,t11314:0.01):0.01,(t11315:0.01,t11316:0.01):0.01):0.01,((t11317:0.01,t11318:0.01):0.01,(t11319:0.01,t11320:0.01):0.01):0.01):0.01,(((t11321:0.01,t11322:0.01):0.01,(t11323:0.01,t11324:0.01):0.01):0.01,((t11325:0.01,t11326:0.01):0.01,(t11327:0.01,t11328:0.01):0.01):0.01):0.01):0.01):0.01):0.01,((((((t11329:0.01,t11330:0.01):0.01,(t11331:0.01,t11332:0.01):0.01):0.01,((t11333:0.01,t11334:0.01):0.01,(t11335:0.01,t11336:0.01):0.01):0.01):0.01,(((t11337:0.01,t11338:0.01):0.01,(t11339:0.01,t11340:0.01):0.01):0.01,((t11341:0.01,t11342:0.01):0.01,(t11343:0.01,t11344:0.01):0.01):0.01):0.01):0.01,((((t11345:0.01,t11346:0.01):0.01,(t11347:0.01,t11348:0.01):0.01):0.01,((t11349:0.01,t11350:0.01):0.01,(t11351:0.01,t11352:0.01):0.01):0.01):0.01,(((t11353:0.01,t11354:0.01):0.01,(t11355:0.01,t11356:0.01):0.01):0.01,((t11357:0.01,t11358:0.01):0.01,(t11359:0.01,t11360:0.01):0.01):0.01):0.01):0.01):0.01,(((((t11361:0.01,t11362:0.01):0.01,(t11363:0.01,t11364:0.01):0.01):0.01,((t11365:0.01,t11366:0.01):0.01,(t11367:0.01,t11368:0.01):0.01):0.01):0.01,(((t11369:0.01,t11370:0.01):0.01,(t11371:0.01,t11372:0.01):0.01):0.01,((t11373:0.01,t11374:0.01):0.01,(t11375:0.01,t11376:0.01):0.01):0.01):0.01):0.01,((((t11377:0.01,t11378:0.01):0.01,(t11379:0.01,t11380:0.01):0.01):0.01,((t11381:0.01,t11382:0.01):0.01,(t11383:0.01,t11384:0.01):0.01):0.01):0.01,(((t11385:0.01,t11386:0.01):0.01,(t11387:0.01,t11388:0.01):0.01):0.01,((t11389:0.01,t11390:0.01):0.01,(t11391:0.01,t11392:0.01):0.01):0.01):0.01):0.01):0.01):0.01):0.01,(((((((t11393:0.01,t11394:0.01):0.01,(t11395:0.01,t11396:0.01):0.01):0.01,((t11397:0.01,t11398:0.01):0.01,(t11399:0.01,t11400:0.01):0.01):0.01):0.01,(((t11401:0.01,t11402:0.01):0.01,(t11403:0.01,t11404:0.01):0.01):0.01,((t11405:0.01,t11406:0.01):0.01,(t11407:0.01,t11408:0.01):0.01):0.01):0.01):0.01,((((t11409:0.01,t11410:0.01):0.01,(t11411:0.01,t11412:0.01):0.01):0.01,((t11413:0.01,t11414:0.01):0.01,(t11415:0.01,t11416:0.01):0.01):0.01):0.01,(((t11417:0.01,t11418:0.01):0.01,(t11419:0.01,t11420:0.01):0.01):0.01,((t11421:0.01,t11422:0.01):0.01,(t11423:0.01,t11424:0.01):0.01):0.01):0.01):0.01):0.01,(((((t11425:0.01,t11426:0.01):0.01,(t11427:0.01,t11428:0.01):0.01):0.01,((t11429:0.01,t11430:0.01):0.01,(t11431:0.01,t11432:0.01):0.01):0.01):0.01,(((t11433:0.01,t11434:0.01):0.01,(t11435:0.01,t11436:0.01):0.01):0.01,((t11437:0.01,t11438:0.01):0.01,(t11439:0.01,t11440:0.01):0.01):0.01):0.01):0.01,((((t11441:0.01,t11442:0.01):0.01,(t11443:0.01,t11444:0.01):0.01):0.01,((t11445:0.01,t11446:0.01):0.01,(t11447:0.01,t11448:0.01):0.01):0.01):0.01,(((t11449:0.01,t11450:0.01):0.01,(t11451:0.01,t11452:0.01):0.01):0.01,((t11453:0.01,t11454:0.01):0.01,(t11455:0.01,t11456:0.01):0.01):0.01):0.01):0.01):0.01):0.01,((((((t11457:0.01,t11458:0.01):0.01,(t11459:0.01,t11460:0.01):0.01):0.01,((t11461:0.01,t11462:0.01):0.01,(t11463:0.01,t11464:0.01):0.01):0.01):0.01,(((t11465:0.01,t11466:0.01):0.01,(t11467:0.01,t11468:0.01):0.01):0.01,((t11469:0.01,t11470:0.01):0.01,(t11471:0.01,t11472:0.01):0.01):0.01):0.01):0.01,((((t11473:0.01,t11474:0.01):0.01,(t11475:0.01,t11476:0.01):0.01):0.01,((t11477:0.01,t11478:0.01):0.01,(t11479:0.01,t11480:0.01):0.01):0.01):0.01,(((t11481:0.01,t11482:0.01):0.01,(t11483:0.01,t11484:0.01):0.01):0.01,((t11485:0.01,t11486:0.01):0.01,(t11487:0.01,t11488:0.01):0.01):0.01):0.01):0.01):0.01,(((((t11489:0.01,t11490:0.01):0.01,(t11491:0.01,t11492:0.01):0.01):0.01,((t11493:0.01,t11494:0.01):0.01,(t11495:0.01,t11496:0.01):0.01):0.01):0.01,(((t11497:0.01,t11498:0.01):0.01,(t11499:0.01,t11500:0.01):0.01):0.01,((t11501:0.01,t11502:0.01):0.01,(t11503:0.01,t11504:0.01):0.01):0.01):0.01):0.01,((((t11505:0.01,t11506:0.01):0.01,(t11507:0.01,t11508:0.01):0.01):0.01,((t11509:0.01,t11510:0.01):0.01,(t11511:0.01,t11512:0.01):0.01):0.01):0.01,(((t11513:0.01,t11514:0.01):0.01,(t11515:0.01,t11516:0.01):0.01):0.01,((t11517:0.01,t11518:0.01):0.01,(t11519:0.01,t11520:0.01):0.01):0.01):0.01):0.01):0.01):0.01):0.01):0.01,((((((((t11521:0.01,t11522:0.01):0.01,(t11523:0.01,t11524:0.01):0.01):0.01,((t11525:0.01,t11526:0.01):0.01,(t11527:0.01,t11528:0.01):0.01):0.01):0.01,(((t11529:0.01,t11530:0.01):0.01,(t11531:0.01,t11532:0.01):0.01):0.01,((t11533:0.01,t11534:0.01):0.01,(t11535:0.01,t11536:0.01):0.01):0.01):0.01):0.01,((((t11537:0.01,t11538:0.01):0.01,(t11539:0.01,t11540:0.01):0.01):0.01,((t11541:0.01,t11542:0.01):0.01,(t11543:0.01,t11544:0.01):0.01):0.01):0.01,(((t11545:0.01,t11546:0.01):0.01,(t11547:0.01,t11548:0.01):0.01):0.01,((t11549:0.01,t11550:0.01):0.01,(t11551:0.01,t11552:0.01):0.01):0.01):0.01):0.01):0.01,(((((t11553:0.01,t11554:0.01):0.01,(t11555:0.01,t11556:0.01):0.01):0.01,((t11557:0.01,t11558:0.01):0.01,(t11559:0.01,t11560:0.01):0.01):0.01):0.01,(((t11561:0.01,t11562:0.01):0.01,(t11563:0.01,t11564:0.01):0.01):0.01,((t11565:0.01,t11566:0.01):0.01,(t11567:0.01,t11568:0.01):0.01):0.01):0.01):0.01,((((t11569:0.01,t11570:0.01):0.01,(t11571:0.01,t11572:0.01):0.01):0.01,((t11573:0.01,t11574:0.01):0.01,(t11575:0.01,t11576:0.01):0.01):0.01):0.01,(((t11577:0.01,t11578:0.01):0.01,(t11579:0.01,t11580:0.01):0.01):0.01,((t11581:0.01,t11582:0.01):0.01,(t11583:0.01,t11584:0.01):0.01):0.01):0.01):0.01):0.01):0.01,((((((t11585:0.01,t11586:0.01):0.01,(t11587:0.01,t11588:0.01):0.01):0.01,((t11589:0.01,t11590:0.01):0.01,(t11591:0.01,t11592:0.01):0.01):0.01):0.01,(((t11593:0.01,t11594:0.01):0.01,(t11595:0.01,t11596:0.01):0.01):0.01,((t11597:0.01,t11598:0.01):0.01,(t11599:0.01,t11600:0.01):0.01):0.01):0.01):0.01,((((t11601:0.01,t11602:0.01):0.01,(t11603:0.01,t11604:0.01):0.01):0.01,((t11605:0.01,t11606:0.01):0.01,(t11607:0.01,t11608:0.01):0.01):0.01):0.01,(((t11609:0.01,t11610:0.01):0.01,(t11611:0.01,t11612:0.01):0.01):0.01,((t11613:0.01,t11614:0.01):0.01,(t11615:0.01,t11616:0.01):0.01):0.01):0.01):0.01):0.01,(((((t11617:0.01,t11618:0.01):0.01,(t11619:0.01,t11620:0.01):0.01):0.01,((t11621:0.01,t11622:0.01):0.01,(t11623:0.01,t11624:0.01):0.01):0.01):0.01,(((t11625:0.01,t11626:0.01):0.01,(t11627:0.01,t11628:0.01):0.01):0.01,((t11629:0.01,t11630:0.01):0.01,(t11631:0.01,t11632:0.01):0.01):0.01):0.01):0.01,((((t11633:0.01,t11634:0.01):0.01,(t11635:0.01,t11636:0.01):0.01):0.01,((t11637:0.01,t11638:0.01):0.01,(t11639:0.01,t11640:0.01):0.01):0.01):0.01,(((t11641:0.01,t11642:0.01):0.01,(t11643:0.01,t11644:0.01):0.01):0.01,((t11645:0.01,t11646:0.01):0.01,(t11647:0.01,t11648:0.01):0.01):0.01):0.01):0.01):0.01):0.01):0.01,(((((((t11649:0.01,t11650:0.01):0.01,(t11651:0.01,t11652:0.01):0.01):0.01,((t11653:0.01,t11654:0.01):0.01,(t11655:0.01,t11656:0.01):0.01):0.01):0.01,(((t11657:0.01,t11658:0.01):0.01,(t11659:0.01,t11660:0.01):0.01):0.01,((t11661:0.01,t11662:0.01):0.01,(t11663:0.01,t11664:0.01):0.01):0.01):0.01):0.01,((((t11665:0.01,t11666:0.01):0.01,(t11667:0.01,t11668:0.01):0.01):0.01,((t11669:0.01,t11670:0.01):0.01,(t11671:0.01,t11672:0.01):0.01):0.01):0.01,(((t11673:0.01,t11674:0.01):0.01,(t11675:0.01,t11676:0.01):0.01):0.01,((t11677:0.01,t11678:0.01):0.01,(t11679:0.01,t11680:0.01):0.01):0.01):0.01):0.01):0.01,(((((t11681:0.01,t11682:0.01):0.01,(t11683:0.01,t11684:0.01):0.01):0.01,((t11685:0.01,t11686:0.01):0.01,(t11687:0.01,t11688:0.01):0.01):0.01):0.01,(((t11689:0.01,t11690:0.01):0.01,(t11691:0.01,t11692:0.01):0.01):0.01,((t11693:0.01,t11694:0.01):0.01,(t11695:0.01,t11696:0.01):0.01):0.01):0.01):0.01,((((t11697:0.01,t11698:0.01):0.01,(t11699:0.01,t11700:0.01):0.01):0.01,((t11701:0.01,t11702:0.01):0.01,(t11703:0.01,t11704:0.01):0.01):0.01):0.01,(((t11705:0.01,t11706:0.01):0.01,(t11707:0.01,t11708:0.01):0.01):0.01,((t11709:0.01,t11710:0.01):0.01,(t11711:0.01,t11712:0.01):0.01):0.01):0.01):0.01):0.01):0.01,((((((t11713:0.01,t11714:0.01):0.01,(t11715:0.01,t11716:0.01):0.01):0.01,((t11717:0.01,t11718:0.01):0.01,(t11719:0.01,t11720:0.01):0.01):0.01):0.01,(((t11721:0.01,t11722:0.01):0.01,(t11723:0.01,t11724:0.01):0.01):0.01,((t11725:0.01,t11726:0.01):0.01,(t11727:0.01,t11728:0.01):0.01):0.01):0.01):0.01,((((t11729:0.01,t11730:0.01):0.01,(t11731:0.01,t11732:0.01):0.01):0.01,((t11733:0.01,t11734:0.01):0.01,(t11735:0.01,t11736:0.01):0.01):0.01):0.01,(((t11737:0.01,t11738:0.01):0.01,(t11739:0.01,t11740:0.01):0.01):0.01,((t11741:0.01,t11742:0.01):0.01,(t11743:0.01,t11744:0.01):0.01):0.01):0.01):0.01):0.01,(((((t11745:0.01,t11746:0.01):0.01,(t11747:0.01,t11748:0.01):0.01):0.01,((t11749:0.01,t11750:0.01):0.01,(t11751:0.01,t11752:0.01):0.01):0.01):0.01,(((t11753:0.01,t11754:0.01):0.01,(t11755:0.01,t11756:0.01):0.01):0.01,((t11757:0.01,t11758:0.01):0.01,(t11759:0.01,t11760:0.01):0.01):0.01):0.01):0.01,((((t11761:0.01,t11762:0.01):0.01,(t11763:0.01,t11764:0.01):0.01):0.01,((t11765:0.01,t11766:0.01):0.01,(t11767:0.01,t11768:0.01):0.01):0.01):0.01,(((t11769:0.01,t11770:0.01):0.01,(t11771:0.01,t11772:0.01):0.01):0.01,((t11773:0.01,t11774:0.01):0.01,(t11775:0.01,t11776:0.01):0.01):0.01):0.01):0.01):0.01):0.01):0.01):0.01):0.01,(((((((((t11777:0.01,t11778:0.01):0.01,(t11779:0.01,t11780:0.01):0.01):0.01,((t11781:0.01,t11782:0.01):0.01,(t11783:0.01,t11784:0.01):0.01):0.01):0.01,(((t11785:0.01,t11786:0.01):0.01,(t11787:0.01,t11788:0.01):0.01):0.01,((t11789:0.01,t11790:0.01):0.01,(t11791:0.01,t11792:0.01):0.01):0.01):0.01):0.01,((((t11793:0.01,t11794:0.01):0.01,(t11795:0.01,t11796:0.01):0.01):0.01,((t11797:0.01,t11798:0.01):0.01,(t11799:0.01,t11800:0.01):0.01):0.01):0.01,(((t11801:0.01,t11802:0.01):0.01,(t11803:0.01,t11804:0.01):0.01):0.01,((t11805:0.01,t11806:0.01):0.01,(t11807:0.01,t11808:0.01):0.01):0.01):0.01):0.01):0.01,(((((t11809:0.01,t11810:0.01):0.01,(t11811:0.01,t11812:0.01):0.01):0.01,((t11813:0.01,t11814:0.01):0.01,(t11815:0.01,t11816:0.01):0.01):0.01):0.01,(((t11817:0.01,t11818:0.01):0.01,(t11819:0.01,t11820:0.01):0.01):0.01,((t11821:0.01,t11822:0.01):0.01,(t11823:0.01,t11824:0.01):0.01):0.01):0.01):0.01,((((t11825:0.01,t11826:0.01):0.01,(t11827:0.01,t11828:0.01):0.01):0.01,((t11829:0.01,t11830:0.01):0.01,(t11831:0.01,t11832:0.01):0.01):0.01):0.01,(((t11833:0.01,t11834:0.01):0.01,(t11835:0.01,t11836:0.01):0.01):0.01,((t11837:0.01,t11838:0.01):0.01,(t11839:0.01,t11840:0.01):0.01):0.01):0.01):0.01):0.01):0.01,((((((t11841:0.01,t11842:0.01):0.01,(t11843:0.01,t11844:0.01):0.01):0.01,((t11845:0.01,t11846:0.01):0.01,(t11847:0.01,t11848:0.01):0.01):0.01):0.01,(((t11849:0.01,t11850:0.01):0.01,(t11851:0.01,t11852:0.01):0.01):0.01,((t11853:0.01,t11854:0.01):0.01,(t11855:0.01,t11856:0.01):0.01):0.01):0.01):0.01,((((t11857:0.01,t11858:0.01):0.01,(t11859:0.01,t11860:0.01):0.01):0.01,((t11861:0.01,t11862:0.01):0.01,(t11863:0.01,t11864:0.01):0.01):0.01):0.01,(((t11865:0.01,t11866:0.01):0.01,(t11867:0.01,t11868:0.01):0.01):0.01,((t11869:0.01,t11870:0.01):0.01,(t11871:0.01,t11872:0.01):0.01):0.01):0.01):0.01):0.01,(((((t11873:0.01,t11874:0.01):0.01,(t11875:0.01,t11876:0.01):0.01):0.01,((t11877:0.01,t11878:0.01):0.01,(t11879:0.01,t11880:0.01):0.01):0.01):0.01,(((t11881:0.01,t11882:0.01):0.01,(t11883:0.01,t11884:0.01):0.01):0.01,((t11885:0.01,t11886:0.01):0.01,(t11887:0.01,t11888:0.01):0.01):0.01):0.01):0.01,((((t11889:0.01,t11890:0.01):0.01,(t11891:0.01,t11892:0.01):0.01):0.01,((t11893:0.01,t11894:0.01):0.01,(t11895:0.01,t11896:0.01):0.01):0.01):0.01,(((t11897:0.01,t11898:0.01):0.01,(t11899:0.01,t11900:0.01):0.01):0.01,((t11901:0.01,t11902:0.01):0.01,(t11903:0.01,t11904:0.01):0.01):0.01):0.01):0.01):0.01):0.01):0.01,(((((((t11905:0.01,t11906:0.01):0.01,(t11907:0.01,t11908:0.01):0.01):0.01,((t11909:0.01,t11910:0.01):0.01,(t11911:0.01,t11912:0.01):0.01):0.01):0.01,(((t11913:0.01,t11914:0.01):0.01,(t11915:0.01,t11916:0.01):0.01):0.01,((t11917:0.01,t11918:0.01):0.01,(t11919:0.01,t11920:0.01):0.01):0.01):0.01):0.01,((((t11921:0.01,t11922:0.01):0.01,(t11923:0.01,t11924:0.01):0.01):0.01,((t11925:0.01,t11926:0.01):0.01,(t11927:0.01,t11928:0.01):0.01):0.01):0.01,(((t11929:0.01,t11930:0.01):0.01,(t11931:0.01,t11932:0.01):0.01):0.01,((t11933:0.01,t11934:0.01):0.01,(t11935:0.01,t11936:0.01):0.01):0.01):0.01):0.01):0.01,(((((t11937:0.01,t11938:0.01):0.01,(t11939:0.01,t11940:0.01):0.01):0.01,((t11941:0.01,t11942:0.01):0.01,(t11943:0.01,t11944:0.01):0.01):0.01):0.01,(((t11945:0.01,t11946:0.01):0.01,(t11947:0.01,t11948:0.01):0.01):0.01,((t11949:0.01,t11950:0.01):0.01,(t11951:0.01,t11952:0.01):0.01):0.01):0.01):0.01,((((t11953:0.01,t11954:0.01):0.01,(t11955:0.01,t11956:0.01):0.01):0.01,((t11957:0.01,t11958:0.01):0.01,(t11959:0.01,t11960:0.01):0.01):0.01):0.01,(((t11961:0.01,t11962:0.01):0.01,(t11963:0.01,t11964:0.01):0.01):0.01,((t11965:0.01,t11966:0.01):0.01,(t11967:0.01,t11968:0.01):0.01):0.01):0.01):0.01):0.01):0.01,((((((t11969:0.01,t11970:0.01):0.01,(t11971:0.01,t11972:0.01):0.01):0.01,((t11973:0.01,t11974:0.01):0.01,(t11975:0.01,t11976:0.01):0.01):0.01):0.01,(((t11977:0.01,t11978:0.01):0.01,(t11979:0.01,t11980:0.01):0.01):0.01,((t11981:0.01,t11982:0.01):0.01,(t11983:0.01,t11984:0.01):0.01):0.01):0.01):0.01,((((t11985:0.01,t11986:0.01):0.01,(t11987:0.01,t11988:0.01):0.01):0.01,((t11989:0.01,t11990:0.01):0.01,(t11991:0.01,t11992:0.01):0.01):0.01):0.01,(((t11993:0.01,t11994:0.01):0.01,(t11995:0.01,t11996:0.01):0.01):0.01,((t11997:0.01,t11998:0.01):0.01,(t11999:0.01,t12000:0.01):0.01):0.01):0.01):0.01):0.01,(((((t12001:0.01,t12002:0.01):0.01,(t12003:0.01,t12004:0.01):0.01):0.01,((t12005:0.01,t12006:0.01):0.01,(t12007:0.01,t12008:0.01):0.01):0.01):0.01,(((t12009:0.01,t12010:0.01):0.01,(t12011:0.01,t12012:0.01):0.01):0.01,((t12013:0.01,t12014:0.01):0.01,(t12015:0.01,t12016:0.01):0.01):0.01):0.01):0.01,((((t12017:0.01,t12018:0.01):0.01,(t12019:0.01,t12020:0.01):0.01):0.01,((t12021:0.01,t12022:0.01):0.01,(t12023:0.01,t12024:0.01):0.01):0.01):0.01,(((t12025:0.01,t12026:0.01):0.01,(t12027:0.01,t12028:0.01):0.01):0.01,((t12029:0.01,t12030:0.01):0.01,(t12031:0.01,t12032:0.01):0.01):0.01):0.01):0.01):0.01):0.01):0.01):0.01,((((((((t12033:0.01,t12034:0.01):0.01,(t12035:0.01,t12036:0.01):0.01):0.01,((t12037:0.01,t12038:0.01):0.01,(t12039:0.01,t12040:0.01):0.01):0.01):0.01,(((t12041:0.01,t12042:0.01):0.01,(t12043:0.01,t12044:0.01):0.01):0.01,((t12045:0.01,t12046:0.01):0.01,(t12047:0.01,t12048:0.01):0.01):0.01):0.01):0.01,((((t12049:0.01,t12050:0.01):0.01,(t12051:0.01,t12052:0.01):0.01):0.01,((t12053:0.01,t12054:0.01):0.01,(t12055:0.01,t12056:0.01):0.01):0.01):0.01,(((t12057:0.01,t12058:0.01):0.01,(t12059:0.01,t12060:0.01):0.01):0.01,((t12061:0.01,t12062:0.01):0.01,(t12063:0.01,t12064:0.01):0.01):0.01):0.01):0.01):0.01,(((((t12065:0.01,t12066:0.01):0.01,(t12067:0.01,t12068:0.01):0.01):0.01,((t12069:0.01,t12070:0.01):0.01,(t12071:0.01,t12072:0.01):0.01):0.01):0.01,(((t12073:0.01,t12074:0.01):0.01,(t12075:0.01,t12076:0.01):0.01):0.01,((t12077:0.01,t12078:0.01):0.01,(t12079:0.01,t12080:0.01):0.01):0.01):0.01):0.01,((((t12081:0.01,t12082:0.01):0.01,(t12083:0.01,t12084:0.01):0.01):0.01,((t12085:0.01,t12086:0.01):0.01,(t12087:0.01,t12088:0.01):0.01):0.01):0.01,(((t12089:0.01,t12090:0.01):0.01,(t12091:0.01,t12092:0.01):0.01):0.01,((t12093:0.01,t12094:0.01):0.01,(t12095:0.01,t12096:0.01):0.01):0.01):0.01):0.01):0.01):0.01,((((((t12097:0.01,t12098:0.01):0.01,(t12099:0.01,t12100:0.01):0.01):0.01,((t12101:0.01,t12102:0.01):0.01,(t12103:0.01,t12104:0.01):0.01):0.01):0.01,(((t12105:0.01,t12106:0.01):0.01,(t12107:0.01,t12108:0.01):0.01):0.01,((t12109:0.01,t12110:0.01):0.01,(t12111:0.01,t12112:0.01):0.01):0.01):0.01):0.01,((((t12113:0.01,t12114:0.01):0.01,(t12115:0.01,t12116:0.01):0.01):0.01,((t12117:0.01,t12118:0.01):0.01,(t12119:0.01,t12120:0.01):0.01):0.01):0.01,(((t12121:0.01,t12122:0.01):0.01,(t12123:0.01,t12124:0.01):0.01):0.01,((t12125:0.01,t12126:0.01):0.01,(t12127:0.01,t12128:0.01):0.01):0.01):0.01):0.01):0.01,(((((t12129:0.01,t12130:0.01):0.01,(t12131:0.01,t12132:0.01):0.01):0.01,((t12133:0.01,t12134:0.01):0.01,(t12135:0.01,t12136:0.01):0.01):0.01):0.01,(((t12137:0.01,t12138:0.01):0.01,(t12139:0.01,t12140:0.01):0.01):0.01,((t12141:0.01,t12142:0.01):0.01,(t12143:0.01,t12144:0.01):0.01):0.01):0.01):0.01,((((t12145:0.01,t12146:0.01):0.01,(t12147:0.01,t12148:0.01):0.01):0.01,((t12149:0.01,t12150:0.01):0.01,(t12151:0.01,t12152:0.01):0.01):0.01):0.01,(((t12153:0.01,t12154:0.01):0.01,(t12155:0.01,t12156:0.01):0.01):0.01,((t12157:0.01,t12158:0.01):0.01,(t12159:0.01,t12160:0.01):0.01):0.01):0.01):0.01):0.01):0.01):0.01,(((((((t12161:0.01,t12162:0.01):0.01,(t12163:0.01,t12164:0.01):0.01):0.01,((t12165:0.01,t12166:0.01):0.01,(t12167:0.01,t12168:0.01):0.01):0.01):0.01,(((t12169:0.01,t12170:0.01):0.01,(t12171:0.01,t12172:0.01):0.01):0.01,((t12173:0.01,t12174:0.01):0.01,(t12175:0.01,t12176:0.01):0.01):0.01):0.01):0.01,((((t12177:0.01,t12178:0.01):0.01,(t12179:0.01,t12180:0.01):0.01):0.01,((t12181:0.01,t12182:0.01):0.01,(t12183:0.01,t12184:0.01):0.01):0.01):0.01,(((t12185:0.01,t12186:0.01):0.01,(t12187:0.01,t12188:0.01):0.01):0.01,((t12189:0.01,t12190:0.01):0.01,(t12191:0.01,t12192:0.01):0.01):0.01):0.01):0.01):0.01,(((((t12193:0.01,t12194:0.01):0.01,(t12195:0.01,t12196:0.01):0.01):0.01,((t12197:0.01,t12198:0.01):0.01,(t12199:0.01,t12200:0.01):0.01):0.01):0.01,(((t12201:0.01,t12202:0.01):0.01,(t12203:0.01,t12204:0.01):0.01):0.01,((t12205:0.01,t12206:0.01):0.01,(t12207:0.01,t12208:0.01):0.01):0.01):0.01):0.01,((((t12209:0.01,t12210:0.01):0.01,(t12211:0.01,t12212:0.01):0.01):0.01,((t12213:0.01,t12214:0.01):0.01,(t12215:0.01,t12216:0.01):0.01):0.01):0.01,(((t12217:0.01,t12218:0.01):0.01,(t12219:0.01,t12220:0.01):0.01):0.01,((t12221:0.01,t12222:0.01):0.01,(t12223:0.01,t12224:0.01):0.01):0.01):0.01):0.01):0.01):0.01,((((((t12225:0.01,t12226:0.01):0.01,(t12227:0.01,t12228:0.01):0.01):0.01,((t12229:0.01,t12230:0.01):0.01,(t12231:0.01,t12232:0.01):0.01):0.01):0.01,(((t12233:0.01,t12234:0.01):0.01,(t12235:0.01,t12236:0.01):0.01):0.01,((t12237:0.01,t12238:0.01):0.01,(t12239:0.01,t12240:0.01):0.01):0.01):0.01):0.01,((((t12241:0.01,t12242:0.01):0.01,(t12243:0.01,t12244:0.01):0.01):0.01,((t12245:0.01,t12246:0.01):0.01,(t12247:0.01,t12248:0.01):0.01):0.01):0.01,(((t12249:0.01,t12250:0.01):0.01,(t12251:0.01,t12252:0.01):0.01):0.01,((t12253:0.01,t12254:0.01):0.01,(t12255:0.01,t12256:0.01):0.01):0.01):0.01):0.01):0.01,(((((t12257:0.01,t12258:0.01):0.01,(t12259:0.01,t12260:0.01):0.01):0.01,((t12261:0.01,t12262:0.01):0.01,(t12263:0.01,t12264:0.01):0.01):0.01):0.01,(((t12265:0.01,t12266:0.01):0.01,(t12267:0.01,t12268:0.01):0.01):0.01,((t12269:0.01,t12270:0.01):0.01,(t12271:0.01,t12272:0.01):0.01):0.01):0.01):0.01,((((t12273:0.01,t12274:0.01):0.01,(t12275:0.01,t12276:0.01):0.01):0.01,((t12277:0.01,t12278:0.01):0.01,(t12279:0.01,t12280:0.01):0.01):0.01):0.01,(((t12281:0.01,t12282:0.01):0.01,(t12283:0.01,t12284:0.01):0.01):0.01,((t12285:0.01,t12286:0.01):0.01,(t12287:0.01,t12288:0.01):0.01):0.01):0.01):0.01):0.01):0.01):0.01):0.01):0.01):0.01):0.01):0.01,((((((((((((t12289:0.01,t12290:0.01):0.01,(t12291:0.01,t12292:0.01):0.01):0.01,((t12293:0.01,t12294:0.01):0.01,(t12295:0.01,t12296:0.01):0.01):0.01):0.01,(((t12297:0.01,t12298:0.01):0.01,(t12299:0.01,t12300:0.01):0.01):0.01,((t12301:0.01,t12302:0.01):0.01,(t12303:0.01,t12304:0.01):0.01):0.01):0.01):0.01,((((t12305:0.01,t12306:0.01):0.01,(t12307:0.01,t12308:0.01):0.01):0.01,((t12309:0.01,t12310:0.01):0.01,(t12311:0.01,t12312:0.01):0.01):0.01):0.01,(((t12313:0.01,t12314:0.01):0.01,(t12315:0.01,t12316:0.01):0.01):0.01,((t12317:0.01,t12318:0.01):0.01,(t12319:0.01,t12320:0.01):0.01):0.01):0.01):0.01):0.01,(((((t12321:0.01,t12322:0.01):0.01,(t12323:0.01,t12324:0.01):0.01):0.01,((t12325:0.01,t12326:0.01):0.01,(t12327:0.01,t12328:0.01):0.01):0.01):0.01,(((t12329:0.01,t12330:0.01):0.01,(t12331:0.01,t12332:0.01):0.01):0.01,((t12333:0.01,t12334:0.01):0.01,(t12335:0.01,t12336:0.01):0.01):0.01):0.01):0.01,((((t12337:0.01,t12338:0.01):0.01,(t12339:0.01,t12340:0.01):0.01):0.01,((t12341:0.01,t12342:0.01):0.01,(t12343:0.01,t12344:0.01):0.01):0.01):0.01,(((t12345:0.01,t12346:0.01):0.01,(t12347:0.01,t12348:0.01):0.01):0.01,((t12349:0.01,t12350:0.01):0.01,(t12351:0.01,t12352:0.01):0.01):0.01):0.01):0.01):0.01):0.01,((((((t12353:0.01,t12354:0.01):0.01,(t12355:0.01,t12356:0.01):0.01):0.01,((t12357:0.01,t12358:0.01):0.01,(t12359:0.01,t12360:0.01):0.01):0.01):0.01,(((t12361:0.01,t12362:0.01):0.01,(t12363:0.01,t12364:0.01):0.01):0.01,((t12365:0.01,t12366:0.01):0.01,(t12367:0.01,t12368:0.01):0.01):0.01):0.01):0.01,((((t12369:0.01,t12370:0.01):0.01,(t12371:0.01,t12372:0.01):0.01):0.01,((t12373:0.01,t12374:0.01):0.01,(t12375:0.01,t12376:0.01):0.01):0.01):0.01,(((t12377:0.01,t12378:0.01):0.01,(t12379:0.01,t12380:0.01):0.01):0.01,((t12381:0.01,t12382:0.01):0.01,(t12383:0.01,t12384:0.01):0.01):0.01):0.01):0.01):0.01,(((((t12385:0.01,t12386:0.01):0.01,(t12387:0.01,t12388:0.01):0.01):0.01,((t12389:0.01,t12390:0.01):0.01,(t12391:0.01,t12392:0.01):0.01):0.01):0.01,(((t12393:0.01,t12394:0.01):0.01,(t12395:0.01,t12396:0.01):0.01):0.01,((t12397:0.01,t12398:0.01):0.01,(t12399:0.01,t12400:0.01):0.01):0.01):0.01):0.01,((((t12401:0.01,t12402:0.01):0.01,(t12403:0.01,t12404:0.01):0.01):0.01,((t12405:0.01,t12406:0.01):0.01,(t12407:0.01,t12408:0.01):0.01):0.01):0.01,(((t12409:0.01,t12410:0.01):0.01,(t12411:0.01,t12412:0.01):0.01):0.01,((t12413:0.01,t12414:0.01):0.01,(t12415:0.01,t12416:0.01):0.01):0.01):0.01):0.01):0.01):0.01):0.01,(((((((t12417:0.01,t12418:0.01):0.01,(t12419:0.01,t12420:0.01):0.01):0.01,((t12421:0.01,t12422:0.01):0.01,(t12423:0.01,t12424:0.01):0.01):0.01):0.01,(((t12425:0.01,t12426:0.01):0.01,(t12427:0.01,t12428:0.01):0.01):0.01,((t12429:0.01,t12430:0.01):0.01,(t12431:0.01,t12432:0.01):0.01):0.01):0.01):0.01,((((t12433:0.01,t12434:0.01):0.01,(t12435:0.01,t12436:0.01):0.01):0.01,((t12437:0.01,t12438:0.01):0.01,(t12439:0.01,t12440:0.01):0.01):0.01):0.01,(((t12441:0.01,t12442:0.01):0.01,(t12443:0.01,t12444:0.01):0.01):0.01,((t12445:0.01,t12446:0.01):0.01,(t12447:0.01,t12448:0.01):0.01):0.01):0.01):0.01):0.01,(((((t12449:0.01,t12450:0.01):0.01,(t12451:0.01,t12452:0.01):0.01):0.01,((t12453:0.01,t12454:0.01):0.01,(t12455:0.01,t12456:0.01):0.01):0.01):0.01,(((t12457:0.01,t12458:0.01):0.01,(t12459:0.01,t12460:0.01):0.01):0.01,((t12461:0.01,t12462:0.01):0.01,(t12463:0.01,t12464:0.01):0.01):0.01):0.01):0.01,((((t12465:0.01,t12466:0.01):0.01,(t12467:0.01,t12468:0.01):0.01):0.01,((t12469:0.01,t12470:0.01):0.01,(t12471:0.01,t12472:0.01):0.01):0.01):0.01,(((t12473:0.01,t12474:0.01):0.01,(t12475:0.01,t12476:0.01):0.01):0.01,((t12477:0.01,t12478:0.01):0.01,(t12479:0.01,t12480:0.01):0.01):0.01):0.01):0.01):0.01):0.01,((((((t12481:0.01,t12482:0.01):0.01,(t12483:0.01,t12484:0.01):0.01):0.01,((t12485:0.01,t12486:0.01):0.01,(t12487:0.01,t12488:0.01):0.01):0.01):0.01,(((t12489:0.01,t12490:0.01):0.01,(t12491:0.01,t12492:0.01):0.01):0.01,((t12493:0.01,t12494:0.01):0.01,(t12495:0.01,t12496:0.01):0.01):0.01):0.01):0.01,((((t12497:0.01,t12498:0.01):0.01,(t12499:0.01,t12500:0.01):0.01):0.01,((t12501:0.01,t12502:0.01):0.01,(t12503:0.01,t12504:0.01):0.01):0.01):0.01,(((t12505:0.01,t12506:0.01):0.01,(t12507:0.01,t12508:0.01):0.01):0.01,((t12509:0.01,t12510:0.01):0.01,(t12511:0.01,t12512:0.01):0.01):0.01):0.01):0.01):0.01,(((((t12513:0.01,t12514:0.01):0.01,(t12515:0.01,t12516:0.01):0.01):0.01,((t12517:0.01,t12518:0.01):0.01,(t12519:0.01,t12520:0.01):0.01):0.01):0.01,(((t12521:0.01,t12522:0.01):0.01,(t12523:0.01,t12524:0.01):0.01):0.01,((t12525:0.01,t12526:0.01):0.01,(t12527:0.01,t12528:0.01):0.01):0.01):0.01):0.01,((((t12529:0.01,t12530:0.01):0.01,(t12531:0.01,t12532:0.01):0.01):0.01,((t12533:0.01,t12534:0.01):0.01,(t12535:0.01,t12536:0.01):0.01):0.01):0.01,(((t12537:0.01,t12538:0.01):0.01,(t12539:0.01,t12540:0.01):0.01):0.01,((t12541:0.01,t12542:0.01):0.01,(t12543:0.01,t12544:0.01):0.01):0.01):0.01):0.01):0.01):0.01):0.01):0.01,((((((((t12545:0.01,t12546:0.01):0.01,(t12547:0.01,t12548:0.01):0.01):0.01,((t12549:0.01,t12550:0.01):0.01,(t12551:0.01,t12552:0.01):0.01):0.01):0.01,(((t12553:0.01,t12554:0.01):0.01,(t12555:0.01,t12556:0.01):0.01):0.01,((t12557:0.01,t12558:0.01):0.01,(t12559:0.01,t12560:0.01):0.01):0.01):0.01):0.01,((((t12561:0.01,t12562:0.01):0.01,(t12563:0.01,t12564:0.01):0.01):0.01,((t12565:0.01,t12566:0.01):0.01,(t12567:0.01,t12568:0.01):0.01):0.01):0.01,(((t12569:0.01,t12570:0.01):0.01,(t12571:0.01,t12572:0.01):0.01):0.01,((t12573:0.01,t12574:0.01):0.01,(t12575:0.01,t12576:0.01):0.01):0.01):0.01):0.01):0.01,(((((t12577:0.01,t12578:0.01):0.01,(t12579:0.01,t12580:0.01):0.01):0.01,((t12581:0.01,t12582:0.01):0.01,(t12583:0.01,t12584:0.01):0.01):0.01):0.01,(((t12585:0.01,t12586:0.01):0.01,(t12587:0.01,t12588:0.01):0.01):0.01,((t12589:0.01,t12590:0.01):0.01,(t12591:0.01,t12592:0.01):0.01):0.01):0.01):0.01,((((t12593:0.01,t12594:0.01):0.01,(t12595:0.01,t12596:0.01):0.01):0.01,((t12597:0.01,t12598:0.01):0.01,(t12599:0.01,t12600:0.01):0.01):0.01):0.01,(((t12601:0.01,t12602:0.01):0.01,(t12603:0.01,t12604:0.01):0.01):0.01,((t12605:0.01,t12606:0.01):0.01,(t12607:0.01,t12608:0.01):0.01):0.01):0.01):0.01):0.01):0.01,((((((t12609:0.01,t12610:0.01):0.01,(t12611:0.01,t12612:0.01):0.01):0.01,((t12613:0.01,t12614:0.01):0.01,(t12615:0.01,t12616:0.01):0.01):0.01):0.01,(((t12617:0.01,t12618:0.01):0.01,(t12619:0.01,t12620:0.01):0.01):0.01,((t12621:0.01,t12622:0.01):0.01,(t12623:0.01,t12624:0.01):0.01):0.01):0.01):0.01,((((t12625:0.01,t12626:0.01):0.01,(t12627:0.01,t12628:0.01):0.01):0.01,((t12629:0.01,t12630:0.01):0.01,(t12631:0.01,t12632:0.01):0.01):0.01):0.01,(((t12633:0.01,t12634:0.01):0.01,(t12635:0.01,t12636:0.01):0.01):0.01,((t12637:0.01,t12638:0.01):0.01,(t12639:0.01,t12640:0.01):0.01):0.01):0.01):0.01):0.01,(((((t12641:0.01,t12642:0.01):0.01,(t12643:0.01,t12644:0.01):0.01):0.01,((t12645:0.01,t12646:0.01):0.01,(t12647:0.01,t12648:0.01):0.01):0.01):0.01,(((t12649:0.01,t12650:0.01):0.01,(t12651:0.01,t12652:0.01):0.01):0.01,((t12653:0.01,t12654:0.01):0.01,(t12655:0.01,t12656:0.01):0.01):0.01):0.01):0.01,((((t12657:0.01,t12658:0.01):0.01,(t12659:0.01,t12660:0.01):0.01):0.01,((t12661:0.01,t12662:0.01):0.01,(t12663:0.01,t12664:0.01):0.01):0.01):0.01,(((t12665:0.01,t12666:0.01):0.01,(t12667:0.01,t12668:0.01):0.01):0.01,((t12669:0.01,t12670:0.01):0.01,(t12671:0.01,t12672:0.01):0.01):0.01):0.01):0.01):0.01):0.01):0.01,(((((((t12673:0.01,t12674:0.01):0.01,(t12675:0.01,t12676:0.01):0.01):0.01,((t12677:0.01,t12678:0.01):0.01,(t12679:0.01,t12680:0.01):0.01):0.01):0.01,(((t12681:0.01,t12682:0.01):0.01,(t12683:0.01,t12684:0.01):0.01):0.01,((t12685:0.01,t12686:0.01):0.01,(t12687:0.01,t12688:0.01):0.01):0.01):0.01):0.01,((((t12689:0.01,t12690:0.01):0.01,(t12691:0.01,t12692:0.01):0.01):0.01,((t12693:0.01,t12694:0.01):0.01,(t12695:0.01,t12696:0.01):0.01):0.01):0.01,(((t12697:0.01,t12698:0.01):0.01,(t12699:0.01,t12700:0.01):0.01):0.01,((t12701:0.01,t12702:0.01):0.01,(t12703:0.01,t12704:0.01):0.01):0.01):0.01):0.01):0.01,(((((t12705:0.01,t12706:0.01):0.01,(t12707:0.01,t12708:0.01):0.01):0.01,((t12709:0.01,t12710:0.01):0.01,(t12711:0.01,t12712:0.01):0.01):0.01):0.01,(((t12713:0.01,t12714:0.01):0.01,(t12715:0.01,t12716:0.01):0.01):0.01,((t12717:0.01,t12718:0.01):0.01,(t12719:0.01,t12720:0.01):0.01):0.01):0.01):0.01,((((t12721:0.01,t12722:0.01):0.01,(t12723:0.01,t12724:0.01):0.01):0.01,((t12725:0.01,t12726:0.01):0.01,(t12727:0.01,t12728:0.01):0.01):0.01):0.01,(((t12729:0.01,t12730:0.01):0.01,(t12731:0.01,t12732:0.01):0.01):0.01,((t12733:0.01,t12734:0.01):0.01,(t12735:0.01,t12736:0.01):0.01):0.01):0.01):0.01):0.01):0.01,((((((t12737:0.01,t12738:0.01):0.01,(t12739:0.01,t12740:0.01):0.01):0.01,((t12741:0.01,t12742:0.01):0.01,(t12743:0.01,t12744:0.01):0.01):0.01):0.01,(((t12745:0.01,t12746:0.01):0.01,(t12747:0.01,t12748:0.01):0.01):0.01,((t12749:0.01,t12750:0.01):0.01,(t12751:0.01,t12752:0.01):0.01):0.01):0.01):0.01,((((t12753:0.01,t12754:0.01):0.01,(t12755:0.01,t12756:0.01):0.01):0.01,((t12757:0.01,t12758:0.01):0.01,(t12759:0.01,t12760:0.01):0.01):0.01):0.01,(((t12761:0.01,t12762:0.01):0.01,(t12763:0.01,t12764:0.01):0.01):0.01,((t12765:0.01,t12766:0.01):0.01,(t12767:0.01,t12768:0.01):0.01):0.01):0.01):0.01):0.01,(((((t12769:0.01,t12770:0.01):0.01,(t12771:0.01,t12772:0.01):0.01):0.01,((t12773:0.01,t12774:0.01):0.01,(t12775:0.01,t12776:0.01):0.01):0.01):0.01,(((t12777:0.01,t12778:0.01):0.01,(t12779:0.01,t12780:0.01):0.01):0.01,((t12781:0.01,t12782:0.01):0.01,(t12783:0.01,t12784:0.01):0.01):0.01):0.01):0.01,((((t12785:0.01,t12786:0.01):0.01,(t12787:0.01,t12788:0.01):0.01):0.01,((t12789:0.01,t12790:0.01):0.01,(t12791:0.01,t12792:0.01):0.01):0.01):0.01,(((t12793:0.01,t12794:0.01):0.01,(t12795:0.01,t12796:0.01):0.01):0.01,((t12797:0.01,t12798:0.01):0.01,(t12799:0.01,t12800:0.01):0.01):0.01):0.01):0.01):0.01):0.01):0.01):0.01):0.01,(((((((((t12801:0.01,t12802:0.01):0.01,(t12803:0.01,t12804:0.01):0.01):0.01,((t12805:0.01,t12806:0.01):0.01,(t12807:0.01,t12808:0.01):0.01):0.01):0.01,(((t12809:0.01,t12810:0.01):0.01,(t12811:0.01,t12812:0.01):0.01):0.01,((t12813:0.01,t12814:0.01):0.01,(t12815:0.01,t12816:0.01):0.01):0.01):0.01):0.01,((((t12817:0.01,t12818:0.01):0.01,(t12819:0.01,t12820:0.01):0.01):0.01,((t12821:0.01,t12822:0.01):0.01,(t12823:0.01,t12824:0.01):0.01):0.01):0.01,(((t12825:0.01,t12826:0.01):0.01,(t12827:0.01,t12828:0.01):0.01):0.01,((t12829:0.01,t12830:0.01):0.01,(t12831:0.01,t12832:0.01):0.01):0.01):0.01):0.01):0.01,(((((t12833:0.01,t12834:0.01):0.01,(t12835:0.01,t12836:0.01):0.01):0.01,((t12837:0.01,t12838:0.01):0.01,(t12839:0.01,t12840:0.01):0.01):0.01):0.01,(((t12841:0.01,t12842:0.01):0.01,(t12843:0.01,t12844:0.01):0.01):0.01,((t12845:0.01,t12846:0.01):0.01,(t12847:0.01,t12848:0.01):0.01):0.01):0.01):0.01,((((t12849:0.01,t12850:0.01):0.01,(t12851:0.01,t12852:0.01):0.01):0.01,((t12853:0.01,t12854:0.01):0.01,(t12855:0.01,t12856:0.01):0.01):0.01):0.01,(((t12857:0.01,t12858:0.01):0.01,(t12859:0.01,t12860:0.01):0.01):0.01,((t12861:0.01,t12862:0.01):0.01,(t12863:0.01,t12864:0.01):0.01):0.01):0.01):0.01):0.01):0.01,((((((t12865:0.01,t12866:0.01):0.01,(t12867:0.01,t12868:0.01):0.01):0.01,((t12869:0.01,t12870:0.01):0.01,(t12871:0.01,t12872:0.01):0.01):0.01):0.01,(((t12873:0.01,t12874:0.01):0.01,(t12875:0.01,t12876:0.01):0.01):0.01,((t12877:0.01,t12878:0.01):0.01,(t12879:0.01,t12880:0.01):0.01):0.01):0.01):0.01,((((t12881:0.01,t12882:0.01):0.01,(t12883:0.01,t12884:0.01):0.01):0.01,((t12885:0.01,t12886:0.01):0.01,(t12887:0.01,t12888:0.01):0.01):0.01):0.01,(((t12889:0.01,t12890:0.01):0.01,(t12891:0.01,t12892:0.01):0.01):0.01,((t12893:0.01,t12894:0.01):0.01,(t12895:0.01,t12896:0.01):0.01):0.01):0.01):0.01):0.01,(((((t12897:0.01,t12898:0.01):0.01,(t12899:0.01,t12900:0.01):0.01):0.01,((t12901:0.01,t12902:0.01):0.01,(t12903:0.01,t12904:0.01):0.01):0.01):0.01,(((t12905:0.01,t12906:0.01):0.01,(t12907:0.01,t12908:0.01):0.01):0.01,((t12909:0.01,t12910:0.01):0.01,(t12911:0.01,t12912:0.01):0.01):0.01):0.01):0.01,((((t12913:0.01,t12914:0.01):0.01,(t12915:0.01,t12916:0.01):0.01):0.01,((t12917:0.01,t12918:0.01):0.01,(t12919:0.01,t12920:0.01):0.01):0.01):0.01,(((t12921:0.01,t12922:0.01):0.01,(t12923:0.01,t12924:0.01):0.01):0.01,((t12925:0.01,t12926:0.01):0.01,(t12927:0.01,t12928:0.01):0.01):0.01):0.01):0.01):0.01):0.01):0.01,(((((((t12929:0.01,t12930:0.01):0.01,(t12931:0.01,t12932:0.01):0.01):0.01,((t12933:0.01,t12934:0.01):0.01,(t12935:0.01,t12936:0.01):0.01):0.01):0.01,(((t12937:0.01,t12938:0.01):0.01,(t12939:0.01,t12940:0.01):0.01):0.01,((t12941:0.01,t12942:0.01):0.01,(t12943:0.01,t12944:0.01):0.01):0.01):0.01):0.01,((((t12945:0.01,t12946:0.01):0.01,(t12947:0.01,t12948:0.01):0.01):0.01,((t12949:0.01,t12950:0.01):0.01,(t12951:0.01,t12952:0.01):0.01):0.01):0.01,(((t12953:0.01,t12954:0.01):0.01,(t12955:0.01,t12956:0.01):0.01):0.01,((t12957:0.01,t12958:0.01):0.01,(t12959:0.01,t12960:0.01):0.01):0.01):0.01):0.01):0.01,(((((t12961:0.01,t12962:0.01):0.01,(t12963:0.01,t12964:0.01):0.01):0.01,((t12965:0.01,t12966:0.01):0.01,(t12967:0.01,t12968:0.01):0.01):0.01):0.01,(((t12969:0.01,t12970:0.01):0.01,(t12971:0.01,t12972:0.01):0.01):0.01,((t12973:0.01,t12974:0.01):0.01,(t12975:0.01,t12976:0.01):0.01):0.01):0.01):0.01,((((t12977:0.01,t12978:0.01):0.01,(t12979:0.01,t12980:0.01):0.01):0.01,((t12981:0.01,t12982:0.01):0.01,(t12983:0.01,t12984:0.01):0.01):0.01):0.01,(((t12985:0.01,t12986:0.01):0.01,(t12987:0.01,t12988:0.01):0.01):0.01,((t12989:0.01,t12990:0.01):0.01,(t12991:0.01,t12992:0.01):0.01):0.01):0.01):0.01):0.01):0.01,((((((t12993:0.01,t12994:0.01):0.01,(t12995:0.01,t12996:0.01):0.01):0.01,((t12997:0.01,t12998:0.01):0.01,(t12999:0.01,t13000:0.01):0.01):0.01):0.01,(((t13001:0.01,t13002:0.01):0.01,(t13003:0.01,t13004:0.01):0.01):0.01,((t13005:0.01,t13006:0.01):0.01,(t13007:0.01,t13008:0.01):0.01):0.01):0.01):0.01,((((t13009:0.01,t13010:0.01):0.01,(t13011:0.01,t13012:0.01):0.01):0.01,((t13013:0.01,t13014:0.01):0.01,(t13015:0.01,t13016:0.01):0.01):0.01):0.01,(((t13017:0.01,t13018:0.01):0.01,(t13019:0.01,t13020:0.01):0.01):0.01,((t13021:0.01,t13022:0.01):0.01,(t13023:0.01,t13024:0.01):0.01):0.01):0.01):0.01):0.01,(((((t13025:0.01,t13026:0.01):0.01,(t13027:0.01,t13028:0.01):0.01):0.01,((t13029:0.01,t13030:0.01):0.01,(t13031:0.01,t13032:0.01):0.01):0.01):0.01,(((t13033:0.01,t13034:0.01):0.01,(t13035:0.01,t13036:0.01):0.01):0.01,((t13037:0.01,t13038:0.01):0.01,(t13039:0.01,t13040:0.01):0.01):0.01):0.01):0.01,((((t13041:0.01,t13042:0.01):0.01,(t13043:0.01,t13044:0.01):0.01):0.01,((t13045:0.01,t13046:0.01):0.01,(t13047:0.01,t13048:0.01):0.01):0.01):0.01,(((t13049:0.01,t13050:0.01):0.01,(t13051:0.01,t13052:0.01):0.01):0.01,((t13053:0.01,t13054:0.01):0.01,(t13055:0.01,t13056:0.01):0.01):0.01):0.01):0.01):0.01):0.01):0.01):0.01,((((((((t13057:0.01,t13058:0.01):0.01,(t13059:0.01,t13060:0.01):0.01):0.01,((t13061:0.01,t13062:0.01):0.01,(t13063:0.01,t13064:0.01):0.01):0.01):0.01,(((t13065:0.01,t13066:0.01):0.01,(t13067:0.01,t13068:0.01):0.01):0.01,((t13069:0.01,t13070:0.01):0.01,(t13071:0.01,t13072:0.01):0.01):0.01):0.01):0.01,((((t13073:0.01,t13074:0.01):0.01,(t13075:0.01,t13076:0.01):0.01):0.01,((t13077:0.01,t13078:0.01):0.01,(t13079:0.01,t13080:0.01):0.01):0.01):0.01,(((t13081:0.01,t13082:0.01):0.01,(t13083:0.01,t13084:0.01):0.01):0.01,((t13085:0.01,t13086:0.01):0.01,(t13087:0.01,t13088:0.01):0.01):0.01):0.01):0.01):0.01,(((((t13089:0.01,t13090:0.01):0.01,(t13091:0.01,t13092:0.01):0.01):0.01,((t13093:0.01,t13094:0.01):0.01,(t13095:0.01,t13096:0.01):0.01):0.01):0.01,(((t13097:0.01,t13098:0.01):0.01,(t13099:0.01,t13100:0.01):0.01):0.01,((t13101:0.01,t13102:0.01):0.01,(t13103:0.01,t13104:0.01):0.01):0.01):0.01):0.01,((((t13105:0.01,t13106:0.01):0.01,(t13107:0.01,t13108:0.01):0.01):0.01,((t13109:0.01,t13110:0.01):0.01,(t13111:0.01,t13112:0.01):0.01):0.01):0.01,(((t13113:0.01,t13114:0.01):0.01,(t13115:0.01,t13116:0.01):0.01):0.01,((t13117:0.01,t13118:0.01):0.01,(t13119:0.01,t13120:0.01):0.01):0.01):0.01):0.01):0.01):0.01,((((((t13121:0.01,t13122:0.01):0.01,(t13123:0.01,t13124:0.01):0.01):0.01,((t13125:0.01,t13126:0.01):0.01,(t13127:0.01,t13128:0.01):0.01):0.01):0.01,(((t13129:0.01,t13130:0.01):0.01,(t13131:0.01,t13132:0.01):0.01):0.01,((t13133:0.01,t13134:0.01):0.01,(t13135:0.01,t13136:0.01):0.01):0.01):0.01):0.01,((((t13137:0.01,t13138:0.01):0.01,(t13139:0.01,t13140:0.01):0.01):0.01,((t13141:0.01,t13142:0.01):0.01,(t13143:0.01,t13144:0.01):0.01):0.01):0.01,(((t13145:0.01,t13146:0.01):0.01,(t13147:0.01,t13148:0.01):0.01):0.01,((t13149:0.01,t13150:0.01):0.01,(t13151:0.01,t13152:0.01):0.01):0.01):0.01):0.01):0.01,(((((t13153:0.01,t13154:0.01):0.01,(t13155:0.01,t13156:0.01):0.01):0.01,((t13157:0.01,t13158:0.01):0.01,(t13159:0.01,t13160:0.01):0.01):0.01):0.01,(((t13161:0.01,t13162:0.01):0.01,(t13163:0.01,t13164:0.01):0.01):0.01,((t13165:0.01,t13166:0.01):0.01,(t13167:0.01,t13168:0.01):0.01):0.01):0.01):0.01,((((t13169:0.01,t13170:0.01):0.01,(t13171:0.01,t13172:0.01):0.01):0.01,((t13173:0.01,t13174:0.01):0.01,(t13175:0.01,t13176:0.01):0.01):0.01):0.01,(((t13177:0.01,t13178:0.01):0.01,(t13179:0.01,t13180:0.01):0.01):0.01,((t13181:0.01,t13182:0.01):0.01,(t13183:0.01,t13184:0.01):0.01):0.01):0.01):0.01):0.01):0.01):0.01,(((((((t13185:0.01,t13186:0.01):0.01,(t13187:0.01,t13188:0.01):0.01):0.01,((t13189:0.01,t13190:0.01):0.01,(t13191:0.01,t13192:0.01):0.01):0.01):0.01,(((t13193:0.01,t13194:0.01):0.01,(t13195:0.01,t13196:0.01):0.01):0.01,((t13197:0.01,t13198:0.01):0.01,(t13199:0.01,t13200:0.01):0.01):0.01):0.01):0.01,((((t13201:0.01,t13202:0.01):0.01,(t13203:0.01,t13204:0.01):0.01):0.01,((t13205:0.01,t13206:0.01):0.01,(t13207:0.01,t13208:0.01):0.01):0.01):0.01,(((t13209:0.01,t13210:0.01):0.01,(t13211:0.01,t13212:0.01):0.01):0.01,((t13213:0.01,t13214:0.01):0.01,(t13215:0.01,t13216:0.01):0.01):0.01):0.01):0.01):0.01,(((((t13217:0.01,t13218:0.01):0.01,(t13219:0.01,t13220:0.01):0.01):0.01,((t13221:0.01,t13222:0.01):0.01,(t13223:0.01,t13224:0.01):0.01):0.01):0.01,(((t13225:0.01,t13226:0.01):0.01,(t13227:0.01,t13228:0.01):0.01):0.01,((t13229:0.01,t13230:0.01):0.01,(t13231:0.01,t13232:0.01):0.01):0.01):0.01):0.01,((((t13233:0.01,t13234:0.01):0.01,(t13235:0.01,t13236:0.01):0.01):0.01,((t13237:0.01,t13238:0.01):0.01,(t13239:0.01,t13240:0.01):0.01):0.01):0.01,(((t13241:0.01,t13242:0.01):0.01,(t13243:0.01,t13244:0.01):0.01):0.01,((t13245:0.01,t13246:0.01):0.01,(t13247:0.01,t13248:0.01):0.01):0.01):0.01):0.01):0.01):0.01,((((((t13249:0.01,t13250:0.01):0.01,(t13251:0.01,t13252:0.01):0.01):0.01,((t13253:0.01,t13254:0.01):0.01,(t13255:0.01,t13256:0.01):0.01):0.01):0.01,(((t13257:0.01,t13258:0.01):0.01,(t13259:0.01,t13260:0.01):0.01):0.01,((t13261:0.01,t13262:0.01):0.01,(t13263:0.01,t13264:0.01):0.01):0.01):0.01):0.01,((((t13265:0.01,t13266:0.01):0.01,(t13267:0.01,t13268:0.01):0.01):0.01,((t13269:0.01,t13270:0.01):0.01,(t13271:0.01,t13272:0.01):0.01):0.01):0.01,(((t13273:0.01,t13274:0.01):0.01,(t13275:0.01,t13276:0.01):0.01):0.01,((t13277:0.01,t13278:0.01):0.01,(t13279:0.01,t13280:0.01):0.01):0.01):0.01):0.01):0.01,(((((t13281:0.01,t13282:0.01):0.01,(t13283:0.01,t13284:0.01):0.01):0.01,((t13285:0.01,t13286:0.01):0.01,(t13287:0.01,t13288:0.01):0.01):0.01):0.01,(((t13289:0.01,t13290:0.01):0.01,(t13291:0.01,t13292:0.01):0.01):0.01,((t13293:0.01,t13294:0.01):0.01,(t13295:0.01,t13296:0.01):0.01):0.01):0.01):0.01,((((t13297:0.01,t13298:0.01):0.01,(t13299:0.01,t13300:0.01):0.01):0.01,((t13301:0.01,t13302:0.01):0.01,(t13303:0.01,t13304:0.01):0.01):0.01):0.01,(((t13305:0.01,t13306:0.01):0.01,(t13307:0.01,t13308:0.01):0.01):0.01,((t13309:0.01,t13310:0.01):0.01,(t13311:0.01,t13312:0.01):0.01):0.01):0.01):0.01):0.01):0.01):0.01):0.01):0.01):0.01,((((((((((t13313:0.01,t13314:0.01):0.01,(t13315:0.01,t13316:0.01):0.01):0.01,((t13317:0.01,t13318:0.01):0.01,(t13319:0.01,t13320:0.01):0.01):0.01):0.01,(((t13321:0.01,t13322:0.01):0.01,(t13323:0.01,t13324:0.01):0.01):0.01,((t13325:0.01,t13326:0.01):0.01,(t13327:0.01,t13328:0.01):0.01):0.01):0.01):0.01,((((t13329:0.01,t13330:0.01):0.01,(t13331:0.01,t13332:0.01):0.01):0.01,((t13333:0.01,t13334:0.01):0.01,(t13335:0.01,t13336:0.01):0.01):0.01):0.01,(((t13337:0.01,t13338:0.01):0.01,(t13339:0.01,t13340:0.01):0.01):0.01,((t13341:0.01,t13342:0.01):0.01,(t13343:0.01,t13344:0.01):0.01):0.01):0.01):0.01):0.01,(((((t13345:0.01,t13346:0.01):0.01,(t13347:0.01,t13348:0.01):0.01):0.01,((t13349:0.01,t13350:0.01):0.01,(t13351:0.01,t13352:0.01):0.01):0.01):0.01,(((t13353:0.01,t13354:0.01):0.01,(t13355:0.01,t13356:0.01):0.01):0.01,((t13357:0.01,t13358:0.01):0.01,(t13359:0.01,t13360:0.01):0.01):0.01):0.01):0.01,((((t13361:0.01,t13362:0.01):0.01,(t13363:0.01,t13364:0.01):0.01):0.01,((t13365:0.01,t13366:0.01):0.01,(t13367:0.01,t13368:0.01):0.01):0.01):0.01,(((t13369:0.01,t13370:0.01):0.01,(t13371:0.01,t13372:0.01):0.01):0.01,((t13373:0.01,t13374:0.01):0.01,(t13375:0.01,t13376:0.01):0.01):0.01):0.01):0.01):0.01):0.01,((((((t13377:0.01,t13378:0.01):0.01,(t13379:0.01,t13380:0.01):0.01):0.01,((t13381:0.01,t13382:0.01):0.01,(t13383:0.01,t13384:0.01):0.01):0.01):0.01,(((t13385:0.01,t13386:0.01):0.01,(t13387:0.01,t13388:0.01):0.01):0.01,((t13389:0.01,t13390:0.01):0.01,(t13391:0.01,t13392:0.01):0.01):0.01):0.01):0.01,((((t13393:0.01,t13394:0.01):0.01,(t13395:0.01,t13396:0.01):0.01):0.01,((t13397:0.01,t13398:0.01):0.01,(t13399:0.01,t13400:0.01):0.01):0.01):0.01,(((t13401:0.01,t13402:0.01):0.01,(t13403:0.01,t13404:0.01):0.01):0.01,((t13405:0.01,t13406:0.01):0.01,(t13407:0.01,t13408:0.01):0.01):0.01):0.01):0.01):0.01,(((((t13409:0.01,t13410:0.01):0.01,(t13411:0.01,t13412:0.01):0.01):0.01,((t13413:0.01,t13414:0.01):0.01,(t13415:0.01,t13416:0.01):0.01):0.01):0.01,(((t13417:0.01,t13418:0.01):0.01,(t13419:0.01,t13420:0.01):0.01):0.01,((t13421:0.01,t13422:0.01):0.01,(t13423:0.01,t13424:0.01):0.01):0.01):0.01):0.01,((((t13425:0.01,t13426:0.01):0.01,(t13427:0.01,t13428:0.01):0.01):0.01,((t13429:0.01,t13430:0.01):0.01,(t13431:0.01,t13432:0.01):0.01):0.01):0.01,(((t13433:0.01,t13434:0.01):0.01,(t13435:0.01,t13436:0.01):0.01):0.01,((t13437:0.01,t13438:0.01):0.01,(t13439:0.01,t13440:0.01):0.01):0.01):0.01):0.01):0.01):0.01):0.01,(((((((t13441:0.01,t13442:0.01):0.01,(t13443:0.01,t13444:0.01):0.01):0.01,((t13445:0.01,t13446:0.01):0.01,(t13447:0.01,t13448:0.01):0.01):0.01):0.01,(((t13449:0.01,t13450:0.01):0.01,(t13451:0.01,t13452:0.01):0.01):0.01,((t13453:0.01,t13454:0.01):0.01,(t13455:0.01,t13456:0.01):0.01):0.01):0.01):0.01,((((t13457:0.01,t13458:0.01):0.01,(t13459:0.01,t13460:0.01):0.01):0.01,((t13461:0.01,t13462:0.01):0.01,(t13463:0.01,t13464:0.01):0.01):0.01):0.01,(((t13465:0.01,t13466:0.01):0.01,(t13467:0.01,t13468:0.01):0.01):0.01,((t13469:0.01,t13470:0.01):0.01,(t13471:0.01,t13472:0.01):0.01):0.01):0.01):0.01):0.01,(((((t13473:0.01,t13474:0.01):0.01,(t13475:0.01,t13476:0.01):0.01):0.01,((t13477:0.01,t13478:0.01):0.01,(t13479:0.01,t13480:0.01):0.01):0.01):0.01,(((t13481:0.01,t13482:0.01):0.01,(t13483:0.01,t13484:0.01):0.01):0.01,((t13485:0.01,t13486:0.01):0.01,(t13487:0.01,t13488:0.01):0.01):0.01):0.01):0.01,((((t13489:0.01,t13490:0.01):0.01,(t13491:0.01,t13492:0.01):0.01):0.01,((t13493:0.01,t13494:0.01):0.01,(t13495:0.01,t13496:0.01):0.01):0.01):0.01,(((t13497:0.01,t13498:0.01):0.01,(t13499:0.01,t13500:0.01):0.01):0.01,((t13501:0.01,t13502:0.01):0.01,(t13503:0.01,t13504:0.01):0.01):0.01):0.01):0.01):0.01):0.01,((((((t13505:0.01,t13506:0.01):0.01,(t13507:0.01,t13508:0.01):0.01):0.01,((t13509:0.01,t13510:0.01):0.01,(t13511:0.01,t13512:0.01):0.01):0.01):0.01,(((t13513:0.01,t13514:0.01):0.01,(t13515:0.01,t13516:0.01):0.01):0.01,((t13517:0.01,t13518:0.01):0.01,(t13519:0.01,t13520:0.01):0.01):0.01):0.01):0.01,((((t13521:0.01,t13522:0.01):0.01,(t13523:0.01,t13524:0.01):0.01):0.01,((t13525:0.01,t13526:0.01):0.01,(t13527:0.01,t13528:0.01):0.01):0.01):0.01,(((t13529:0.01,t13530:0.01):0.01,(t13531:0.01,t13532:0.01):0.01):0.01,((t13533:0.01,t13534:0.01):0.01,(t13535:0.01,t13536:0.01):0.01):0.01):0.01):0.01):0.01,(((((t13537:0.01,t13538:0.01):0.01,(t13539:0.01,t13540:0.01):0.01):0.01,((t13541:0.01,t13542:0.01):0.01,(t13543:0.01,t13544:0.01):0.01):0.01):0.01,(((t13545:0.01,t13546:0.01):0.01,(t13547:0.01,t13548:0.01):0.01):0.01,((t13549:0.01,t13550:0.01):0.01,(t13551:0.01,t13552:0.01):0.01):0.01):0.01):0.01,((((t13553:0.01,t13554:0.01):0.01,(t13555:0.01,t13556:0.01):0.01):0.01,((t13557:0.01,t13558:0.01):0.01,(t13559:0.01,t13560:0.01):0.01):0.01):0.01,(((t13561:0.01,t13562:0.01):0.01,(t13563:0.01,t13564:0.01):0.01):0.01,((t13565:0.01,t13566:0.01):0.01,(t13567:0.01,t13568:0.01):0.01):0.01):0.01):0.01):0.01):0.01):0.01):0.01,((((((((t13569:0.01,t13570:0.01):0.01,(t13571:0.01,t13572:0.01):0.01):0.01,((t13573:0.01,t13574:0.01):0.01,(t13575:0.01,t13576:0.01):0.01):0.01):0.01,(((t13577:0.01,t13578:0.01):0.01,(t13579:0.01,t13580:0.01):0.01):0.01,((t13581:0.01,t13582:0.01):0.01,(t13583:0.01,t13584:0.01):0.01):0.01):0.01):0.01,((((t13585:0.01,t13586:0.01):0.01,(t13587:0.01,t13588:0.01):0.01):0.01,((t13589:0.01,t13590:0.01):0.01,(t13591:0.01,t13592:0.01):0.01):0.01):0.01,(((t13593:0.01,t13594:0.01):0.01,(t13595:0.01,t13596:0.01):0.01):0.01,((t13597:0.01,t13598:0.01):0.01,(t13599:0.01,t13600:0.01):0.01):0.01):0.01):0.01):0.01,(((((t13601:0.01,t13602:0.01):0.01,(t13603:0.01,t13604:0.01):0.01):0.01,((t13605:0.01,t13606:0.01):0.01,(t13607:0.01,t13608:0.01):0.01):0.01):0.01,(((t13609:0.01,t13610:0.01):0.01,(t13611:0.01,t13612:0.01):0.01):0.01,((t13613:0.01,t13614:0.01):0.01,(t13615:0.01,t13616:0.01):0.01):0.01):0.01):0.01,((((t13617:0.01,t13618:0.01):0.01,(t13619:0.01,t13620:0.01):0.01):0.01,((t13621:0.01,t13622:0.01):0.01,(t13623:0.01,t13624:0.01):0.01):0.01):0.01,(((t13625:0.01,t13626:0.01):0.01,(t13627:0.01,t13628:0.01):0.01):0.01,((t13629:0.01,t13630:0.01):0.01,(t13631:0.01,t13632:0.01):0.01):0.01):0.01):0.01):0.01):0.01,((((((t13633:0.01,t13634:0.01):0.01,(t13635:0.01,t13636:0.01):0.01):0.01,((t13637:0.01,t13638:0.01):0.01,(t13639:0.01,t13640:0.01):0.01):0.01):0.01,(((t13641:0.01,t13642:0.01):0.01,(t13643:0.01,t13644:0.01):0.01):0.01,((t13645:0.01,t13646:0.01):0.01,(t13647:0.01,t13648:0.01):0.01):0.01):0.01):0.01,((((t13649:0.01,t13650:0.01):0.01,(t13651:0.01,t13652:0.01):0.01):0.01,((t13653:0.01,t13654:0.01):0.01,(t13655:0.01,t13656:0.01):0.01):0.01):0.01,(((t13657:0.01,t13658:0.01):0.01,(t13659:0.01,t13660:0.01):0.01):0.01,((t13661:0.01,t13662:0.01):0.01,(t13663:0.01,t13664:0.01):0.01):0.01):0.01):0.01):0.01,(((((t13665:0.01,t13666:0.01):0.01,(t13667:0.01,t13668:0.01):0.01):0.01,((t13669:0.01,t13670:0.01):0.01,(t13671:0.01,t13672:0.01):0.01):0.01):0.01,(((t13673:0.01,t13674:0.01):0.01,(t13675:0.01,t13676:0.01):0.01):0.01,((t13677:0.01,t13678:0.01):0.01,(t13679:0.01,t13680:0.01):0.01):0.01):0.01):0.01,((((t13681:0.01,t13682:0.01):0.01,(t13683:0.01,t13684:0.01):0.01):0.01,((t13685:0.01,t13686:0.01):0.01,(t13687:0.01,t13688:0.01):0.01):0.01):0.01,(((t13689:0.01,t13690:0.01):0.01,(t13691:0.01,t13692:0.01):0.01):0.01,((t13693:0.01,t13694:0.01):0.01,(t13695:0.01,t13696:0.01):0.01):0.01):0.01):0.01):0.01):0.01):0.01,(((((((t13697:0.01,t13698:0.01):0.01,(t13699:0.01,t13700:0.01):0.01):0.01,((t13701:0.01,t13702:0.01):0.01,(t13703:0.01,t13704:0.01):0.01):0.01):0.01,(((t13705:0.01,t13706:0.01):0.01,(t13707:0.01,t13708:0.01):0.01):0.01,((t13709:0.01,t13710:0.01):0.01,(t13711:0.01,t13712:0.01):0.01):0.01):0.01):0.01,((((t13713:0.01,t13714:0.01):0.01,(t13715:0.01,t13716:0.01):0.01):0.01,((t13717:0.01,t13718:0.01):0.01,(t13719:0.01,t13720:0.01):0.01):0.01):0.01,(((t13721:0.01,t13722:0.01):0.01,(t13723:0.01,t13724:0.01):0.01):0.01,((t13725:0.01,t13726:0.01):0.01,(t13727:0.01,t13728:0.01):0.01):0.01):0.01):0.01):0.01,(((((t13729:0.01,t13730:0.01):0.01,(t13731:0.01,t13732:0.01):0.01):0.01,((t13733:0.01,t13734:0.01):0.01,(t13735:0.01,t13736:0.01):0.01):0.01):0.01,(((t13737:0.01,t13738:0.01):0.01,(t13739:0.01,t13740:0.01):0.01):0.01,((t13741:0.01,t13742:0.01):0.01,(t13743:0.01,t13744:0.01):0.01):0.01):0.01):0.01,((((t13745:0.01,t13746:0.01):0.01,(t13747:0.01,t13748:0.01):0.01):0.01,((t13749:0.01,t13750:0.01):0.01,(t13751:0.01,t13752:0.01):0.01):0.01):0.01,(((t13753:0.01,t13754:0.01):0.01,(t13755:0.01,t13756:0.01):0.01):0.01,((t13757:0.01,t13758:0.01):0.01,(t13759:0.01,t13760:0.01):0.01):0.01):0.01):0.01):0.01):0.01,((((((t13761:0.01,t13762:0.01):0.01,(t13763:0.01,t13764:0.01):0.01):0.01,((t13765:0.01,t13766:0.01):0.01,(t13767:0.01,t13768:0.01):0.01):0.01):0.01,(((t13769:0.01,t13770:0.01):0.01,(t13771:0.01,t13772:0.01):0.01):0.01,((t13773:0.01,t13774:0.01):0.01,(t13775:0.01,t13776:0.01):0.01):0.01):0.01):0.01,((((t13777:0.01,t13778:0.01):0.01,(t13779:0.01,t13780:0.01):0.01):0.01,((t13781:0.01,t13782:0.01):0.01,(t13783:0.01,t13784:0.01):0.01):0.01):0.01,(((t13785:0.01,t13786:0.01):0.01,(t13787:0.01,t13788:0.01):0.01):0.01,((t13789:0.01,t13790:0.01):0.01,(t13791:0.01,t13792:0.01):0.01):0.01):0.01):0.01):0.01,(((((t13793:0.01,t13794:0.01):0.01,(t13795:0.01,t13796:0.01):0.01):0.01,((t13797:0.01,t13798:0.01):0.01,(t13799:0.01,t13800:0.01):0.01):0.01):0.01,(((t13801:0.01,t13802:0.01):0.01,(t13803:0.01,t13804:0.01):0.01):0.01,((t13805:0.01,t13806:0.01):0.01,(t13807:0.01,t13808:0.01):0.01):0.01):0.01):0.01,((((t13809:0.01,t13810:0.01):0.01,(t13811:0.01,t13812:0.01):0.01):0.01,((t13813:0.01,t13814:0.01):0.01,(t13815:0.01,t13816:0.01):0.01):0.01):0.01,(((t13817:0.01,t13818:0.01):0.01,(t13819:0.01,t13820:0.01):0.01):0.01,((t13821:0.01,t13822:0.01):0.01,(t13823:0.01,t13824:0.01):0.01):0.01):0.01):0.01):0.01):0.01):0.01):0.01):0.01,(((((((((t13825:0.01,t13826:0.01):0.01,(t13827:0.01,t13828:0.01):0.01):0.01,((t13829:0.01,t13830:0.01):0.01,(t13831:0.01,t13832:0.01):0.01):0.01):0.01,(((t13833:0.01,t13834:0.01):0.01,(t13835:0.01,t13836:0.01):0.01):0.01,((t13837:0.01,t13838:0.01):0.01,(t13839:0.01,t13840:0.01):0.01):0.01):0.01):0.01,((((t13841:0.01,t13842:0.01):0.01,(t13843:0.01,t13844:0.01):0.01):0.01,((t13845:0.01,t13846:0.01):0.01,(t13847:0.01,t13848:0.01):0.01):0.01):0.01,(((t13849:0.01,t13850:0.01):0.01,(t13851:0.01,t13852:0.01):0.01):0.01,((t13853:0.01,t13854:0.01):0.01,(t13855:0.01,t13856:0.01):0.01):0.01):0.01):0.01):0.01,(((((t13857:0.01,t13858:0.01):0.01,(t13859:0.01,t13860:0.01):0.01):0.01,((t13861:0.01,t13862:0.01):0.01,(t13863:0.01,t13864:0.01):0.01):0.01):0.01,(((t13865:0.01,t13866:0.01):0.01,(t13867:0.01,t13868:0.01):0.01):0.01,((t13869:0.01,t13870:0.01):0.01,(t13871:0.01,t13872:0.01):0.01):0.01):0.01):0.01,((((t13873:0.01,t13874:0.01):0.01,(t13875:0.01,t13876:0.01):0.01):0.01,((t13877:0.01,t13878:0.01):0.01,(t13879:0.01,t13880:0.01):0.01):0.01):0.01,(((t13881:0.01,t13882:0.01):0.01,(t13883:0.01,t13884:0.01):0.01):0.01,((t13885:0.01,t13886:0.01):0.01,(t13887:0.01,t13888:0.01):0.01):0.01):0.01):0.01):0.01):0.01,((((((t13889:0.01,t13890:0.01):0.01,(t13891:0.01,t13892:0.01):0.01):0.01,((t13893:0.01,t13894:0.01):0.01,(t13895:0.01,t13896:0.01):0.01):0.01):0.01,(((t13897:0.01,t13898:0.01):0.01,(t13899:0.01,t13900:0.01):0.01):0.01,((t13901:0.01,t13902:0.01):0.01,(t13903:0.01,t13904:0.01):0.01):0.01):0.01):0.01,((((t13905:0.01,t13906:0.01):0.01,(t13907:0.01,t13908:0.01):0.01):0.01,((t13909:0.01,t13910:0.01):0.01,(t13911:0.01,t13912:0.01):0.01):0.01):0.01,(((t13913:0.01,t13914:0.01):0.01,(t13915:0.01,t13916:0.01):0.01):0.01,((t13917:0.01,t13918:0.01):0.01,(t13919:0.01,t13920:0.01):0.01):0.01):0.01):0.01):0.01,(((((t13921:0.01,t13922:0.01):0.01,(t13923:0.01,t13924:0.01):0.01):0.01,((t13925:0.01,t13926:0.01):0.01,(t13927:0.01,t13928:0.01):0.01):0.01):0.01,(((t13929:0.01,t13930:0.01):0.01,(t13931:0.01,t13932:0.01):0.01):0.01,((t13933:0.01,t13934:0.01):0.01,(t13935:0.01,t13936:0.01):0.01):0.01):0.01):0.01,((((t13937:0.01,t13938:0.01):0.01,(t13939:0.01,t13940:0.01):0.01):0.01,((t13941:0.01,t13942:0.01):0.01,(t13943:0.01,t13944:0.01):0.01):0.01):0.01,(((t13945:0.01,t13946:0.01):0.01,(t13947:0.01,t13948:0.01):0.01):0.01,((t13949:0.01,t13950:0.01):0.01,(t13951:0.01,t13952:0.01):0.01):0.01):0.01):0.01):0.01):0.01):0.01,(((((((t13953:0.01,t13954:0.01):0.01,(t13955:0.01,t13956:0.01):0.01):0.01,((t13957:0.01,t13958:0.01):0.01,(t13959:0.01,t13960:0.01):0.01):0.01):0.01,(((t13961:0.01,t13962:0.01):0.01,(t13963:0.01,t13964:0.01):0.01):0.01,((t13965:0.01,t13966:0.01):0.01,(t13967:0.01,t13968:0.01):0.01):0.01):0.01):0.01,((((t13969:0.01,t13970:0.01):0.01,(t13971:0.01,t13972:0.01):0.01):0.01,((t13973:0.01,t13974:0.01):0.01,(t13975:0.01,t13976:0.01):0.01):0.01):0.01,(((t13977:0.01,t13978:0.01):0.01,(t13979:0.01,t13980:0.01):0.01):0.01,((t13981:0.01,t13982:0.01):0.01,(t13983:0.01,t13984:0.01):0.01):0.01):0.01):0.01):0.01,(((((t13985:0.01,t13986:0.01):0.01,(t13987:0.01,t13988:0.01):0.01):0.01,((t13989:0.01,t13990:0.01):0.01,(t13991:0.01,t13992:0.01):0.01):0.01):0.01,(((t13993:0.01,t13994:0.01):0.01,(t13995:0.01,t13996:0.01):0.01):0.01,((t13997:0.01,t13998:0.01):0.01,(t13999:0.01,t14000:0.01):0.01):0.01):0.01):0.01,((((t14001:0.01,t14002:0.01):0.01,(t14003:0.01,t14004:0.01):0.01):0.01,((t14005:0.01,t14006:0.01):0.01,(t14007:0.01,t14008:0.01):0.01):0.01):0.01,(((t14009:0.01,t14010:0.01):0.01,(t14011:0.01,t14012:0.01):0.01):0.01,((t14013:0.01,t14014:0.01):0.01,(t14015:0.01,t14016:0.01):0.01):0.01):0.01):0.01):0.01):0.01,((((((t14017:0.01,t14018:0.01):0.01,(t14019:0.01,t14020:0.01):0.01):0.01,((t14021:0.01,t14022:0.01):0.01,(t14023:0.01,t14024:0.01):0.01):0.01):0.01,(((t14025:0.01,t14026:0.01):0.01,(t14027:0.01,t14028:0.01):0.01):0.01,((t14029:0.01,t14030:0.01):0.01,(t14031:0.01,t14032:0.01):0.01):0.01):0.01):0.01,((((t14033:0.01,t14034:0.01):0.01,(t14035:0.01,t14036:0.01):0.01):0.01,((t14037:0.01,t14038:0.01):0.01,(t14039:0.01,t14040:0.01):0.01):0.01):0.01,(((t14041:0.01,t14042:0.01):0.01,(t14043:0.01,t14044:0.01):0.01):0.01,((t14045:0.01,t14046:0.01):0.01,(t14047:0.01,t14048:0.01):0.01):0.01):0.01):0.01):0.01,(((((t14049:0.01,t14050:0.01):0.01,(t14051:0.01,t14052:0.01):0.01):0.01,((t14053:0.01,t14054:0.01):0.01,(t14055:0.01,t14056:0.01):0.01):0.01):0.01,(((t14057:0.01,t14058:0.01):0.01,(t14059:0.01,t14060:0.01):0.01):0.01,((t14061:0.01,t14062:0.01):0.01,(t14063:0.01,t14064:0.01):0.01):0.01):0.01):0.01,((((t14065:0.01,t14066:0.01):0.01,(t14067:0.01,t14068:0.01):0.01):0.01,((t14069:0.01,t14070:0.01):0.01,(t14071:0.01,t14072:0.01):0.01):0.01):0.01,(((t14073:0.01,t14074:0.01):0.01,(t14075:0.01,t14076:0.01):0.01):0.01,((t14077:0.01,t14078:0.01):0.01,(t14079:0.01,t14080:0.01):0.01):0.01):0.01):0.01):0.01):0.01):0.01):0.01,((((((((t14081:0.01,t14082:0.01):0.01,(t14083:0.01,t14084:0.01):0.01):0.01,((t14085:0.01,t14086:0.01):0.01,(t14087:0.01,t14088:0.01):0.01):0.01):0.01,(((t14089:0.01,t14090:0.01):0.01,(t14091:0.01,t14092:0.01):0.01):0.01,((t14093:0.01,t14094:0.01):0.01,(t14095:0.01,t14096:0.01):0.01):0.01):0.01):0.01,((((t14097:0.01,t14098:0.01):0.01,(t14099:0.01,t14100:0.01):0.01):0.01,((t14101:0.01,t14102:0.01):0.01,(t14103:0.01,t14104:0.01):0.01):0.01):0.01,(((t14105:0.01,t14106:0.01):0.01,(t14107:0.01,t14108:0.01):0.01):0.01,((t14109:0.01,t14110:0.01):0.01,(t14111:0.01,t14112:0.01):0.01):0.01):0.01):0.01):0.01,(((((t14113:0.01,t14114:0.01):0.01,(t14115:0.01,t14116:0.01):0.01):0.01,((t14117:0.01,t14118:0.01):0.01,(t14119:0.01,t14120:0.01):0.01):0.01):0.01,(((t14121:0.01,t14122:0.01):0.01,(t14123:0.01,t14124:0.01):0.01):0.01,((t14125:0.01,t14126:0.01):0.01,(t14127:0.01,t14128:0.01):0.01):0.01):0.01):0.01,((((t14129:0.01,t14130:0.01):0.01,(t14131:0.01,t14132:0.01):0.01):0.01,((t14133:0.01,t14134:0.01):0.01,(t14135:0.01,t14136:0.01):0.01):0.01):0.01,(((t14137:0.01,t14138:0.01):0.01,(t14139:0.01,t14140:0.01):0.01):0.01,((t14141:0.01,t14142:0.01):0.01,(t14143:0.01,t14144:0.01):0.01):0.01):0.01):0.01):0.01):0.01,((((((t14145:0.01,t14146:0.01):0.01,(t14147:0.01,t14148:0.01):0.01):0.01,((t14149:0.01,t14150:0.01):0.01,(t14151:0.01,t14152:0.01):0.01):0.01):0.01,(((t14153:0.01,t14154:0.01):0.01,(t14155:0.01,t14156:0.01):0.01):0.01,((t14157:0.01,t14158:0.01):0.01,(t14159:0.01,t14160:0.01):0.01):0.01):0.01):0.01,((((t14161:0.01,t14162:0.01):0.01,(t14163:0.01,t14164:0.01):0.01):0.01,((t14165:0.01,t14166:0.01):0.01,(t14167:0.01,t14168:0.01):0.01):0.01):0.01,(((t14169:0.01,t14170:0.01):0.01,(t14171:0.01,t14172:0.01):0.01):0.01,((t14173:0.01,t14174:0.01):0.01,(t14175:0.01,t14176:0.01):0.01):0.01):0.01):0.01):0.01,(((((t14177:0.01,t14178:0.01):0.01,(t14179:0.01,t14180:0.01):0.01):0.01,((t14181:0.01,t14182:0.01):0.01,(t14183:0.01,t14184:0.01):0.01):0.01):0.01,(((t14185:0.01,t14186:0.01):0.01,(t14187:0.01,t14188:0.01):0.01):0.01,((t14189:0.01,t14190:0.01):0.01,(t14191:0.01,t14192:0.01):0.01):0.01):0.01):0.01,((((t14193:0.01,t14194:0.01):0.01,(t14195:0.01,t14196:0.01):0.01):0.01,((t14197:0.01,t14198:0.01):0.01,(t14199:0.01,t14200:0.01):0.01):0.01):0.01,(((t14201:0.01,t14202:0.01):0.01,(t14203:0.01,t14204:0.01):0.01):0.01,((t14205:0.01,t14206:0.01):0.01,(t14207:0.01,t14208:0.01):0.01):0.01):0.01):0.01):0.01):0.01):0.01,(((((((t14209:0.01,t14210:0.01):0.01,(t14211:0.01,t14212:0.01):0.01):0.01,((t14213:0.01,t14214:0.01):0.01,(t14215:0.01,t14216:0.01):0.01):0.01):0.01,(((t14217:0.01,t14218:0.01):0.01,(t14219:0.01,t14220:0.01):0.01):0.01,((t14221:0.01,t14222:0.01):0.01,(t14223:0.01,t14224:0.01):0.01):0.01):0.01):0.01,((((t14225:0.01,t14226:0.01):0.01,(t14227:0.01,t14228:0.01):0.01):0.01,((t14229:0.01,t14230:0.01):0.01,(t14231:0.01,t14232:0.01):0.01):0.01):0.01,(((t14233:0.01,t14234:0.01):0.01,(t14235:0.01,t14236:0.01):0.01):0.01,((t14237:0.01,t14238:0.01):0.01,(t14239:0.01,t14240:0.01):0.01):0.01):0.01):0.01):0.01,(((((t14241:0.01,t14242:0.01):0.01,(t14243:0.01,t14244:0.01):0.01):0.01,((t14245:0.01,t14246:0.01):0.01,(t14247:0.01,t14248:0.01):0.01):0.01):0.01,(((t14249:0.01,t14250:0.01):0.01,(t14251:0.01,t14252:0.01):0.01):0.01,((t14253:0.01,t14254:0.01):0.01,(t14255:0.01,t14256:0.01):0.01):0.01):0.01):0.01,((((t14257:0.01,t14258:0.01):0.01,(t14259:0.01,t14260:0.01):0.01):0.01,((t14261:0.01,t14262:0.01):0.01,(t14263:0.01,t14264:0.01):0.01):0.01):0.01,(((t14265:0.01,t14266:0.01):0.01,(t14267:0.01,t14268:0.01):0.01):0.01,((t14269:0.01,t14270:0.01):0.01,(t14271:0.01,t14272:0.01):0.01):0.01):0.01):0.01):0.01):0.01,((((((t14273:0.01,t14274:0.01):0.01,(t14275:0.01,t14276:0.01):0.01):0.01,((t14277:0.01,t14278:0.01):0.01,(t14279:0.01,t14280:0.01):0.01):0.01):0.01,(((t14281:0.01,t14282:0.01):0.01,(t14283:0.01,t14284:0.01):0.01):0.01,((t14285:0.01,t14286:0.01):0.01,(t14287:0.01,t14288:0.01):0.01):0.01):0.01):0.01,((((t14289:0.01,t14290:0.01):0.01,(t14291:0.01,t14292:0.01):0.01):0.01,((t14293:0.01,t14294:0.01):0.01,(t14295:0.01,t14296:0.01):0.01):0.01):0.01,(((t14297:0.01,t14298:0.01):0.01,(t14299:0.01,t14300:0.01):0.01):0.01,((t14301:0.01,t14302:0.01):0.01,(t14303:0.01,t14304:0.01):0.01):0.01):0.01):0.01):0.01,(((((t14305:0.01,t14306:0.01):0.01,(t14307:0.01,t14308:0.01):0.01):0.01,((t14309:0.01,t14310:0.01):0.01,(t14311:0.01,t14312:0.01):0.01):0.01):0.01,(((t14313:0.01,t14314:0.01):0.01,(t14315:0.01,t14316:0.01):0.01):0.01,((t14317:0.01,t14318:0.01):0.01,(t14319:0.01,t14320:0.01):0.01):0.01):0.01):0.01,((((t14321:0.01,t14322:0.01):0.01,(t14323:0.01,t14324:0.01):0.01):0.01,((t14325:0.01,t14326:0.01):0.01,(t14327:0.01,t14328:0.01):0.01):0.01):0.01,(((t14329:0.01,t14330:0.01):0.01,(t14331:0.01,t14332:0.01):0.01):0.01,((t14333:0.01,t14334:0.01):0.01,(t14335:0.01,t14336:0.01):0.01):0.01):0.01):0.01):0.01):0.01):0.01):0.01):0.01):0.01):0.01,(((((((((((t14337:0.01,t14338:0.01):0.01,(t14339:0.01,t14340:0.01):0.01):0.01,((t14341:0.01,t14342:0.01):0.01,(t14343:0.01,t14344:0.01):0.01):0.01):0.01,(((t14345:0.01,t14346:0.01):0.01,(t14347:0.01,t14348:0.01):0.01):0.01,((t14349:0.01,t14350:0.01):0.01,(t14351:0.01,t14352:0.01):0.01):0.01):0.01):0.01,((((t14353:0.01,t14354:0.01):0.01,(t14355:0.01,t14356:0.01):0.01):0.01,((t14357:0.01,t14358:0.01):0.01,(t14359:0.01,t14360:0.01):0.01):0.01):0.01,(((t14361:0.01,t14362:0.01):0.01,(t14363:0.01,t14364:0.01):0.01):0.01,((t14365:0.01,t14366:0.01):0.01,(t14367:0.01,t14368:0.01):0.01):0.01):0.01):0.01):0.01,(((((t14369:0.01,t14370:0.01):0.01,(t14371:0.01,t14372:0.01):0.01):0.01,((t14373:0.01,t14374:0.01):0.01,(t14375:0.01,t14376:0.01):0.01):0.01):0.01,(((t14377:0.01,t14378:0.01):0.01,(t14379:0.01,t14380:0.01):0.01):0.01,((t14381:0.01,t14382:0.01):0.01,(t14383:0.01,t14384:0.01):0.01):0.01):0.01):0.01,((((t14385:0.01,t14386:0.01):0.01,(t14387:0.01,t14388:0.01):0.01):0.01,((t14389:0.01,t14390:0.01):0.01,(t14391:0.01,t14392:0.01):0.01):0.01):0.01,(((t14393:0.01,t14394:0.01):0.01,(t14395:0.01,t14396:0.01):0.01):0.01,((t14397:0.01,t14398:0.01):0.01,(t14399:0.01,t14400:0.01):0.01):0.01):0.01):0.01):0.01):0.01,((((((t14401:0.01,t14402:0.01):0.01,(t14403:0.01,t14404:0.01):0.01):0.01,((t14405:0.01,t14406:0.01):0.01,(t14407:0.01,t14408:0.01):0.01):0.01):0.01,(((t14409:0.01,t14410:0.01):0.01,(t14411:0.01,t14412:0.01):0.01):0.01,((t14413:0.01,t14414:0.01):0.01,(t14415:0.01,t14416:0.01):0.01):0.01):0.01):0.01,((((t14417:0.01,t14418:0.01):0.01,(t14419:0.01,t14420:0.01):0.01):0.01,((t14421:0.01,t14422:0.01):0.01,(t14423:0.01,t14424:0.01):0.01):0.01):0.01,(((t14425:0.01,t14426:0.01):0.01,(t14427:0.01,t14428:0.01):0.01):0.01,((t14429:0.01,t14430:0.01):0.01,(t14431:0.01,t14432:0.01):0.01):0.01):0.01):0.01):0.01,(((((t14433:0.01,t14434:0.01):0.01,(t14435:0.01,t14436:0.01):0.01):0.01,((t14437:0.01,t14438:0.01):0.01,(t14439:0.01,t14440:0.01):0.01):0.01):0.01,(((t14441:0.01,t14442:0.01):0.01,(t14443:0.01,t14444:0.01):0.01):0.01,((t14445:0.01,t14446:0.01):0.01,(t14447:0.01,t14448:0.01):0.01):0.01):0.01):0.01,((((t14449:0.01,t14450:0.01):0.01,(t14451:0.01,t14452:0.01):0.01):0.01,((t14453:0.01,t14454:0.01):0.01,(t14455:0.01,t14456:0.01):0.01):0.01):0.01,(((t14457:0.01,t14458:0.01):0.01,(t14459:0.01,t14460:0.01):0.01):0.01,((t14461:0.01,t14462:0.01):0.01,(t14463:0.01,t14464:0.01):0.01):0.01):0.01):0.01):0.01):0.01):0.01,(((((((t14465:0.01,t14466:0.01):0.01,(t14467:0.01,t14468:0.01):0.01):0.01,((t14469:0.01,t14470:0.01):0.01,(t14471:0.01,t14472:0.01):0.01):0.01):0.01,(((t14473:0.01,t14474:0.01):0.01,(t14475:0.01,t14476:0.01):0.01):0.01,((t14477:0.01,t14478:0.01):0.01,(t14479:0.01,t14480:0.01):0.01):0.01):0.01):0.01,((((t14481:0.01,t14482:0.01):0.01,(t14483:0.01,t14484:0.01):0.01):0.01,((t14485:0.01,t14486:0.01):0.01,(t14487:0.01,t14488:0.01):0.01):0.01):0.01,(((t14489:0.01,t14490:0.01):0.01,(t14491:0.01,t14492:0.01):0.01):0.01,((t14493:0.01,t14494:0.01):0.01,(t14495:0.01,t14496:0.01):0.01):0.01):0.01):0.01):0.01,(((((t14497:0.01,t14498:0.01):0.01,(t14499:0.01,t14500:0.01):0.01):0.01,((t14501:0.01,t14502:0.01):0.01,(t14503:0.01,t14504:0.01):0.01):0.01):0.01,(((t14505:0.01,t14506:0.01):0.01,(t14507:0.01,t14508:0.01):0.01):0.01,((t14509:0.01,t14510:0.01):0.01,(t14511:0.01,t14512:0.01):0.01):0.01):0.01):0.01,((((t14513:0.01,t14514:0.01):0.01,(t14515:0.01,t14516:0.01):0.01):0.01,((t14517:0.01,t14518:0.01):0.01,(t14519:0.01,t14520:0.01):0.01):0.01):0.01,(((t14521:0.01,t14522:0.01):0.01,(t14523:0.01,t14524:0.01):0.01):0.01,((t14525:0.01,t14526:0.01):0.01,(t14527:0.01,t14528:0.01):0.01):0.01):0.01):0.01):0.01):0.01,((((((t14529:0.01,t14530:0.01):0.01,(t14531:0.01,t14532:0.01):0.01):0.01,((t14533:0.01,t14534:0.01):0.01,(t14535:0.01,t14536:0.01):0.01):0.01):0.01,(((t14537:0.01,t14538:0.01):0.01,(t14539:0.01,t14540:0.01):0.01):0.01,((t14541:0.01,t14542:0.01):0.01,(t14543:0.01,t14544:0.01):0.01):0.01):0.01):0.01,((((t14545:0.01,t14546:0.01):0.01,(t14547:0.01,t14548:0.01):0.01):0.01,((t14549:0.01,t14550:0.01):0.01,(t14551:0.01,t14552:0.01):0.01):0.01):0.01,(((t14553:0.01,t14554:0.01):0.01,(t14555:0.01,t14556:0.01):0.01):0.01,((t14557:0.01,t14558:0.01):0.01,(t14559:0.01,t14560:0.01):0.01):0.01):0.01):0.01):0.01,(((((t14561:0.01,t14562:0.01):0.01,(t14563:0.01,t14564:0.01):0.01):0.01,((t14565:0.01,t14566:0.01):0.01,(t14567:0.01,t14568:0.01):0.01):0.01):0.01,(((t14569:0.01,t14570:0.01):0.01,(t14571:0.01,t14572:0.01):0.01):0.01,((t14573:0.01,t14574:0.01):0.01,(t14575:0.01,t14576:0.01):0.01):0.01):0.01):0.01,((((t14577:0.01,t14578:0.01):0.01,(t14579:0.01,t14580:0.01):0.01):0.01,((t14581:0.01,t14582:0.01):0.01,(t14583:0.01,t14584:0.01):0.01):0.01):0.01,(((t14585:0.01,t14586:0.01):0.01,(t14587:0.01,t14588:0.01):0.01):0.01,((t14589:0.01,t14590:0.01):0.01,(t14591:0.01,t14592:0.01):0.01):0.01):0.01):0.01):0.01):0.01):0.01):0.01,((((((((t14593:0.01,t14594:0.01):0.01,(t14595:0.01,t14596:0.01):0.01):0.01,((t14597:0.01,t14598:0.01):0.01,(t14599:0.01,t14600:0.01):0.01):0.01):0.01,(((t14601:0.01,t14602:0.01):0.01,(t14603:0.01,t14604:0.01):0.01):0.01,((t14605:0.01,t14606:0.01):0.01,(t14607:0.01,t14608:0.01):0.01):0.01):0.01):0.01,((((t14609:0.01,t14610:0.01):0.01,(t14611:0.01,t14612:0.01):0.01):0.01,((t14613:0.01,t14614:0.01):0.01,(t14615:0.01,t14616:0.01):0.01):0.01):0.01,(((t14617:0.01,t14618:0.01):0.01,(t14619:0.01,t14620:0.01):0.01):0.01,((t14621:0.01,t14622:0.01):0.01,(t14623:0.01,t14624:0.01):0.01):0.01):0.01):0.01):0.01,(((((t14625:0.01,t14626:0.01):0.01,(t14627:0.01,t14628:0.01):0.01):0.01,((t14629:0.01,t14630:0.01):0.01,(t14631:0.01,t14632:0.01):0.01):0.01):0.01,(((t14633:0.01,t14634:0.01):0.01,(t14635:0.01,t14636:0.01):0.01):0.01,((t14637:0.01,t14638:0.01):0.01,(t14639:0.01,t14640:0.01):0.01):0.01):0.01):0.01,((((t14641:0.01,t14642:0.01):0.01,(t14643:0.01,t14644:0.01):0.01):0.01,((t14645:0.01,t14646:0.01):0.01,(t14647:0.01,t14648:0.01):0.01):0.01):0.01,(((t14649:0.01,t14650:0.01):0.01,(t14651:0.01,t14652:0.01):0.01):0.01,((t14653:0.01,t14654:0.01):0.01,(t14655:0.01,t14656:0.01):0.01):0.01):0.01):0.01):0.01):0.01,((((((t14657:0.01,t14658:0.01):0.01,(t14659:0.01,t14660:0.01):0.01):0.01,((t14661:0.01,t14662:0.01):0.01,(t14663:0.01,t14664:0.01):0.01):0.01):0.01,(((t14665:0.01,t14666:0.01):0.01,(t14667:0.01,t14668:0.01):0.01):0.01,((t14669:0.01,t14670:0.01):0.01,(t14671:0.01,t14672:0.01):0.01):0.01):0.01):0.01,((((t14673:0.01,t14674:0.01):0.01,(t14675:0.01,t14676:0.01):0.01):0.01,((t14677:0.01,t14678:0.01):0.01,(t14679:0.01,t14680:0.01):0.01):0.01):0.01,(((t14681:0.01,t14682:0.01):0.01,(t14683:0.01,t14684:0.01):0.01):0.01,((t14685:0.01,t14686:0.01):0.01,(t14687:0.01,t14688:0.01):0.01):0.01):0.01):0.01):0.01,(((((t14689:0.01,t14690:0.01):0.01,(t14691:0.01,t14692:0.01):0.01):0.01,((t14693:0.01,t14694:0.01):0.01,(t14695:0.01,t14696:0.01):0.01):0.01):0.01,(((t14697:0.01,t14698:0.01):0.01,(t14699:0.01,t14700:0.01):0.01):0.01,((t14701:0.01,t14702:0.01):0.01,(t14703:0.01,t14704:0.01):0.01):0.01):0.01):0.01,((((t14705:0.01,t14706:0.01):0.01,(t14707:0.01,t14708:0.01):0.01):0.01,((t14709:0.01,t14710:0.01):0.01,(t14711:0.01,t14712:0.01):0.01):0.01):0.01,(((t14713:0.01,t14714:0.01):0.01,(t14715:0.01,t14716:0.01):0.01):0.01,((t14717:0.01,t14718:0.01):0.01,(t14719:0.01,t14720:0.01):0.01):0.01):0.01):0.01):0.01):0.01):0.01,(((((((t14721:0.01,t14722:0.01):0.01,(t14723:0.01,t14724:0.01):0.01):0.01,((t14725:0.01,t14726:0.01):0.01,(t14727:0.01,t14728:0.01):0.01):0.01):0.01,(((t14729:0.01,t14730:0.01):0.01,(t14731:0.01,t14732:0.01):0.01):0.01,((t14733:0.01,t14734:0.01):0.01,(t14735:0.01,t14736:0.01):0.01):0.01):0.01):0.01,((((t14737:0.01,t14738:0.01):0.01,(t14739:0.01,t14740:0.01):0.01):0.01,((t14741:0.01,t14742:0.01):0.01,(t14743:0.01,t14744:0.01):0.01):0.01):0.01,(((t14745:0.01,t14746:0.01):0.01,(t14747:0.01,t14748:0.01):0.01):0.01,((t14749:0.01,t14750:0.01):0.01,(t14751:0.01,t14752:0.01):0.01):0.01):0.01):0.01):0.01,(((((t14753:0.01,t14754:0.01):0.01,(t14755:0.01,t14756:0.01):0.01):0.01,((t14757:0.01,t14758:0.01):0.01,(t14759:0.01,t14760:0.01):0.01):0.01):0.01,(((t14761:0.01,t14762:0.01):0.01,(t14763:0.01,t14764:0.01):0.01):0.01,((t14765:0.01,t14766:0.01):0.01,(t14767:0.01,t14768:0.01):0.01):0.01):0.01):0.01,((((t14769:0.01,t14770:0.01):0.01,(t14771:0.01,t14772:0.01):0.01):0.01,((t14773:0.01,t14774:0.01):0.01,(t14775:0.01,t14776:0.01):0.01):0.01):0.01,(((t14777:0.01,t14778:0.01):0.01,(t14779:0.01,t14780:0.01):0.01):0.01,((t14781:0.01,t14782:0.01):0.01,(t14783:0.01,t14784:0.01):0.01):0.01):0.01):0.01):0.01):0.01,((((((t14785:0.01,t14786:0.01):0.01,(t14787:0.01,t14788:0.01):0.01):0.01,((t14789:0.01,t14790:0.01):0.01,(t14791:0.01,t14792:0.01):0.01):0.01):0.01,(((t14793:0.01,t14794:0.01):0.01,(t14795:0.01,t14796:0.01):0.01):0.01,((t14797:0.01,t14798:0.01):0.01,(t14799:0.01,t14800:0.01):0.01):0.01):0.01):0.01,((((t14801:0.01,t14802:0.01):0.01,(t14803:0.01,t14804:0.01):0.01):0.01,((t14805:0.01,t14806:0.01):0.01,(t14807:0.01,t14808:0.01):0.01):0.01):0.01,(((t14809:0.01,t14810:0.01):0.01,(t14811:0.01,t14812:0.01):0.01):0.01,((t14813:0.01,t14814:0.01):0.01,(t14815:0.01,t14816:0.01):0.01):0.01):0.01):0.01):0.01,(((((t14817:0.01,t14818:0.01):0.01,(t14819:0.01,t14820:0.01):0.01):0.01,((t14821:0.01,t14822:0.01):0.01,(t14823:0.01,t14824:0.01):0.01):0.01):0.01,(((t14825:0.01,t14826:0.01):0.01,(t14827:0.01,t14828:0.01):0.01):0.01,((t14829:0.01,t14830:0.01):0.01,(t14831:0.01,t14832:0.01):0.01):0.01):0.01):0.01,((((t14833:0.01,t14834:0.01):0.01,(t14835:0.01,t14836:0.01):0.01):0.01,((t14837:0.01,t14838:0.01):0.01,(t14839:0.01,t14840:0.01):0.01):0.01):0.01,(((t14841:0.01,t14842:0.01):0.01,(t14843:0.01,t14844:0.01):0.01):0.01,((t14845:0.01,t14846:0.01):0.01,(t14847:0.01,t14848:0.01):0.01):0.01):0.01):0.01):0.01):0.01):0.01):0.01):0.01,(((((((((t14849:0.01,t14850:0.01):0.01,(t14851:0.01,t14852:0.01):0.01):0.01,((t14853:0.01,t14854:0.01):0.01,(t14855:0.01,t14856:0.01):0.01):0.01):0.01,(((t14857:0.01,t14858:0.01):0.01,(t14859:0.01,t14860:0.01):0.01):0.01,((t14861:0.01,t14862:0.01):0.01,(t14863:0.01,t14864:0.01):0.01):0.01):0.01):0.01,((((t14865:0.01,t14866:0.01):0.01,(t14867:0.01,t14868:0.01):0.01):0.01,((t14869:0.01,t14870:0.01):0.01,(t14871:0.01,t14872:0.01):0.01):0.01):0.01,(((t14873:0.01,t14874:0.01):0.01,(t14875:0.01,t14876:0.01):0.01):0.01,((t14877:0.01,t14878:0.01):0.01,(t14879:0.01,t14880:0.01):0.01):0.01):0.01):0.01):0.01,(((((t14881:0.01,t14882:0.01):0.01,(t14883:0.01,t14884:0.01):0.01):0.01,((t14885:0.01,t14886:0.01):0.01,(t14887:0.01,t14888:0.01):0.01):0.01):0.01,(((t14889:0.01,t14890:0.01):0.01,(t14891:0.01,t14892:0.01):0.01):0.01,((t14893:0.01,t14894:0.01):0.01,(t14895:0.01,t14896:0.01):0.01):0.01):0.01):0.01,((((t14897:0.01,t14898:0.01):0.01,(t14899:0.01,t14900:0.01):0.01):0.01,((t14901:0.01,t14902:0.01):0.01,(t14903:0.01,t14904:0.01):0.01):0.01):0.01,(((t14905:0.01,t14906:0.01):0.01,(t14907:0.01,t14908:0.01):0.01):0.01,((t14909:0.01,t14910:0.01):0.01,(t14911:0.01,t14912:0.01):0.01):0.01):0.01):0.01):0.01):0.01,((((((t14913:0.01,t14914:0.01):0.01,(t14915:0.01,t14916:0.01):0.01):0.01,((t14917:0.01,t14918:0.01):0.01,(t14919:0.01,t14920:0.01):0.01):0.01):0.01,(((t14921:0.01,t14922:0.01):0.01,(t14923:0.01,t14924:0.01):0.01):0.01,((t14925:0.01,t14926:0.01):0.01,(t14927:0.01,t14928:0.01):0.01):0.01):0.01):0.01,((((t14929:0.01,t14930:0.01):0.01,(t14931:0.01,t14932:0.01):0.01):0.01,((t14933:0.01,t14934:0.01):0.01,(t14935:0.01,t14936:0.01):0.01):0.01):0.01,(((t14937:0.01,t14938:0.01):0.01,(t14939:0.01,t14940:0.01):0.01):0.01,((t14941:0.01,t14942:0.01):0.01,(t14943:0.01,t14944:0.01):0.01):0.01):0.01):0.01):0.01,(((((t14945:0.01,t14946:0.01):0.01,(t14947:0.01,t14948:0.01):0.01):0.01,((t14949:0.01,t14950:0.01):0.01,(t14951:0.01,t14952:0.01):0.01):0.01):0.01,(((t14953:0.01,t14954:0.01):0.01,(t14955:0.01,t14956:0.01):0.01):0.01,((t14957:0.01,t14958:0.01):0.01,(t14959:0.01,t14960:0.01):0.01):0.01):0.01):0.01,((((t14961:0.01,t14962:0.01):0.01,(t14963:0.01,t14964:0.01):0.01):0.01,((t14965:0.01,t14966:0.01):0.01,(t14967:0.01,t14968:0.01):0.01):0.01):0.01,(((t14969:0.01,t14970:0.01):0.01,(t14971:0.01,t14972:0.01):0.01):0.01,((t14973:0.01,t14974:0.01):0.01,(t14975:0.01,t14976:0.01):0.01):0.01):0.01):0.01):0.01):0.01):0.01,(((((((t14977:0.01,t14978:0.01):0.01,(t14979:0.01,t14980:0.01):0.01):0.01,((t14981:0.01,t14982:0.01):0.01,(t14983:0.01,t14984:0.01):0.01):0.01):0.01,(((t14985:0.01,t14986:0.01):0.01,(t14987:0.01,t14988:0.01):0.01):0.01,((t14989:0.01,t14990:0.01):0.01,(t14991:0.01,t14992:0.01):0.01):0.01):0.01):0.01,((((t14993:0.01,t14994:0.01):0.01,(t14995:0.01,t14996:0.01):0.01):0.01,((t14997:0.01,t14998:0.01):0.01,(t14999:0.01,t15000:0.01):0.01):0.01):0.01,(((t15001:0.01,t15002:0.01):0.01,(t15003:0.01,t15004:0.01):0.01):0.01,((t15005:0.01,t15006:0.01):0.01,(t15007:0.01,t15008:0.01):0.01):0.01):0.01):0.01):0.01,(((((t15009:0.01,t15010:0.01):0.01,(t15011:0.01,t15012:0.01):0.01):0.01,((t15013:0.01,t15014:0.01):0.01,(t15015:0.01,t15016:0.01):0.01):0.01):0.01,(((t15017:0.01,t15018:0.01):0.01,(t15019:0.01,t15020:0.01):0.01):0.01,((t15021:0.01,t15022:0.01):0.01,(t15023:0.01,t15024:0.01):0.01):0.01):0.01):0.01,((((t15025:0.01,t15026:0.01):0.01,(t15027:0.01,t15028:0.01):0.01):0.01,((t15029:0.01,t15030:0.01):0.01,(t15031:0.01,t15032:0.01):0.01):0.01):0.01,(((t15033:0.01,t15034:0.01):0.01,(t15035:0.01,t15036:0.01):0.01):0.01,((t15037:0.01,t15038:0.01):0.01,(t15039:0.01,t15040:0.01):0.01):0.01):0.01):0.01):0.01):0.01,((((((t15041:0.01,t15042:0.01):0.01,(t15043:0.01,t15044:0.01):0.01):0.01,((t15045:0.01,t15046:0.01):0.01,(t15047:0.01,t15048:0.01):0.01):0.01):0.01,(((t15049:0.01,t15050:0.01):0.01,(t15051:0.01,t15052:0.01):0.01):0.01,((t15053:0.01,t15054:0.01):0.01,(t15055:0.01,t15056:0.01):0.01):0.01):0.01):0.01,((((t15057:0.01,t15058:0.01):0.01,(t15059:0.01,t15060:0.01):0.01):0.01,((t15061:0.01,t15062:0.01):0.01,(t15063:0.01,t15064:0.01):0.01):0.01):0.01,(((t15065:0.01,t15066:0.01):0.01,(t15067:0.01,t15068:0.01):0.01):0.01,((t15069:0.01,t15070:0.01):0.01,(t15071:0.01,t15072:0.01):0.01):0.01):0.01):0.01):0.01,(((((t15073:0.01,t15074:0.01):0.01,(t15075:0.01,t15076:0.01):0.01):0.01,((t15077:0.01,t15078:0.01):0.01,(t15079:0.01,t15080:0.01):0.01):0.01):0.01,(((t15081:0.01,t15082:0.01):0.01,(t15083:0.01,t15084:0.01):0.01):0.01,((t15085:0.01,t15086:0.01):0.01,(t15087:0.01,t15088:0.01):0.01):0.01):0.01):0.01,((((t15089:0.01,t15090:0.01):0.01,(t15091:0.01,t15092:0.01):0.01):0.01,((t15093:0.01,t15094:0.01):0.01,(t15095:0.01,t15096:0.01):0.01):0.01):0.01,(((t15097:0.01,t15098:0.01):0.01,(t15099:0.01,t15100:0.01):0.01):0.01,((t15101:0.01,t15102:0.01):0.01,(t15103:0.01,t15104:0.01):0.01):0.01):0.01):0.01):0.01):0.01):0.01):0.01,((((((((t15105:0.01,t15106:0.01):0.01,(t15107:0.01,t15108:0.01):0.01):0.01,((t15109:0.01,t15110:0.01):0.01,(t15111:0.01,t15112:0.01):0.01):0.01):0.01,(((t15113:0.01,t15114:0.01):0.01,(t15115:0.01,t15116:0.01):0.01):0.01,((t15117:0.01,t15118:0.01):0.01,(t15119:0.01,t15120:0.01):0.01):0.01):0.01):0.01,((((t15121:0.01,t15122:0.01):0.01,(t15123:0.01,t15124:0.01):0.01):0.01,((t15125:0.01,t15126:0.01):0.01,(t15127:0.01,t15128:0.01):0.01):0.01):0.01,(((t15129:0.01,t15130:0.01):0.01,(t15131:0.01,t15132:0.01):0.01):0.01,((t15133:0.01,t15134:0.01):0.01,(t15135:0.01,t15136:0.01):0.01):0.01):0.01):0.01):0.01,(((((t15137:0.01,t15138:0.01):0.01,(t15139:0.01,t15140:0.01):0.01):0.01,((t15141:0.01,t15142:0.01):0.01,(t15143:0.01,t15144:0.01):0.01):0.01):0.01,(((t15145:0.01,t15146:0.01):0.01,(t15147:0.01,t15148:0.01):0.01):0.01,((t15149:0.01,t15150:0.01):0.01,(t15151:0.01,t15152:0.01):0.01):0.01):0.01):0.01,((((t15153:0.01,t15154:0.01):0.01,(t15155:0.01,t15156:0.01):0.01):0.01,((t15157:0.01,t15158:0.01):0.01,(t15159:0.01,t15160:0.01):0.01):0.01):0.01,(((t15161:0.01,t15162:0.01):0.01,(t15163:0.01,t15164:0.01):0.01):0.01,((t15165:0.01,t15166:0.01):0.01,(t15167:0.01,t15168:0.01):0.01):0.01):0.01):0.01):0.01):0.01,((((((t15169:0.01,t15170:0.01):0.01,(t15171:0.01,t15172:0.01):0.01):0.01,((t15173:0.01,t15174:0.01):0.01,(t15175:0.01,t15176:0.01):0.01):0.01):0.01,(((t15177:0.01,t15178:0.01):0.01,(t15179:0.01,t15180:0.01):0.01):0.01,((t15181:0.01,t15182:0.01):0.01,(t15183:0.01,t15184:0.01):0.01):0.01):0.01):0.01,((((t15185:0.01,t15186:0.01):0.01,(t15187:0.01,t15188:0.01):0.01):0.01,((t15189:0.01,t15190:0.01):0.01,(t15191:0.01,t15192:0.01):0.01):0.01):0.01,(((t15193:0.01,t15194:0.01):0.01,(t15195:0.01,t15196:0.01):0.01):0.01,((t15197:0.01,t15198:0.01):0.01,(t15199:0.01,t15200:0.01):0.01):0.01):0.01):0.01):0.01,(((((t15201:0.01,t15202:0.01):0.01,(t15203:0.01,t15204:0.01):0.01):0.01,((t15205:0.01,t15206:0.01):0.01,(t15207:0.01,t15208:0.01):0.01):0.01):0.01,(((t15209:0.01,t15210:0.01):0.01,(t15211:0.01,t15212:0.01):0.01):0.01,((t15213:0.01,t15214:0.01):0.01,(t15215:0.01,t15216:0.01):0.01):0.01):0.01):0.01,((((t15217:0.01,t15218:0.01):0.01,(t15219:0.01,t15220:0.01):0.01):0.01,((t15221:0.01,t15222:0.01):0.01,(t15223:0.01,t15224:0.01):0.01):0.01):0.01,(((t15225:0.01,t15226:0.01):0.01,(t15227:0.01,t15228:0.01):0.01):0.01,((t15229:0.01,t15230:0.01):0.01,(t15231:0.01,t15232:0.01):0.01):0.01):0.01):0.01):0.01):0.01):0.01,(((((((t15233:0.01,t15234:0.01):0.01,(t15235:0.01,t15236:0.01):0.01):0.01,((t15237:0.01,t15238:0.01):0.01,(t15239:0.01,t15240:0.01):0.01):0.01):0.01,(((t15241:0.01,t15242:0.01):0.01,(t15243:0.01,t15244:0.01):0.01):0.01,((t15245:0.01,t15246:0.01):0.01,(t15247:0.01,t15248:0.01):0.01):0.01):0.01):0.01,((((t15249:0.01,t15250:0.01):0.01,(t15251:0.01,t15252:0.01):0.01):0.01,((t15253:0.01,t15254:0.01):0.01,(t15255:0.01,t15256:0.01):0.01):0.01):0.01,(((t15257:0.01,t15258:0.01):0.01,(t15259:0.01,t15260:0.01):0.01):0.01,((t15261:0.01,t15262:0.01):0.01,(t15263:0.01,t15264:0.01):0.01):0.01):0.01):0.01):0.01,(((((t15265:0.01,t15266:0.01):0.01,(t15267:0.01,t15268:0.01):0.01):0.01,((t15269:0.01,t15270:0.01):0.01,(t15271:0.01,t15272:0.01):0.01):0.01):0.01,(((t15273:0.01,t15274:0.01):0.01,(t15275:0.01,t15276:0.01):0.01):0.01,((t15277:0.01,t15278:0.01):0.01,(t15279:0.01,t15280:0.01):0.01):0.01):0.01):0.01,((((t15281:0.01,t15282:0.01):0.01,(t15283:0.01,t15284:0.01):0.01):0.01,((t15285:0.01,t15286:0.01):0.01,(t15287:0.01,t15288:0.01):0.01):0.01):0.01,(((t15289:0.01,t15290:0.01):0.01,(t15291:0.01,t15292:0.01):0.01):0.01,((t15293:0.01,t15294:0.01):0.01,(t15295:0.01,t15296:0.01):0.01):0.01):0.01):0.01):0.01):0.01,((((((t15297:0.01,t15298:0.01):0.01,(t15299:0.01,t15300:0.01):0.01):0.01,((t15301:0.01,t15302:0.01):0.01,(t15303:0.01,t15304:0.01):0.01):0.01):0.01,(((t15305:0.01,t15306:0.01):0.01,(t15307:0.01,t15308:0.01):0.01):0.01,((t15309:0.01,t15310:0.01):0.01,(t15311:0.01,t15312:0.01):0.01):0.01):0.01):0.01,((((t15313:0.01,t15314:0.01):0.01,(t15315:0.01,t15316:0.01):0.01):0.01,((t15317:0.01,t15318:0.01):0.01,(t15319:0.01,t15320:0.01):0.01):0.01):0.01,(((t15321:0.01,t15322:0.01):0.01,(t15323:0.01,t15324:0.01):0.01):0.01,((t15325:0.01,t15326:0.01):0.01,(t15327:0.01,t15328:0.01):0.01):0.01):0.01):0.01):0.01,(((((t15329:0.01,t15330:0.01):0.01,(t15331:0.01,t15332:0.01):0.01):0.01,((t15333:0.01,t15334:0.01):0.01,(t15335:0.01,t15336:0.01):0.01):0.01):0.01,(((t15337:0.01,t15338:0.01):0.01,(t15339:0.01,t15340:0.01):0.01):0.01,((t15341:0.01,t15342:0.01):0.01,(t15343:0.01,t15344:0.01):0.01):0.01):0.01):0.01,((((t15345:0.01,t15346:0.01):0.01,(t15347:0.01,t15348:0.01):0.01):0.01,((t15349:0.01,t15350:0.01):0.01,(t15351:0.01,t15352:0.01):0.01):0.01):0.01,(((t15353:0.01,t15354:0.01):0.01,(t15355:0.01,t15356:0.01):0.01):0.01,((t15357:0.01,t15358:0.01):0.01,(t15359:0.01,t15360:0.01):0.01):0.01):0.01):0.01):0.01):0.01):0.01):0.01):0.01):0.01,((((((((((t15361:0.01,t15362:0.01):0.01,(t15363:0.01,t15364:0.01):0.01):0.01,((t15365:0.01,t15366:0.01):0.01,(t15367:0.01,t15368:0.01):0.01):0.01):0.01,(((t15369:0.01,t15370:0.01):0.01,(t15371:0.01,t15372:0.01):0.01):0.01,((t15373:0.01,t15374:0.01):0.01,(t15375:0.01,t15376:0.01):0.01):0.01):0.01):0.01,((((t15377:0.01,t15378:0.01):0.01,(t15379:0.01,t15380:0.01):0.01):0.01,((t15381:0.01,t15382:0.01):0.01,(t15383:0.01,t15384:0.01):0.01):0.01):0.01,(((t15385:0.01,t15386:0.01):0.01,(t15387:0.01,t15388:0.01):0.01):0.01,((t15389:0.01,t15390:0.01):0.01,(t15391:0.01,t15392:0.01):0.01):0.01):0.01):0.01):0.01,(((((t15393:0.01,t15394:0.01):0.01,(t15395:0.01,t15396:0.01):0.01):0.01,((t15397:0.01,t15398:0.01):0.01,(t15399:0.01,t15400:0.01):0.01):0.01):0.01,(((t15401:0.01,t15402:0.01):0.01,(t15403:0.01,t15404:0.01):0.01):0.01,((t15405:0.01,t15406:0.01):0.01,(t15407:0.01,t15408:0.01):0.01):0.01):0.01):0.01,((((t15409:0.01,t15410:0.01):0.01,(t15411:0.01,t15412:0.01):0.01):0.01,((t15413:0.01,t15414:0.01):0.01,(t15415:0.01,t15416:0.01):0.01):0.01):0.01,(((t15417:0.01,t15418:0.01):0.01,(t15419:0.01,t15420:0.01):0.01):0.01,((t15421:0.01,t15422:0.01):0.01,(t15423:0.01,t15424:0.01):0.01):0.01):0.01):0.01):0.01):0.01,((((((t15425:0.01,t15426:0.01):0.01,(t15427:0.01,t15428:0.01):0.01):0.01,((t15429:0.01,t15430:0.01):0.01,(t15431:0.01,t15432:0.01):0.01):0.01):0.01,(((t15433:0.01,t15434:0.01):0.01,(t15435:0.01,t15436:0.01):0.01):0.01,((t15437:0.01,t15438:0.01):0.01,(t15439:0.01,t15440:0.01):0.01):0.01):0.01):0.01,((((t15441:0.01,t15442:0.01):0.01,(t15443:0.01,t15444:0.01):0.01):0.01,((t15445:0.01,t15446:0.01):0.01,(t15447:0.01,t15448:0.01):0.01):0.01):0.01,(((t15449:0.01,t15450:0.01):0.01,(t15451:0.01,t15452:0.01):0.01):0.01,((t15453:0.01,t15454:0.01):0.01,(t15455:0.01,t15456:0.01):0.01):0.01):0.01):0.01):0.01,(((((t15457:0.01,t15458:0.01):0.01,(t15459:0.01,t15460:0.01):0.01):0.01,((t15461:0.01,t15462:0.01):0.01,(t15463:0.01,t15464:0.01):0.01):0.01):0.01,(((t15465:0.01,t15466:0.01):0.01,(t15467:0.01,t15468:0.01):0.01):0.01,((t15469:0.01,t15470:0.01):0.01,(t15471:0.01,t15472:0.01):0.01):0.01):0.01):0.01,((((t15473:0.01,t15474:0.01):0.01,(t15475:0.01,t15476:0.01):0.01):0.01,((t15477:0.01,t15478:0.01):0.01,(t15479:0.01,t15480:0.01):0.01):0.01):0.01,(((t15481:0.01,t15482:0.01):0.01,(t15483:0.01,t15484:0.01):0.01):0.01,((t15485:0.01,t15486:0.01):0.01,(t15487:0.01,t15488:0.01):0.01):0.01):0.01):0.01):0.01):0.01):0.01,(((((((t15489:0.01,t15490:0.01):0.01,(t15491:0.01,t15492:0.01):0.01):0.01,((t15493:0.01,t15494:0.01):0.01,(t15495:0.01,t15496:0.01):0.01):0.01):0.01,(((t15497:0.01,t15498:0.01):0.01,(t15499:0.01,t15500:0.01):0.01):0.01,((t15501:0.01,t15502:0.01):0.01,(t15503:0.01,t15504:0.01):0.01):0.01):0.01):0.01,((((t15505:0.01,t15506:0.01):0.01,(t15507:0.01,t15508:0.01):0.01):0.01,((t15509:0.01,t15510:0.01):0.01,(t15511:0.01,t15512:0.01):0.01):0.01):0.01,(((t15513:0.01,t15514:0.01):0.01,(t15515:0.01,t15516:0.01):0.01):0.01,((t15517:0.01,t15518:0.01):0.01,(t15519:0.01,t15520:0.01):0.01):0.01):0.01):0.01):0.01,(((((t15521:0.01,t15522:0.01):0.01,(t15523:0.01,t15524:0.01):0.01):0.01,((t15525:0.01,t15526:0.01):0.01,(t15527:0.01,t15528:0.01):0.01):0.01):0.01,(((t15529:0.01,t15530:0.01):0.01,(t15531:0.01,t15532:0.01):0.01):0.01,((t15533:0.01,t15534:0.01):0.01,(t15535:0.01,t15536:0.01):0.01):0.01):0.01):0.01,((((t15537:0.01,t15538:0.01):0.01,(t15539:0.01,t15540:0.01):0.01):0.01,((t15541:0.01,t15542:0.01):0.01,(t15543:0.01,t15544:0.01):0.01):0.01):0.01,(((t15545:0.01,t15546:0.01):0.01,(t15547:0.01,t15548:0.01):0.01):0.01,((t15549:0.01,t15550:0.01):0.01,(t15551:0.01,t15552:0.01):0.01):0.01):0.01):0.01):0.01):0.01,((((((t15553:0.01,t15554:0.01):0.01,(t15555:0.01,t15556:0.01):0.01):0.01,((t15557:0.01,t15558:0.01):0.01,(t15559:0.01,t15560:0.01):0.01):0.01):0.01,(((t15561:0.01,t15562:0.01):0.01,(t15563:0.01,t15564:0.01):0.01):0.01,((t15565:0.01,t15566:0.01):0.01,(t15567:0.01,t15568:0.01):0.01):0.01):0.01):0.01,((((t15569:0.01,t15570:0.01):0.01,(t15571:0.01,t15572:0.01):0.01):0.01,((t15573:0.01,t15574:0.01):0.01,(t15575:0.01,t15576:0.01):0.01):0.01):0.01,(((t15577:0.01,t15578:0.01):0.01,(t15579:0.01,t15580:0.01):0.01):0.01,((t15581:0.01,t15582:0.01):0.01,(t15583:0.01,t15584:0.01):0.01):0.01):0.01):0.01):0.01,(((((t15585:0.01,t15586:0.01):0.01,(t15587:0.01,t15588:0.01):0.01):0.01,((t15589:0.01,t15590:0.01):0.01,(t15591:0.01,t15592:0.01):0.01):0.01):0.01,(((t15593:0.01,t15594:0.01):0.01,(t15595:0.01,t15596:0.01):0.01):0.01,((t15597:0.01,t15598:0.01):0.01,(t15599:0.01,t15600:0.01):0.01):0.01):0.01):0.01,((((t15601:0.01,t15602:0.01):0.01,(t15603:0.01,t15604:0.01):0.01):0.01,((t15605:0.01,t15606:0.01):0.01,(t15607:0.01,t15608:0.01):0.01):0.01):0.01,(((t15609:0.01,t15610:0.01):0.01,(t15611:0.01,t15612:0.01):0.01):0.01,((t15613:0.01,t15614:0.01):0.01,(t15615:0.01,t15616:0.01):0.01):0.01):0.01):0.01):0.01):0.01):0.01):0.01,((((((((t15617:0.01,t15618:0.01):0.01,(t15619:0.01,t15620:0.01):0.01):0.01,((t15621:0.01,t15622:0.01):0.01,(t15623:0.01,t15624:0.01):0.01):0.01):0.01,(((t15625:0.01,t15626:0.01):0.01,(t15627:0.01,t15628:0.01):0.01):0.01,((t15629:0.01,t15630:0.01):0.01,(t15631:0.01,t15632:0.01):0.01):0.01):0.01):0.01,((((t15633:0.01,t15634:0.01):0.01,(t15635:0.01,t15636:0.01):0.01):0.01,((t15637:0.01,t15638:0.01):0.01,(t15639:0.01,t15640:0.01):0.01):0.01):0.01,(((t15641:0.01,t15642:0.01):0.01,(t15643:0.01,t15644:0.01):0.01):0.01,((t15645:0.01,t15646:0.01):0.01,(t15647:0.01,t15648:0.01):0.01):0.01):0.01):0.01):0.01,(((((t15649:0.01,t15650:0.01):0.01,(t15651:0.01,t15652:0.01):0.01):0.01,((t15653:0.01,t15654:0.01):0.01,(t15655:0.01,t15656:0.01):0.01):0.01):0.01,(((t15657:0.01,t15658:0.01):0.01,(t15659:0.01,t15660:0.01):0.01):0.01,((t15661:0.01,t15662:0.01):0.01,(t15663:0.01,t15664:0.01):0.01):0.01):0.01):0.01,((((t15665:0.01,t15666:0.01):0.01,(t15667:0.01,t15668:0.01):0.01):0.01,((t15669:0.01,t15670:0.01):0.01,(t15671:0.01,t15672:0.01):0.01):0.01):0.01,(((t15673:0.01,t15674:0.01):0.01,(t15675:0.01,t15676:0.01):0.01):0.01,((t15677:0.01,t15678:0.01):0.01,(t15679:0.01,t15680:0.01):0.01):0.01):0.01):0.01):0.01):0.01,((((((t15681:0.01,t15682:0.01):0.01,(t15683:0.01,t15684:0.01):0.01):0.01,((t15685:0.01,t15686:0.01):0.01,(t15687:0.01,t15688:0.01):0.01):0.01):0.01,(((t15689:0.01,t15690:0.01):0.01,(t15691:0.01,t15692:0.01):0.01):0.01,((t15693:0.01,t15694:0.01):0.01,(t15695:0.01,t15696:0.01):0.01):0.01):0.01):0.01,((((t15697:0.01,t15698:0.01):0.01,(t15699:0.01,t15700:0.01):0.01):0.01,((t15701:0.01,t15702:0.01):0.01,(t15703:0.01,t15704:0.01):0.01):0.01):0.01,(((t15705:0.01,t15706:0.01):0.01,(t15707:0.01,t15708:0.01):0.01):0.01,((t15709:0.01,t15710:0.01):0.01,(t15711:0.01,t15712:0.01):0.01):0.01):0.01):0.01):0.01,(((((t15713:0.01,t15714:0.01):0.01,(t15715:0.01,t15716:0.01):0.01):0.01,((t15717:0.01,t15718:0.01):0.01,(t15719:0.01,t15720:0.01):0.01):0.01):0.01,(((t15721:0.01,t15722:0.01):0.01,(t15723:0.01,t15724:0.01):0.01):0.01,((t15725:0.01,t15726:0.01):0.01,(t15727:0.01,t15728:0.01):0.01):0.01):0.01):0.01,((((t15729:0.01,t15730:0.01):0.01,(t15731:0.01,t15732:0.01):0.01):0.01,((t15733:0.01,t15734:0.01):0.01,(t15735:0.01,t15736:0.01):0.01):0.01):0.01,(((t15737:0.01,t15738:0.01):0.01,(t15739:0.01,t15740:0.01):0.01):0.01,((t15741:0.01,t15742:0.01):0.01,(t15743:0.01,t15744:0.01):0.01):0.01):0.01):0.01):0.01):0.01):0.01,(((((((t15745:0.01,t15746:0.01):0.01,(t15747:0.01,t15748:0.01):0.01):0.01,((t15749:0.01,t15750:0.01):0.01,(t15751:0.01,t15752:0.01):0.01):0.01):0.01,(((t15753:0.01,t15754:0.01):0.01,(t15755:0.01,t15756:0.01):0.01):0.01,((t15757:0.01,t15758:0.01):0.01,(t15759:0.01,t15760:0.01):0.01):0.01):0.01):0.01,((((t15761:0.01,t15762:0.01):0.01,(t15763:0.01,t15764:0.01):0.01):0.01,((t15765:0.01,t15766:0.01):0.01,(t15767:0.01,t15768:0.01):0.01):0.01):0.01,(((t15769:0.01,t15770:0.01):0.01,(t15771:0.01,t15772:0.01):0.01):0.01,((t15773:0.01,t15774:0.01):0.01,(t15775:0.01,t15776:0.01):0.01):0.01):0.01):0.01):0.01,(((((t15777:0.01,t15778:0.01):0.01,(t15779:0.01,t15780:0.01):0.01):0.01,((t15781:0.01,t15782:0.01):0.01,(t15783:0.01,t15784:0.01):0.01):0.01):0.01,(((t15785:0.01,t15786:0.01):0.01,(t15787:0.01,t15788:0.01):0.01):0.01,((t15789:0.01,t15790:0.01):0.01,(t15791:0.01,t15792:0.01):0.01):0.01):0.01):0.01,((((t15793:0.01,t15794:0.01):0.01,(t15795:0.01,t15796:0.01):0.01):0.01,((t15797:0.01,t15798:0.01):0.01,(t15799:0.01,t15800:0.01):0.01):0.01):0.01,(((t15801:0.01,t15802:0.01):0.01,(t15803:0.01,t15804:0.01):0.01):0.01,((t15805:0.01,t15806:0.01):0.01,(t15807:0.01,t15808:0.01):0.01):0.01):0.01):0.01):0.01):0.01,((((((t15809:0.01,t15810:0.01):0.01,(t15811:0.01,t15812:0.01):0.01):0.01,((t15813:0.01,t15814:0.01):0.01,(t15815:0.01,t15816:0.01):0.01):0.01):0.01,(((t15817:0.01,t15818:0.01):0.01,(t15819:0.01,t15820:0.01):0.01):0.01,((t15821:0.01,t15822:0.01):0.01,(t15823:0.01,t15824:0.01):0.01):0.01):0.01):0.01,((((t15825:0.01,t15826:0.01):0.01,(t15827:0.01,t15828:0.01):0.01):0.01,((t15829:0.01,t15830:0.01):0.01,(t15831:0.01,t15832:0.01):0.01):0.01):0.01,(((t15833:0.01,t15834:0.01):0.01,(t15835:0.01,t15836:0.01):0.01):0.01,((t15837:0.01,t15838:0.01):0.01,(t15839:0.01,t15840:0.01):0.01):0.01):0.01):0.01):0.01,(((((t15841:0.01,t15842:0.01):0.01,(t15843:0.01,t15844:0.01):0.01):0.01,((t15845:0.01,t15846:0.01):0.01,(t15847:0.01,t15848:0.01):0.01):0.01):0.01,(((t15849:0.01,t15850:0.01):0.01,(t15851:0.01,t15852:0.01):0.01):0.01,((t15853:0.01,t15854:0.01):0.01,(t15855:0.01,t15856:0.01):0.01):0.01):0.01):0.01,((((t15857:0.01,t15858:0.01):0.01,(t15859:0.01,t15860:0.01):0.01):0.01,((t15861:0.01,t15862:0.01):0.01,(t15863:0.01,t15864:0.01):0.01):0.01):0.01,(((t15865:0.01,t15866:0.01):0.01,(t15867:0.01,t15868:0.01):0.01):0.01,((t15869:0.01,t15870:0.01):0.01,(t15871:0.01,t15872:0.01):0.01):0.01):0.01):0.01):0.01):0.01):0.01):0.01):0.01,(((((((((t15873:0.01,t15874:0.01):0.01,(t15875:0.01,t15876:0.01):0.01):0.01,((t15877:0.01,t15878:0.01):0.01,(t15879:0.01,t15880:0.01):0.01):0.01):0.01,(((t15881:0.01,t15882:0.01):0.01,(t15883:0.01,t15884:0.01):0.01):0.01,((t15885:0.01,t15886:0.01):0.01,(t15887:0.01,t15888:0.01):0.01):0.01):0.01):0.01,((((t15889:0.01,t15890:0.01):0.01,(t15891:0.01,t15892:0.01):0.01):0.01,((t15893:0.01,t15894:0.01):0.01,(t15895:0.01,t15896:0.01):0.01):0.01):0.01,(((t15897:0.01,t15898:0.01):0.01,(t15899:0.01,t15900:0.01):0.01):0.01,((t15901:0.01,t15902:0.01):0.01,(t15903:0.01,t15904:0.01):0.01):0.01):0.01):0.01):0.01,(((((t15905:0.01,t15906:0.01):0.01,(t15907:0.01,t15908:0.01):0.01):0.01,((t15909:0.01,t15910:0.01):0.01,(t15911:0.01,t15912:0.01):0.01):0.01):0.01,(((t15913:0.01,t15914:0.01):0.01,(t15915:0.01,t15916:0.01):0.01):0.01,((t15917:0.01,t15918:0.01):0.01,(t15919:0.01,t15920:0.01):0.01):0.01):0.01):0.01,((((t15921:0.01,t15922:0.01):0.01,(t15923:0.01,t15924:0.01):0.01):0.01,((t15925:0.01,t15926:0.01):0.01,(t15927:0.01,t15928:0.01):0.01):0.01):0.01,(((t15929:0.01,t15930:0.01):0.01,(t15931:0.01,t15932:0.01):0.01):0.01,((t15933:0.01,t15934:0.01):0.01,(t15935:0.01,t15936:0.01):0.01):0.01):0.01):0.01):0.01):0.01,((((((t15937:0.01,t15938:0.01):0.01,(t15939:0.01,t15940:0.01):0.01):0.01,((t15941:0.01,t15942:0.01):0.01,(t15943:0.01,t15944:0.01):0.01):0.01):0.01,(((t15945:0.01,t15946:0.01):0.01,(t15947:0.01,t15948:0.01):0.01):0.01,((t15949:0.01,t15950:0.01):0.01,(t15951:0.01,t15952:0.01):0.01):0.01):0.01):0.01,((((t15953:0.01,t15954:0.01):0.01,(t15955:0.01,t15956:0.01):0.01):0.01,((t15957:0.01,t15958:0.01):0.01,(t15959:0.01,t15960:0.01):0.01):0.01):0.01,(((t15961:0.01,t15962:0.01):0.01,(t15963:0.01,t15964:0.01):0.01):0.01,((t15965:0.01,t15966:0.01):0.01,(t15967:0.01,t15968:0.01):0.01):0.01):0.01):0.01):0.01,(((((t15969:0.01,t15970:0.01):0.01,(t15971:0.01,t15972:0.01):0.01):0.01,((t15973:0.01,t15974:0.01):0.01,(t15975:0.01,t15976:0.01):0.01):0.01):0.01,(((t15977:0.01,t15978:0.01):0.01,(t15979:0.01,t15980:0.01):0.01):0.01,((t15981:0.01,t15982:0.01):0.01,(t15983:0.01,t15984:0.01):0.01):0.01):0.01):0.01,((((t15985:0.01,t15986:0.01):0.01,(t15987:0.01,t15988:0.01):0.01):0.01,((t15989:0.01,t15990:0.01):0.01,(t15991:0.01,t15992:0.01):0.01):0.01):0.01,(((t15993:0.01,t15994:0.01):0.01,(t15995:0.01,t15996:0.01):0.01):0.01,((t15997:0.01,t15998:0.01):0.01,(t15999:0.01,t16000:0.01):0.01):0.01):0.01):0.01):0.01):0.01):0.01,(((((((t16001:0.01,t16002:0.01):0.01,(t16003:0.01,t16004:0.01):0.01):0.01,((t16005:0.01,t16006:0.01):0.01,(t16007:0.01,t16008:0.01):0.01):0.01):0.01,(((t16009:0.01,t16010:0.01):0.01,(t16011:0.01,t16012:0.01):0.01):0.01,((t16013:0.01,t16014:0.01):0.01,(t16015:0.01,t16016:0.01):0.01):0.01):0.01):0.01,((((t16017:0.01,t16018:0.01):0.01,(t16019:0.01,t16020:0.01):0.01):0.01,((t16021:0.01,t16022:0.01):0.01,(t16023:0.01,t16024:0.01):0.01):0.01):0.01,(((t16025:0.01,t16026:0.01):0.01,(t16027:0.01,t16028:0.01):0.01):0.01,((t16029:0.01,t16030:0.01):0.01,(t16031:0.01,t16032:0.01):0.01):0.01):0.01):0.01):0.01,(((((t16033:0.01,t16034:0.01):0.01,(t16035:0.01,t16036:0.01):0.01):0.01,((t16037:0.01,t16038:0.01):0.01,(t16039:0.01,t16040:0.01):0.01):0.01):0.01,(((t16041:0.01,t16042:0.01):0.01,(t16043:0.01,t16044:0.01):0.01):0.01,((t16045:0.01,t16046:0.01):0.01,(t16047:0.01,t16048:0.01):0.01):0.01):0.01):0.01,((((t16049:0.01,t16050:0.01):0.01,(t16051:0.01,t16052:0.01):0.01):0.01,((t16053:0.01,t16054:0.01):0.01,(t16055:0.01,t16056:0.01):0.01):0.01):0.01,(((t16057:0.01,t16058:0.01):0.01,(t16059:0.01,t16060:0.01):0.01):0.01,((t16061:0.01,t16062:0.01):0.01,(t16063:0.01,t16064:0.01):0.01):0.01):0.01):0.01):0.01):0.01,((((((t16065:0.01,t16066:0.01):0.01,(t16067:0.01,t16068:0.01):0.01):0.01,((t16069:0.01,t16070:0.01):0.01,(t16071:0.01,t16072:0.01):0.01):0.01):0.01,(((t16073:0.01,t16074:0.01):0.01,(t16075:0.01,t16076:0.01):0.01):0.01,((t16077:0.01,t16078:0.01):0.01,(t16079:0.01,t16080:0.01):0.01):0.01):0.01):0.01,((((t16081:0.01,t16082:0.01):0.01,(t16083:0.01,t16084:0.01):0.01):0.01,((t16085:0.01,t16086:0.01):0.01,(t16087:0.01,t16088:0.01):0.01):0.01):0.01,(((t16089:0.01,t16090:0.01):0.01,(t16091:0.01,t16092:0.01):0.01):0.01,((t16093:0.01,t16094:0.01):0.01,(t16095:0.01,t16096:0.01):0.01):0.01):0.01):0.01):0.01,(((((t16097:0.01,t16098:0.01):0.01,(t16099:0.01,t16100:0.01):0.01):0.01,((t16101:0.01,t16102:0.01):0.01,(t16103:0.01,t16104:0.01):0.01):0.01):0.01,(((t16105:0.01,t16106:0.01):0.01,(t16107:0.01,t16108:0.01):0.01):0.01,((t16109:0.01,t16110:0.01):0.01,(t16111:0.01,t16112:0.01):0.01):0.01):0.01):0.01,((((t16113:0.01,t16114:0.01):0.01,(t16115:0.01,t16116:0.01):0.01):0.01,((t16117:0.01,t16118:0.01):0.01,(t16119:0.01,t16120:0.01):0.01):0.01):0.01,(((t16121:0.01,t16122:0.01):0.01,(t16123:0.01,t16124:0.01):0.01):0.01,((t16125:0.01,t16126:0.01):0.01,(t16127:0.01,t16128:0.01):0.01):0.01):0.01):0.01):0.01):0.01):0.01):0.01,((((((((t16129:0.01,t16130:0.01):0.01,(t16131:0.01,t16132:0.01):0.01):0.01,((t16133:0.01,t16134:0.01):0.01,(t16135:0.01,t16136:0.01):0.01):0.01):0.01,(((t16137:0.01,t16138:0.01):0.01,(t16139:0.01,t16140:0.01):0.01):0.01,((t16141:0.01,t16142:0.01):0.01,(t16143:0.01,t16144:0.01):0.01):0.01):0.01):0.01,((((t16145:0.01,t16146:0.01):0.01,(t16147:0.01,t16148:0.01):0.01):0.01,((t16149:0.01,t16150:0.01):0.01,(t16151:0.01,t16152:0.01):0.01):0.01):0.01,(((t16153:0.01,t16154:0.01):0.01,(t16155:0.01,t16156:0.01):0.01):0.01,((t16157:0.01,t16158:0.01):0.01,(t16159:0.01,t16160:0.01):0.01):0.01):0.01):0.01):0.01,(((((t16161:0.01,t16162:0.01):0.01,(t16163:0.01,t16164:0.01):0.01):0.01,((t16165:0.01,t16166:0.01):0.01,(t16167:0.01,t16168:0.01):0.01):0.01):0.01,(((t16169:0.01,t16170:0.01):0.01,(t16171:0.01,t16172:0.01):0.01):0.01,((t16173:0.01,t16174:0.01):0.01,(t16175:0.01,t16176:0.01):0.01):0.01):0.01):0.01,((((t16177:0.01,t16178:0.01):0.01,(t16179:0.01,t16180:0.01):0.01):0.01,((t16181:0.01,t16182:0.01):0.01,(t16183:0.01,t16184:0.01):0.01):0.01):0.01,(((t16185:0.01,t16186:0.01):0.01,(t16187:0.01,t16188:0.01):0.01):0.01,((t16189:0.01,t16190:0.01):0.01,(t16191:0.01,t16192:0.01):0.01):0.01):0.01):0.01):0.01):0.01,((((((t16193:0.01,t16194:0.01):0.01,(t16195:0.01,t16196:0.01):0.01):0.01,((t16197:0.01,t16198:0.01):0.01,(t16199:0.01,t16200:0.01):0.01):0.01):0.01,(((t16201:0.01,t16202:0.01):0.01,(t16203:0.01,t16204:0.01):0.01):0.01,((t16205:0.01,t16206:0.01):0.01,(t16207:0.01,t16208:0.01):0.01):0.01):0.01):0.01,((((t16209:0.01,t16210:0.01):0.01,(t16211:0.01,t16212:0.01):0.01):0.01,((t16213:0.01,t16214:0.01):0.01,(t16215:0.01,t16216:0.01):0.01):0.01):0.01,(((t16217:0.01,t16218:0.01):0.01,(t16219:0.01,t16220:0.01):0.01):0.01,((t16221:0.01,t16222:0.01):0.01,(t16223:0.01,t16224:0.01):0.01):0.01):0.01):0.01):0.01,(((((t16225:0.01,t16226:0.01):0.01,(t16227:0.01,t16228:0.01):0.01):0.01,((t16229:0.01,t16230:0.01):0.01,(t16231:0.01,t16232:0.01):0.01):0.01):0.01,(((t16233:0.01,t16234:0.01):0.01,(t16235:0.01,t16236:0.01):0.01):0.01,((t16237:0.01,t16238:0.01):0.01,(t16239:0.01,t16240:0.01):0.01):0.01):0.01):0.01,((((t16241:0.01,t16242:0.01):0.01,(t16243:0.01,t16244:0.01):0.01):0.01,((t16245:0.01,t16246:0.01):0.01,(t16247:0.01,t16248:0.01):0.01):0.01):0.01,(((t16249:0.01,t16250:0.01):0.01,(t16251:0.01,t16252:0.01):0.01):0.01,((t16253:0.01,t16254:0.01):0.01,(t16255:0.01,t16256:0.01):0.01):0.01):0.01):0.01):0.01):0.01):0.01,(((((((t16257:0.01,t16258:0.01):0.01,(t16259:0.01,t16260:0.01):0.01):0.01,((t16261:0.01,t16262:0.01):0.01,(t16263:0.01,t16264:0.01):0.01):0.01):0.01,(((t16265:0.01,t16266:0.01):0.01,(t16267:0.01,t16268:0.01):0.01):0.01,((t16269:0.01,t16270:0.01):0.01,(t16271:0.01,t16272:0.01):0.01):0.01):0.01):0.01,((((t16273:0.01,t16274:0.01):0.01,(t16275:0.01,t16276:0.01):0.01):0.01,((t16277:0.01,t16278:0.01):0.01,(t16279:0.01,t16280:0.01):0.01):0.01):0.01,(((t16281:0.01,t16282:0.01):0.01,(t16283:0.01,t16284:0.01):0.01):0.01,((t16285:0.01,t16286:0.01):0.01,(t16287:0.01,t16288:0.01):0.01):0.01):0.01):0.01):0.01,(((((t16289:0.01,t16290:0.01):0.01,(t16291:0.01,t16292:0.01):0.01):0.01,((t16293:0.01,t16294:0.01):0.01,(t16295:0.01,t16296:0.01):0.01):0.01):0.01,(((t16297:0.01,t16298:0.01):0.01,(t16299:0.01,t16300:0.01):0.01):0.01,((t16301:0.01,t16302:0.01):0.01,(t16303:0.01,t16304:0.01):0.01):0.01):0.01):0.01,((((t16305:0.01,t16306:0.01):0.01,(t16307:0.01,t16308:0.01):0.01):0.01,((t16309:0.01,t16310:0.01):0.01,(t16311:0.01,t16312:0.01):0.01):0.01):0.01,(((t16313:0.01,t16314:0.01):0.01,(t16315:0.01,t16316:0.01):0.01):0.01,((t16317:0.01,t16318:0.01):0.01,(t16319:0.01,t16320:0.01):0.01):0.01):0.01):0.01):0.01):0.01,((((((t16321:0.01,t16322:0.01):0.01,(t16323:0.01,t16324:0.01):0.01):0.01,((t16325:0.01,t16326:0.01):0.01,(t16327:0.01,t16328:0.01):0.01):0.01):0.01,(((t16329:0.01,t16330:0.01):0.01,(t16331:0.01,t16332:0.01):0.01):0.01,((t16333:0.01,t16334:0.01):0.01,(t16335:0.01,t16336:0.01):0.01):0.01):0.01):0.01,((((t16337:0.01,t16338:0.01):0.01,(t16339:0.01,t16340:0.01):0.01):0.01,((t16341:0.01,t16342:0.01):0.01,(t16343:0.01,t16344:0.01):0.01):0.01):0.01,(((t16345:0.01,t16346:0.01):0.01,(t16347:0.01,t16348:0.01):0.01):0.01,((t16349:0.01,t16350:0.01):0.01,(t16351:0.01,t16352:0.01):0.01):0.01):0.01):0.01):0.01,(((((t16353:0.01,t16354:0.01):0.01,(t16355:0.01,t16356:0.01):0.01):0.01,((t16357:0.01,t16358:0.01):0.01,(t16359:0.01,t16360:0.01):0.01):0.01):0.01,(((t16361:0.01,t16362:0.01):0.01,(t16363:0.01,t16364:0.01):0.01):0.01,((t16365:0.01,t16366:0.01):0.01,(t16367:0.01,t16368:0.01):0.01):0.01):0.01):0.01,((((t16369:0.01,t16370:0.01):0.01,(t16371:0.01,t16372:0.01):0.01):0.01,((t16373:0.01,t16374:0.01):0.01,(t16375:0.01,t16376:0.01):0.01):0.01):0.01,(((t16377:0.01,t16378:0.01):0.01,(t16379:0.01,t16380:0.01):0.01):0.01,((t16381:0.01,t16382:0.01):0.01,(t16383:0.01,t16384:0.01):0.01):0.01):0.01):0.01):0.01):0.01):0.01):0.01):0.01):0.01):0.01):0.01):0.01);
