# Supplementary material for: Pyvolve: A Flexible Python Module for Simulating Sequences along Phylogenies
Source: PLoS One. 2015 Sep 23;10(9):e0139047. doi: 10.1371/journal.pone.0139047 (PMC4580465; doi:10.1371/journal.pone.0139047)
Supplement: S1 File — (ZIP) [file pone.0139047.s001.zip › SI/sitehet/n14_balanced_counted.txt]

site	ns_changes	s_changes	ns_sites	s_sites
1	0.00791979490936	0.00639382286517	5.36924404939e-05	3.78658821577e-05
2	0.00589025209058	0.00161753036684	8.03133627446e-05	1.1244959907e-05
3	0.00274674967955	0.00381493011048	7.10250764702e-05	2.05332461814e-05
4	0.00260941219557	0.00547823963865	6.11746453363e-05	3.03836773153e-05
5	0.0112158945248	0.00193798449612	7.99049557787e-05	1.16533668728e-05
6	0.0081181712751	0.00173960813038	6.17688200025e-05	2.9789502649e-05
7	0.00851492400659	0.00573765488616	6.13906484873e-05	3.01676741643e-05
8	0.0018922053348	0.00512726606849	6.11248708348e-05	3.04334518168e-05
9	0.00439479948727	0.00454739669169	6.49504916276e-05	2.6607831024e-05
10	0.00796557407068	0.00497466886407	6.1388186633e-05	3.01701360186e-05
11	0.0121925166331	0.00294512604529	7.92494594035e-05	1.23088632481e-05
12	0.00262467191601	0.00167856924861	7.61707540273e-05	1.53875686243e-05
13	0.00662271867179	3.05194408838e-05	9.08822195988e-05	6.76103052811e-07
14	0.00958310443753	0.0039675273149	7.16378606903e-05	1.99204619612e-05
15	0.00256363303424	0.00177012757126	8.0533442376e-05	1.10248802756e-05
16	0.0088811572972	0.00607336873588	6.17499021e-05	2.98084205516e-05
17	0.00659219923091	0.00549349935909	6.1142714099e-05	3.04156085526e-05
18	0.0017090886895	0.00219739974364	6.11727692538e-05	3.03855533977e-05
19	0.0058597326497	0.00665323811268	5.34539951696e-05	3.81043274819e-05
20	0.00209058170054	0.00596655069279	6.14098218165e-05	3.0148500835e-05
21	0.00802661295245	0.00216688030275	8.02673033073e-05	1.12910193443e-05
22	0.0018922053348	0.00543246047732	6.10790376261e-05	3.04792850254e-05
23	0.00701947140328	9.15583226515e-05	9.08044710261e-05	7.53851625478e-07
24	0.00637856314472	0.00723310748947	5.11279645796e-05	4.0430358072e-05
25	0.00958310443753	0.0017090886895	7.98446646925e-05	1.17136579591e-05
26	0.00247207471159	0.00155649148508	8.25411268928e-05	9.01719575873e-06
27	0.00155649148508	0.00555453824086	6.10764236947e-05	3.04818989568e-05
28	0.00488311054141	0.00552401879998	6.10832816149e-05	3.04750410367e-05
29	0.00851492400659	0.00247207471159	7.76165151139e-05	1.39418075377e-05
30	0.00720258804859	0.00506622718672	6.13877568188e-05	3.01705658328e-05
31	0.0077519379845	0.00219739974364	8.15792125278e-05	9.97911012375e-06
32	0.00195324421657	0.00463895501434	6.10418803221e-05	3.05164423295e-05
33	0.00517304522981	0.0042574620033	7.16011351939e-05	1.99571874577e-05
34	0.0118568027834	0.00202954281878	7.94918980762e-05	1.20664245754e-05
35	0.00851492400659	0.00543246047732	6.09867954727e-05	3.05715271789e-05
36	0.00317402185192	0.00183116645303	8.03052912619e-05	1.12530313897e-05
37	0.0044405786486	0.00148019288287	7.6090843217e-05	1.54674794345e-05
38	0.0107123237502	0.0039675273149	7.1355228437e-05	2.02030942146e-05
39	0.0065159006287	0.0076451199414	4.83003305443e-05	4.32579921073e-05
40	0.00659219923091	0.0050967466276	6.12013537873e-05	3.03569688642e-05
41	0.00952206555576	0.006042849295	6.20767415522e-05	2.94815810994e-05
42	0.00155649148508	0.00576817432705	6.11852274395e-05	3.03730952121e-05
43	0.00787401574803	0.00558505768174	6.07569198149e-05	3.08014028367e-05
44	0.00296038576573	0.00204480253922	7.99201546509e-05	1.16381680007e-05
45	0.00909479338339	0.00222791918452	7.9375006901e-05	1.21833157506e-05
46	0.00900323506073	0.00241103582982	7.85814122418e-05	1.29769104098e-05
47	0.0082249893182	0.00247207471159	7.47690709304e-05	1.67892517212e-05
48	0.00645486174693	0.00550875907953	6.13066882655e-05	3.0251634386e-05
49	0.00917109198559	0.00608862845633	6.14434911524e-05	3.01148314992e-05
50	0.00885063785631	0.00216688030275	8.02309681925e-05	1.13273544591e-05
51	0.00213636086187	0.00659219923091	5.09204852766e-05	4.06378373749e-05
52	0.00993407800769	0.00187694561436	7.56935787199e-05	1.58647439316e-05
53	0.00454739669169	0.00570713544528	6.12515116109e-05	3.03068110407e-05
54	0.00431850088506	0.00489837026186	6.1311695031e-05	3.02466276206e-05
55	0.00636330342428	0.00154123176463	8.03468403872e-05	1.12114822644e-05
56	0.00234999694806	0.00167856924861	8.13572162708e-05	1.02011063808e-05
57	0.00616492705854	0.00183116645303	6.20044758508e-05	2.95538468008e-05
58	0.00805713239333	0.00476103277788	6.31617838053e-05	2.83965388463e-05
59	0.0020753219801	0.00231947750717	8.10615111709e-05	1.04968114807e-05
60	0.0082249893182	0.00523408411158	6.12939661728e-05	3.02643564788e-05
61	0.00621070621986	0.00212110114143	8.01746312045e-05	1.13836914471e-05
62	0.00198376365745	0.00546297991821	6.07417954156e-05	3.0816527236e-05
63	0.00853018372703	0.00502044802539	6.12389167931e-05	3.03194058585e-05
64	0.00666849783312	0.00541720075688	6.38544545162e-05	2.77038681354e-05
65	0.00988829884637	0.000732466581212	8.78551577843e-05	3.70316486724e-06
66	0.00437953976683	0.00553927852042	6.13740940913e-05	3.01842285603e-05
67	0.00277726912043	0.0020753219801	8.13190060143e-05	1.02393166373e-05
68	0.00412012451932	0.00463895501434	6.12283836368e-05	3.03299390148e-05
69	0.00456265641213	0.00563083684307	6.1595036168e-05	2.99632864836e-05
70	0.00485259110053	0.00497466886407	6.1433747451e-05	3.01245752005e-05
71	0.00871330037234	0.00526460355246	6.04799303809e-05	3.10783922706e-05
72	0.00186168589391	0.00268571079778	6.11702810099e-05	3.03880416416e-05
73	0.00607336873588	0.00219739974364	8.01834625653e-05	1.13748600863e-05
74	0.00389122871269	0.00791979490936	5.09331961608e-05	4.06251264908e-05
75	0.00292986632485	0.0020753219801	8.02692837475e-05	1.12890389041e-05
76	0.00570713544528	0.00735518525301	5.22705706118e-05	3.92877520398e-05
77	0.00505096746628	0.00514252578893	6.11433465254e-05	3.04149761262e-05
78	0.00410486479888	0.005386681316	6.13543685731e-05	3.02039540785e-05
79	0.0085912226088	0.00547823963865	6.10218193145e-05	3.05365033371e-05
80	0.0020753219801	0.00412012451932	7.1566631462e-05	1.99916911895e-05
81	0.0020753219801	0.00540194103644	6.10454576877e-05	3.05128649639e-05
82	0.0126350485259	0.000976622108283	8.67983292012e-05	4.75999345039e-06
83	0.0028383080022	0.00167856924861	7.07322950658e-05	2.08260275858e-05
84	0.00814869071599	0.00329609961546	7.18551092213e-05	1.97032134303e-05
85	0.00218214002319	0.006699017274	5.14471480794e-05	4.01111745722e-05
86	0.0104071293414	0.00204480253922	7.22742712469e-05	1.92840514046e-05
87	0.00854544344748	0.00180064701215	7.98714185179e-05	1.16869041337e-05
88	0.00570713544528	0.00152597204419	6.14032233384e-05	3.01550993132e-05
89	0.0104071293414	0.00195324421657	7.60334415738e-05	1.55248810778e-05
90	0.0102850515779	0.00222791918452	8.01641990169e-05	1.13941236346e-05
91	0.0122077763535	0.000366233290606	8.97748272928e-05	1.78349535872e-06
92	0.00592077153147	0.00228895806629	7.98888867646e-05	1.1669435887e-05
93	0.00636330342428	0.00511200634804	6.1157526672e-05	3.04007959796e-05
94	0.0020753219801	0.004730513337	6.57116127573e-05	2.58467098943e-05
95	0.00427272172374	0.00488311054141	6.10322489346e-05	3.05260737169e-05
96	0.010254532137	0.00228895806629	8.10894994025e-05	1.0468823249e-05
97	0.00244155527071	0.00137337483977	7.59709227761e-05	1.55873998754e-05
98	0.00459317585302	0.00587499237014	6.11271974339e-05	3.04311252177e-05
99	0.0018922053348	0.00561557712263	6.08079820918e-05	3.07503405598e-05
100	0.00640908258561	0.0037844106696	6.60371908502e-05	2.55211318014e-05
101	0.00628700482207	0.00546297991821	6.13085558211e-05	3.02497668304e-05
102	0.0052035646707	0.00572239516572	6.11168044546e-05	3.0441518197e-05
103	0.00552401879998	0.00631752426296	6.13452503056e-05	3.02130723459e-05
104	0.00613440761765	0.00363181346518	7.02330279621e-05	2.13252946895e-05
105	0.00688213391931	0.00514252578893	6.14968590356e-05	3.0061463616e-05
106	0.0143746566563	0.000457791613258	8.86761518088e-05	2.88217084279e-06
107	0.00958310443753	0.000762986022096	8.66870715424e-05	4.87125110916e-06
108	0.00721784776903	0.00379967039004	7.16964071016e-05	1.986191555e-05
109	0.00393700787402	0.00570713544528	6.11788477663e-05	3.03794748853e-05
110	0.00820972959775	0.00222791918452	8.02046792604e-05	1.13536433912e-05
111	0.00704999084417	0.00534090215467	6.24472741225e-05	2.9111048529e-05
112	0.00192272477568	0.00567661600439	6.08027621575e-05	3.07555604941e-05
113	0.00164804980773	0.00726362693035	5.16556249106e-05	3.9902697741e-05
114	0.00350973570164	9.15583226515e-05	9.12818979687e-05	2.76424682881e-07
115	0.00474577305744	0.00553927852042	5.99943181873e-05	3.15640044642e-05
116	0.00735518525301	0.000366233290606	9.00112888447e-05	1.54703380691e-06
117	0.0020753219801	0.00592077153147	6.10431191883e-05	3.05152034633e-05
118	0.00335713849722	0.00552401879998	6.11390574457e-05	3.04192652059e-05
119	0.00653116034914	0.00518830495025	6.12711366307e-05	3.02871860209e-05
120	0.0090642739425	0.00558505768174	6.21490969996e-05	2.9409225652e-05
121	0.00404382591711	0.00614966733809	6.11024481623e-05	3.04558744893e-05
122	0.00637856314472	0.00561557712263	6.13584104084e-05	3.01999122432e-05
123	0.00451687725081	0.00155649148508	6.23993328377e-05	2.91589898138e-05
124	0.00636330342428	0.00553927852042	6.10464168488e-05	3.05119058028e-05
125	0.00558505768174	0.00183116645303	8.03370026079e-05	1.12213200437e-05
126	0.00952206555576	0.00488311054141	6.13170948685e-05	3.02412277831e-05
127	0.00589025209058	0.00555453824086	6.11405006708e-05	3.04178219808e-05
128	0.0132301776231	0.000412012451932	8.97020951848e-05	1.85622746674e-06
129	0.00741622413477	0.00173960813038	7.58661151562e-05	1.56922074954e-05
130	0.0103155710187	0.0028383080022	7.3379482302e-05	1.81788403496e-05
131	0.00274674967955	0.00579869376793	6.10827558989e-05	3.04755667527e-05
132	0.00308246352927	0.00164804980773	8.26542826834e-05	8.90403996814e-06
133	0.006042849295	0.00216688030275	8.12680730372e-05	1.02902496144e-05
134	0.00656167979003	0.00457791613258	6.0809333238e-05	3.07489894136e-05
135	0.0122688152353	0.00231947750717	7.86256793825e-05	1.29326432691e-05
136	0.00451687725081	0.00454739669169	6.11042024329e-05	3.04541202187e-05
137	0.00926265030825	0.00581395348837	6.16216973114e-05	2.99366253401e-05
138	0.00483733138009	0.00154123176463	7.60674186144e-05	1.54909040372e-05
139	0.005386681316	0.00471525361655	6.13851987226e-05	3.0173123929e-05
140	0.00404382591711	0.00523408411158	6.1234249427e-05	3.03240732246e-05
141	0.00445583836904	0.00579869376793	6.10643394975e-05	3.04939831541e-05
142	0.0033113593359	0.00608862845633	5.29624051959e-05	3.85959174557e-05
143	0.0115210889337	0.00186168589391	8.1450346018e-05	1.01079766336e-05
144	0.00244155527071	0.00561557712263	6.1192607286e-05	3.03657153656e-05
145	0.00204480253922	0.00561557712263	6.10838729413e-05	3.04744497103e-05
146	0.00720258804859	0.00656167979003	5.12154377089e-05	4.03428849426e-05
147	0.00410486479888	0.00544772019777	6.11631550818e-05	3.03951675698e-05
148	0.00210584142099	0.00668375755356	6.12041834828e-05	3.03541391688e-05
149	0.00379967039004	0.00495940914362	6.11185102247e-05	3.04398124269e-05
150	0.00939998779222	0.00531038271379	6.16267348571e-05	2.99315877945e-05
151	0.00981200024416	0.00173960813038	7.97301691494e-05	1.18281535022e-05
152	0.00407434535799	0.00590551181102	6.10863333691e-05	3.04719892825e-05
153	0.00326558017457	6.10388817677e-05	9.07021357829e-05	8.56186868633e-07
154	0.00862174204969	0.00202954281878	7.97300564323e-05	1.18282662192e-05
155	0.00187694561436	0.00453213697125	6.11716713332e-05	3.03866513184e-05
156	0.0081181712751	0.000244155527071	9.04558228867e-05	1.1024997649e-06
157	0.00825550875908	0.00282304828176	7.53466924777e-05	1.62116301739e-05
158	0.00715680888726	0.0042574620033	7.03679196932e-05	2.11904029584e-05
159	0.00767563938229	0.00489837026186	6.15494910791e-05	3.00088315725e-05
160	0.00674479643533	0.00537142159556	6.13084654898e-05	3.02498571617e-05
161	0.00250259415248	0.00598181041323	6.10813939636e-05	3.04769286879e-05
162	0.00741622413477	0.0018922053348	6.88925821701e-05	2.26657404814e-05
163	0.00195324421657	0.00524934383202	6.1063493556e-05	3.04948290956e-05
164	0.0100714154917	0.00360129402429	7.29191301518e-05	1.86391924998e-05
165	0.00192272477568	0.00799609351157	5.07917481223e-05	4.07665745293e-05
166	0.0122077763535	0.00186168589391	8.03585184784e-05	1.11998041732e-05
167	0.00292986632485	0.00408960507843	7.1914864383e-05	1.96434582686e-05
168	0.00999511688946	0.00212110114143	7.59078004163e-05	1.56505222353e-05
169	0.00392174815357	0.00566135628395	6.17283603989e-05	2.98299622527e-05
170	0.00144967344198	0.00590551181102	6.10641803339e-05	3.04941423177e-05
171	0.0101324543734	0.00186168589391	7.5851123041e-05	1.57071996105e-05
172	0.00180064701215	0.00674479643533	5.07167959807e-05	4.08415266708e-05
173	0.0016022706464	0.00578343404749	6.1046957045e-05	3.05113656066e-05
174	0.00849966428615	0.00468473417567	6.12008289703e-05	3.03574936812e-05
175	0.00196850393701	0.00593603125191	6.11378187937e-05	3.04205038579e-05
176	0.00814869071599	0.00647012146737	6.12044582539e-05	3.03538643977e-05
177	0.00495940914362	0.0017853872917	8.03062450586e-05	1.1252077593e-05
178	0.00375389122871	0.00323506073369	7.0443779935e-05	2.11145427165e-05
179	0.00161753036684	0.00546297991821	6.10978286126e-05	3.0460494039e-05
180	0.0122688152353	0.0020753219801	8.01367066477e-05	1.14216160039e-05
181	0.00186168589391	0.00683635475798	5.0668425504e-05	4.08898971476e-05
182	0.00233473722761	0.00514252578893	6.09970097463e-05	3.05613129052e-05
183	0.00457791613258	0.00186168589391	6.14376897257e-05	3.01206329259e-05
184	0.00296038576573	0.00335713849722	7.20174358889e-05	1.95408867627e-05
185	0.00634804370384	0.00222791918452	7.94797537742e-05	1.20785688774e-05
186	0.00216688030275	0.00531038271379	6.09555458199e-05	3.06027768316e-05
187	0.00875907953366	0.00503570774583	6.14852008717e-05	3.00731217799e-05
188	0.00683635475798	0.00549349935909	6.13890709162e-05	3.01692517354e-05
189	0.00830128792041	0.00558505768174	6.10854002296e-05	3.0472922422e-05
190	0.0052798632729	0.00195324421657	7.5845418319e-05	1.57129043325e-05
191	0.00485259110053	0.00204480253922	6.18378933311e-05	2.97204293205e-05
192	0.00231947750717	0.00537142159556	6.1066128759e-05	3.04921938925e-05
193	0.00256363303424	0.00222791918452	7.61079582962e-05	1.54503643554e-05
194	0.00808765183422	0.00463895501434	6.16610101717e-05	2.98973124798e-05
195	0.00234999694806	0.00198376365745	7.60598978641e-05	1.54984247875e-05
196	0.00740096441433	0.00410486479888	7.24968024204e-05	1.90615202312e-05
197	0.00454739669169	0.00433376060551	7.10622274777e-05	2.04960951739e-05
198	0.0079350546298	0.00518830495025	6.13709802179e-05	3.01873424337e-05
199	0.00830128792041	0.00537142159556	6.17195383678e-05	2.98387842838e-05
200	0.00445583836904	0.0041506439602	6.56501244546e-05	2.5908198197e-05
201	0.00265519135689	0.00177012757126	8.05985624452e-05	1.09597602064e-05
202	0.00514252578893	0.00709577000549	5.15612572934e-05	3.99970653582e-05
203	0.00222791918452	0.00552401879998	6.11037790266e-05	3.04545436249e-05
204	0.0115516083745	0.00300616492706	7.36111192996e-05	1.7947203352e-05
205	0.00798083379112	0.00672953671489	5.49941394037e-05	3.65641832479e-05
206	0.00250259415248	0.00210584142099	7.89899259744e-05	1.25683966772e-05
207	0.0102240126961	0.00357077458341	7.2633653558e-05	1.89246690936e-05
208	0.00445583836904	0.00448635780992	6.12660496326e-05	3.02922730189e-05
209	0.00582921320881	0.00219739974364	8.01049558037e-05	1.14533668479e-05
210	0.00541720075688	0.00190746505524	8.21980543431e-05	9.36026830843e-06
211	0.00465421473479	0.00492888970274	6.1242892461e-05	3.03154301906e-05
212	0.00457791613258	0.00500518830495	6.11025861744e-05	3.04557364772e-05
213	0.00250259415248	0.00357077458341	7.10665742963e-05	2.04917483552e-05
214	0.00347921626076	0.00195324421657	8.01703555314e-05	1.13879671202e-05
215	0.00308246352927	0.0058597326497	6.11714517841e-05	3.03868708675e-05
216	0.00672953671489	0.00572239516572	6.1243068208e-05	3.03152544436e-05
217	0.0118873222243	0.00190746505524	7.90198172363e-05	1.25385054153e-05
218	0.00744674357566	0.00149545260331	8.0922025832e-05	1.06362968196e-05
219	0.00589025209058	0.00234999694806	7.64449296161e-05	1.51133930355e-05
220	0.00871330037234	0.00587499237014	6.16508113905e-05	2.99075112611e-05
221	0.00836232680217	0.00405908563755	7.12624995229e-05	2.02958231286e-05
222	0.00433376060551	0.00671427699445	6.11541239861e-05	3.04041986655e-05
223	0.00917109198559	0.00514252578893	6.20026943218e-05	2.95556283298e-05
224	0.00421168284197	0.00537142159556	6.12298661845e-05	3.0328456467e-05
225	0.0086980406519	0.0052798632729	6.13915647095e-05	3.01667579421e-05
226	0.0082249893182	0.00117499847403	8.2529811093e-05	9.02851155856e-06
227	0.00677531587621	0.00589025209058	6.08258768709e-05	3.07324457807e-05
228	0.0057529146066	0.00209058170054	8.01188405978e-05	1.14394820537e-05
229	0.00894219617897	0.00518830495025	6.16418121465e-05	2.99165105051e-05
230	0.00773667826405	0.00666849783312	5.1605623012e-05	3.99526996395e-05
231	0.00343343709943	0.00704999084417	4.89215295235e-05	4.26367931281e-05
232	0.0079350546298	0.00543246047732	6.17750392208e-05	2.97832834307e-05
233	0.00911005310383	0.00544772019777	6.15824437699e-05	2.99758788817e-05
234	0.00990355856681	0.00328083989501	7.15762967269e-05	1.99820259246e-05
235	0.00863700177013	0.00500518830495	6.11829512426e-05	3.0375371409e-05
236	0.00238051638894	0.00399804675578	7.16899881437e-05	1.98683345078e-05
237	0.00286882744308	0.0017090886895	8.04400063199e-05	1.11183163317e-05
238	0.00549349935909	0.00204480253922	7.88532926749e-05	1.27050299767e-05
239	0.00590551181102	0.00175486785082	8.00435337684e-05	1.15147888832e-05
240	0.00769089910273	0.00198376365745	7.4143365697e-05	1.74149569546e-05
241	0.00677531587621	0.00177012757126	6.16484202742e-05	2.99099023774e-05
242	0.00427272172374	0.00347921626076	7.24714384991e-05	1.90868841525e-05
243	0.00634804370384	0.00369285234695	7.03309541252e-05	2.12273685264e-05
244	0.00311298297015	0.00247207471159	8.0373887678e-05	1.11844349736e-05
245	0.00192272477568	0.00546297991821	6.11459172003e-05	3.04124054512e-05
246	0.006042849295	0.00186168589391	8.03759652162e-05	1.11823574354e-05
247	0.0117805041812	0.00210584142099	7.99034270485e-05	1.16548956031e-05
248	0.006699017274	0.00523408411158	6.16198993875e-05	2.99384232641e-05
249	0.00593603125191	0.00169382896905	8.05293185755e-05	1.10290040761e-05
250	0.00486785082097	0.00544772019777	6.0962857613e-05	3.05954650385e-05
251	0.00494414942318	0.00173960813038	8.03665697792e-05	1.11917528724e-05
252	0.00636330342428	0.00480681193921	6.15636934041e-05	2.99946292475e-05
253	0.0058597326497	0.00628700482207	6.08257242119e-05	3.07325984397e-05
254	0.00726362693035	0.00384544955136	7.07667015843e-05	2.07916210672e-05
255	0.00619544649942	0.00558505768174	6.1670981838e-05	2.98873408136e-05
256	0.00436428004639	0.00579869376793	6.13083027286e-05	3.0250019923e-05
257	0.00216688030275	0.00515778550937	6.10930043198e-05	3.04653183318e-05
258	0.0100408960508	0.0020753219801	7.46135843065e-05	1.69447383451e-05
259	0.00457791613258	0.00579869376793	6.11128841214e-05	3.04454385302e-05
260	0.00889641701764	0.00511200634804	6.14971832113e-05	3.00611394402e-05
261	0.00277726912043	0.00186168589391	8.26425137425e-05	8.91580890908e-06
262	0.00488311054141	0.00167856924861	6.19225924234e-05	2.96357302282e-05
263	0.00439479948727	0.00650064090826	6.04966513006e-05	3.1061671351e-05
264	0.00213636086187	0.00613440761765	6.101066063e-05	3.05476620216e-05
265	0.00460843557346	0.00204480253922	6.15426772401e-05	3.00156454115e-05
266	0.00550875907953	0.00148019288287	8.26239498234e-05	8.93437282815e-06
267	0.00824024903864	0.00561557712263	5.68995310359e-05	3.46587916157e-05
268	0.00471525361655	0.00325032045413	7.19789148285e-05	1.9579407823e-05
269	0.00856070316792	0.00550875907953	6.15746936625e-05	2.9983628989e-05
270	0.00474577305744	0.005386681316	6.14447179685e-05	3.01136046831e-05
271	0.00531038271379	0.00222791918452	7.9033269618e-05	1.25250530335e-05
272	0.00714154916682	0.00350973570164	7.22831637969e-05	1.92751588547e-05
273	0.00956784471708	0.00550875907953	6.13155816931e-05	3.02427409585e-05
274	0.00634804370384	0.00186168589391	7.96118417906e-05	1.19464808609e-05
275	0.0106512848685	0.000305194408838	8.97459925388e-05	1.81233011274e-06
276	0.006042849295	0.00704999084417	5.24253798533e-05	3.91329427982e-05
277	0.0039675273149	0.00744674357566	5.29439454552e-05	3.86143771964e-05
278	0.0063327839834	0.00508148690716	6.11548667199e-05	3.04034559317e-05
279	0.00671427699445	0.00297564548617	7.19907254096e-05	1.9567597242e-05
280	0.0115973875359	0.00180064701215	8.03172330416e-05	1.124108961e-05
281	0.00421168284197	0.00750778245743	5.16960509314e-05	3.98622717201e-05
282	0.00926265030825	0.0052035646707	6.14200546413e-05	3.01382680103e-05
283	0.00677531587621	0.00564609656351	6.11000090921e-05	3.04583135595e-05
284	0.00656167979003	0.000183116645303	8.9730979251e-05	1.82734340061e-06
285	0.0084081059635	0.00465421473479	6.73867764546e-05	2.4171546197e-05
286	0.00582921320881	0.00192272477568	8.01912867595e-05	1.13670358921e-05
287	0.00671427699445	0.000244155527071	8.99354602353e-05	1.62286241625e-06
288	0.00244155527071	0.00567661600439	6.08140944561e-05	3.07442281955e-05
289	0.00219739974364	0.00601232985412	6.10597771909e-05	3.04985454607e-05
290	0.00613440761765	0.00534090215467	6.11122147527e-05	3.04461078988e-05
291	0.00555453824086	0.00689739363975	5.12118828602e-05	4.03464397914e-05
292	0.00677531587621	0.00247207471159	7.97134929604e-05	1.18448296912e-05
293	0.00219739974364	0.00164804980773	6.11955832999e-05	3.03627393517e-05
294	0.00277726912043	0.00180064701215	8.14338677732e-05	1.01244548784e-05
295	0.00817921015687	0.00695843252152	5.36900268697e-05	3.78682957819e-05
296	0.00825550875908	0.00199902337789	8.03175256931e-05	1.12407969585e-05
297	0.00228895806629	0.00195324421657	8.05522124156e-05	1.10061102359e-05
298	0.00610388817677	0.00173960813038	8.02930463942e-05	1.12652762574e-05
299	0.00428798144418	0.00560031740219	6.11259600054e-05	3.04323626462e-05
300	0.00813343099554	0.00177012757126	7.57964260305e-05	1.57618966211e-05
301	0.00238051638894	0.00579869376793	6.03528903236e-05	3.1205432328e-05
302	0.00685161447842	0.00523408411158	6.11069285894e-05	3.04513940622e-05
303	0.00959836415797	0.00416590368064	6.71507379849e-05	2.44075846667e-05
304	0.0100714154917	0.00192272477568	7.61865223258e-05	1.53718003258e-05
305	0.00830128792041	0.00524934383202	6.14823777578e-05	3.00759448938e-05
306	0.00949154611488	0.00457791613258	7.11124761999e-05	2.04458464516e-05
307	0.00762986022096	0.00613440761765	6.11470564491e-05	3.04112662024e-05
308	0.00412012451932	0.00201428309833	6.16184929647e-05	2.99398296869e-05
309	0.00234999694806	0.00164804980773	8.12911843784e-05	1.02671382732e-05
310	0.00299090520662	0.00735518525301	4.87056362289e-05	4.28526864227e-05
311	0.00196850393701	0.0023652566685	6.12077528533e-05	3.03505697982e-05
312	0.0113227125679	0.00228895806629	7.7172635789e-05	1.43856868626e-05
313	0.00827076847952	0.00192272477568	8.05393281157e-05	1.10189945359e-05
314	0.00874381981322	0.0027314899591	7.99769626468e-05	1.15813600048e-05
315	0.00642434230605	0.0065159006287	6.0627262281e-05	3.09310603706e-05
316	0.00897271561985	0.0041506439602	6.70461928018e-05	2.45121298498e-05
317	0.00514252578893	0.00158701092596	8.08480598204e-05	1.07102628312e-05
318	0.00439479948727	0.00549349935909	6.11924978833e-05	3.03658247683e-05
319	0.00663797839224	0.00532564243423	6.16738884774e-05	2.98844341742e-05
320	0.00607336873588	0.00549349935909	6.11616244231e-05	3.03966982284e-05
321	0.00521882439114	0.00228895806629	7.58881147638e-05	1.56702078878e-05
322	0.00466947445523	0.00424220228285	6.58415619249e-05	2.57167607266e-05
323	0.00724836720991	0.00709577000549	5.3862589599e-05	3.76957330525e-05
324	0.00279252884087	0.00166330952817	8.13531074708e-05	1.02052151808e-05
325	0.0022584386254	0.00350973570164	7.23060778515e-05	1.92522448e-05
326	0.0018922053348	0.00598181041323	6.10782542436e-05	3.0480068408e-05
327	0.00152597204419	0.0069889519624	5.32672683165e-05	3.8291054335e-05
328	0.00817921015687	0.00564609656351	6.12238450499e-05	3.03344776017e-05
329	0.00418116340109	0.00708051028505	5.13285675241e-05	4.02297551275e-05
330	0.00224317890496	0.00535616187511	6.1042865566e-05	3.05154570856e-05
331	0.00451687725081	0.00573765488616	6.09137699006e-05	3.06445527509e-05
332	0.00555453824086	0.00701947140328	5.13663294143e-05	4.01919932373e-05
333	0.00656167979003	0.00592077153147	6.09628001977e-05	3.05955224539e-05
334	0.00871330037234	0.00505096746628	6.19467968072e-05	2.96115258443e-05
335	0.0101782335348	0.00505096746628	6.37247962934e-05	2.78335263582e-05
336	0.00610388817677	0.00457791613258	6.14444459907e-05	3.01138766609e-05
337	0.00405908563755	0.00567661600439	6.08343433866e-05	3.07239792649e-05
338	0.00582921320881	0.0017090886895	8.01519012785e-05	1.14064213731e-05
339	0.00552401879998	0.00204480253922	8.00245835227e-05	1.15337391289e-05
340	0.0123908929988	0.000457791613258	8.94516517566e-05	2.10667089492e-06
341	0.00894219617897	0.00564609656351	6.11994508782e-05	3.03588717734e-05
342	0.00457791613258	0.00570713544528	6.12546373175e-05	3.0303685334e-05
343	0.00743148385522	0.00694317280107	5.237713444e-05	3.91811882116e-05
344	0.00445583836904	0.00521882439114	6.16461864738e-05	2.99121361778e-05
345	0.00981200024416	0.00453213697125	7.19722178972e-05	1.95861047544e-05
346	0.0062259659403	0.00582921320881	6.11893979399e-05	3.03689247117e-05
347	0.00198376365745	0.00589025209058	6.1074504325e-05	3.04838183266e-05
348	0.00857596288836	0.00512726606849	6.12902643094e-05	3.02680583422e-05
349	0.00892693645852	0.00474577305744	6.23887854904e-05	2.91695371612e-05
350	0.00567661600439	0.0018922053348	8.0070216655e-05	1.14881059966e-05
351	0.0093542086309	0.00532564243423	6.21532278662e-05	2.94050947853e-05
352	0.0109412195569	0.00202954281878	8.18751371652e-05	9.68318548635e-06
353	0.00393700787402	0.00561557712263	6.1140090059e-05	3.04182325926e-05
354	0.00991881828725	0.000244155527071	8.99605683995e-05	1.59775425209e-06
355	0.00724836720991	0.00587499237014	6.17390285035e-05	2.9819294148e-05
356	0.00332661905634	0.00222791918452	7.89209418753e-05	1.26373807762e-05
357	0.00488311054141	0.00531038271379	6.11420351333e-05	3.04162875183e-05
358	0.00213636086187	0.00195324421657	6.12460972558e-05	3.03122253958e-05
359	0.00167856924861	0.00701947140328	5.144244907e-05	4.01158735816e-05
360	0.00814869071599	0.00204480253922	7.58136153534e-05	1.57447072981e-05
361	0.00466947445523	0.0050967466276	6.12010903152e-05	3.03572323364e-05
362	0.00564609656351	0.00210584142099	7.93200642421e-05	1.22382584095e-05
363	0.00354025514253	0.00543246047732	6.11743842928e-05	3.03839383588e-05
364	0.00332661905634	0.00405908563755	7.02832610403e-05	2.12750616113e-05
365	0.0108649209546	0.00173960813038	7.94572817442e-05	1.21010409073e-05
366	0.00407434535799	0.00700421168284	5.29421720191e-05	3.86161506325e-05
367	0.00289934688397	0.00558505768174	6.11406783822e-05	3.04176442694e-05
368	0.00515778550937	0.00234999694806	8.02490616387e-05	1.13092610129e-05
369	0.00471525361655	0.00535616187511	6.12636538286e-05	3.0294668823e-05
370	0.00418116340109	0.00500518830495	6.12154537129e-05	3.03428689386e-05
371	0.00494414942318	0.000213636086187	9.006835255e-05	1.48997010161e-06
372	0.00880485869499	0.00581395348837	6.15137622975e-05	3.00445603541e-05
373	0.00772141854361	0.0039675273149	7.1698379577e-05	1.98599430746e-05
374	0.00711102972594	0.00555453824086	6.10892212991e-05	3.04691013524e-05
375	0.00756882133919	0.00158701092596	8.05901214632e-05	1.09682011884e-05
376	0.00398278703534	0.00526460355246	6.10670919075e-05	3.0491230744e-05
377	0.00465421473479	0.00553927852042	6.13129488614e-05	3.02453737902e-05
378	0.00874381981322	0.00389122871269	7.19212656653e-05	1.96370569862e-05
379	0.00827076847952	0.00546297991821	6.12563574954e-05	3.03019651561e-05
380	0.0062259659403	0.00222791918452	6.20078851485e-05	2.95504375031e-05
381	0.011154855643	0.00158701092596	8.12866107379e-05	1.02717119137e-05
382	0.00244155527071	0.00540194103644	6.10983825509e-05	3.04599401006e-05
383	0.00238051638894	0.00195324421657	7.61772513037e-05	1.53810713479e-05
384	0.00213636086187	0.00482207165965	6.10343719867e-05	3.05239506649e-05
385	0.00618018677898	0.00688213391931	5.14086577349e-05	4.01496649167e-05
386	0.00897271561985	0.00256363303424	7.75207639017e-05	1.40375587499e-05
387	0.00843862540438	0.00526460355246	6.11265139164e-05	3.04318087352e-05
388	0.0108038820729	0.00201428309833	7.99448461583e-05	1.16134764932e-05
389	0.00611914789721	0.0052035646707	6.33330598216e-05	2.822526283e-05
390	0.00842336568394	0.00494414942318	6.4535661097e-05	2.70226615546e-05
391	0.0105902459867	0.00173960813038	8.09657137478e-05	1.05926089037e-05
392	0.00692791308063	0.00711102972594	4.88731495466e-05	4.2685173105e-05
393	0.00845388512482	0.00524934383202	6.17857970489e-05	2.97725256027e-05
394	0.00286882744308	0.00421168284197	7.19649875821e-05	1.95933350694e-05
395	0.0069889519624	0.0058597326497	6.05880371547e-05	3.09702854968e-05
396	0.00344869681987	0.00350973570164	7.09774425676e-05	2.0580880084e-05
397	0.00292986632485	0.00784349630715	4.99943243054e-05	4.15639983462e-05
398	0.00427272172374	0.00375389122871	6.60646619353e-05	2.54936607163e-05
399	0.00537142159556	0.00186168589391	8.24355362989e-05	9.12278635272e-06
400	0.00553927852042	0.00202954281878	8.0182951895e-05	1.13753707566e-05
