# Supplementary material for: Pyvolve: A Flexible Python Module for Simulating Sequences along Phylogenies
Source: PLoS One. 2015 Sep 23;10(9):e0139047. doi: 10.1371/journal.pone.0139047 (PMC4580465; doi:10.1371/journal.pone.0139047)
Supplement: S1 File — (ZIP) [file pone.0139047.s001.zip › SI/sitehet/n14_balanced_info.txt]

Partition_Index	Model_Name	Rate_Category	Rate_Probability	Rate_Factor
1	None	1	0.25	0.2,1.0
1	None	2	0.25	0.4,1.0
1	None	3	0.25	0.6,1.0
1	None	4	0.25	0.8,1.0
