# Supplementary material for: Pyvolve: A Flexible Python Module for Simulating Sequences along Phylogenies
Source: PLoS One. 2015 Sep 23;10(9):e0139047. doi: 10.1371/journal.pone.0139047 (PMC4580465; doi:10.1371/journal.pone.0139047)
Supplement: S1 File — (ZIP) [file pone.0139047.s001.zip › SI/sitehet/n14_balanced_rates.txt]

Site_Index	Partition_Index	Rate_Category
1	1	4
2	1	2
3	1	1
4	1	1
5	1	4
6	1	4
7	1	4
8	1	1
9	1	2
10	1	4
11	1	4
12	1	1
13	1	2
14	1	4
15	1	1
16	1	4
17	1	3
18	1	1
19	1	3
20	1	1
21	1	3
22	1	1
23	1	2
24	1	3
25	1	3
26	1	1
27	1	1
28	1	2
29	1	3
30	1	3
31	1	3
32	1	1
33	1	2
34	1	4
35	1	4
36	1	1
37	1	2
38	1	4
39	1	4
40	1	3
41	1	4
42	1	1
43	1	4
44	1	1
45	1	3
46	1	3
47	1	3
48	1	3
49	1	4
50	1	3
51	1	1
52	1	4
53	1	2
54	1	2
55	1	2
56	1	1
57	1	3
58	1	4
59	1	1
60	1	4
61	1	2
62	1	1
63	1	4
64	1	3
65	1	3
66	1	2
67	1	1
68	1	2
69	1	2
70	1	2
71	1	4
72	1	1
73	1	2
74	1	2
75	1	1
76	1	3
77	1	2
78	1	2
79	1	4
80	1	1
81	1	1
82	1	4
83	1	1
84	1	3
85	1	1
86	1	4
87	1	3
88	1	3
89	1	4
90	1	4
91	1	4
92	1	2
93	1	3
94	1	1
95	1	2
96	1	4
97	1	1
98	1	2
99	1	1
100	1	3
101	1	3
102	1	2
103	1	3
104	1	3
105	1	3
106	1	4
107	1	4
108	1	3
109	1	2
110	1	3
111	1	3
112	1	1
113	1	1
114	1	1
115	1	2
116	1	3
117	1	1
118	1	2
119	1	3
120	1	4
121	1	2
122	1	3
123	1	2
124	1	3
125	1	2
126	1	4
127	1	3
128	1	4
129	1	3
130	1	4
131	1	1
132	1	1
133	1	2
134	1	3
135	1	4
136	1	2
137	1	4
138	1	2
139	1	3
140	1	2
141	1	2
142	1	2
143	1	4
144	1	1
145	1	1
146	1	4
147	1	2
148	1	1
149	1	2
150	1	4
151	1	3
152	1	3
153	1	1
154	1	3
155	1	1
156	1	3
157	1	3
158	1	4
159	1	3
160	1	3
161	1	1
162	1	3
163	1	1
164	1	4
165	1	1
166	1	4
167	1	1
168	1	4
169	1	2
170	1	1
171	1	4
172	1	1
173	1	1
174	1	4
175	1	1
176	1	4
177	1	2
178	1	2
179	1	1
180	1	4
181	1	1
182	1	1
183	1	2
184	1	1
185	1	2
186	1	1
187	1	4
188	1	3
189	1	4
190	1	2
191	1	2
192	1	1
193	1	1
194	1	4
195	1	1
196	1	3
197	1	2
198	1	4
199	1	4
200	1	2
201	1	1
202	1	3
203	1	1
204	1	4
205	1	4
206	1	1
207	1	4
208	1	2
209	1	2
210	1	2
211	1	2
212	1	3
213	1	1
214	1	1
215	1	2
216	1	3
217	1	4
218	1	3
219	1	2
220	1	4
221	1	3
222	1	2
223	1	4
224	1	2
225	1	4
226	1	3
227	1	3
228	1	2
229	1	4
230	1	4
231	1	2
232	1	4
233	1	4
234	1	4
235	1	4
236	1	1
237	1	1
238	1	2
239	1	2
240	1	3
241	1	3
242	1	2
243	1	3
244	1	1
245	1	1
246	1	2
247	1	4
248	1	3
249	1	2
250	1	2
251	1	2
252	1	3
253	1	3
254	1	3
255	1	3
256	1	2
257	1	1
258	1	4
259	1	2
260	1	4
261	1	1
262	1	2
263	1	2
264	1	1
265	1	2
266	1	2
267	1	4
268	1	2
269	1	4
270	1	2
271	1	2
272	1	3
273	1	4
274	1	2
275	1	3
276	1	3
277	1	2
278	1	3
279	1	3
280	1	4
281	1	2
282	1	4
283	1	3
284	1	2
285	1	4
286	1	2
287	1	2
288	1	1
289	1	1
290	1	3
291	1	3
292	1	2
293	1	1
294	1	1
295	1	4
296	1	3
297	1	1
298	1	2
299	1	2
300	1	3
301	1	1
302	1	3
303	1	4
304	1	4
305	1	4
306	1	4
307	1	4
308	1	2
309	1	1
310	1	2
311	1	1
312	1	4
313	1	3
314	1	3
315	1	3
316	1	4
317	1	2
318	1	2
319	1	3
320	1	3
321	1	2
322	1	2
323	1	4
324	1	1
325	1	1
326	1	1
327	1	1
328	1	4
329	1	2
330	1	1
331	1	2
332	1	3
333	1	3
334	1	4
335	1	4
336	1	3
337	1	2
338	1	2
339	1	2
340	1	4
341	1	4
342	1	2
343	1	4
344	1	2
345	1	4
346	1	3
347	1	1
348	1	4
349	1	4
350	1	2
351	1	4
352	1	4
353	1	2
354	1	3
355	1	3
356	1	1
357	1	2
358	1	1
359	1	1
360	1	3
361	1	2
362	1	2
363	1	2
364	1	2
365	1	4
366	1	2
367	1	2
368	1	2
369	1	2
370	1	2
371	1	2
372	1	4
373	1	3
374	1	3
375	1	3
376	1	2
377	1	2
378	1	4
379	1	4
380	1	3
381	1	4
382	1	1
383	1	1
384	1	1
385	1	3
386	1	3
387	1	4
388	1	4
389	1	3
390	1	4
391	1	4
392	1	4
393	1	4
394	1	1
395	1	4
396	1	2
397	1	2
398	1	2
399	1	2
400	1	2
