# Supplementary material for: Pyvolve: A Flexible Python Module for Simulating Sequences along Phylogenies
Source: PLoS One. 2015 Sep 23;10(9):e0139047. doi: 10.1371/journal.pone.0139047 (PMC4580465; doi:10.1371/journal.pone.0139047)
Supplement: S1 File — (ZIP) [file pone.0139047.s001.zip › SI/sitehet/n14_balanced_withanc.fasta]

>t3178
CGGCACATAACCAGCTACCTCTCAGGGTCGAGTTGCATGATTAGCCCTGCCTATCGGGGT
GATCCCATGCTAGACCAGTCGGCTAGTTCTGGGGCCATTTTCCGCGATTGCATCCGACCG
ACGACGCCAAGCAGTAGTTGTTCCGTCAACCTATGCGGCCGCCATCAATACCGGCAAGGG
TTTCCGCCTACCAGGGTGGAAGGTGGTTCCCGGTATGATCTGGAGCTATCCAGTCTTTTG
GCAATGGATACCCTATGTGATTATTGCCATTGGTTTCTTCTTCCGGAATGCGTGCGTAGA
GGTCGCACATTAGACATGTTCATCTCCGACGTCGGACTGATGCGCTGCCCTTCGCCAACC
GTAACCTACCCGAGCTCCTCCATGTGTATAGTGAAGGAACGCTACCCTTCTTGTACTCCT
GCTCGGCAGACTACCCTAGCTGGCGAGGGAAGTTCAATGGATGTCTGGCACTTAACCACG
GCGTGCCCTAGGCTGAATTTGTGTTCGTCATGTCTAGGAGCAGTACGCCAATTATCGAAT
CTAACGTATAGGAATCGCACATCTCCATGCTATTCTTGCGTGTGCAGGTTGGGAGTTCGA
CACCTGGTCATCCGGGGCAGGGCAAATCAGGCGTCAATAAGTTCAGCCAGGGAATTCCCT
ATCGGCACTTCTGTAAAGCGCCATGGGCTACGAGGCGTAATTGCGTTGGACAGCCATTGC
TACTTGTTAAATACCGACAACGGTAACCGTTTCTCTCGCGGGCCCGTATCCTGCCCCGGT
GAGTACCTACCGTATAAGCTGATCGCGGTTCATAGGCCTTATATGCTGCTGCGCTTGAAC
CTAACTCCTATGCAGAATATGGTGGCTGCTCTGTTTTATAAACGGGACTTCAGTGCATGT
CTCGCGGGATGCTCCAGGGGATACGAACGATATGTTAAACACCTTAGAGAAACCGTTGCG
TGCAGAGGGAAATTGCCTCTGGTACTGCCTCGTCTAGGGACCGTAACCGGAAATAGTATG
GCATCCCTGACGAGGGCGGCGCCTGTTAGCTCTAAAACTATGCTCCATTCCTATCTATGT
GTTAGCGGTTTACACCGGTCACATGCAGCCTGGACCATTGCAGAAGCCACGTTGCCCTAT
CAGGGTTGCCGTCTGCATCCAAATCCGTCGCAACGATCTAGTGGATTAGGTAGAGAGCAC
>t3179
CGGCACATAACCAGCTACCTCTCAGGGTCGAGTTGCATGATTAGCCCTGCCTATCGGGGT
GATCCCATGCTAGACCAGTCGGCTAGTTCTGGGGCCATTTTCCGCGATTGCATCCGACCG
ACGACGCCAAGCAGTAGTTGTTCCGTCAACCTATGCGGCCGCCATCAATACCGGCAAGGG
TTTCCGCCTACCAGGGTGGAAGGTGGTTCCCGATATGATCTGGAGCTATCCGGTCTTTTG
GCAATGGATACCCTATGTGATTATTGCCATTGGTTTCTTCTTCCGGAATGCGTGCGTAGA
GGTCGCACATTAGGCATGTTCATCTCCGACGTCGGACTGATGCGCTGCCCTTCGCCAACC
GTAACCTACTCAAGCTCCTCCATGTGTATAGTGAAGGAACGCTACCCTTCTTGTGCTCCT
GCTCGGCAGACTACCCTAGCTGGCGCGGTAAGTTCAATGGATGTCTGGCACTTAACCACG
GCGTGCCCTAGGCTAAATTTGTGTTCGTCATGTGTAGGAGCAGTACGCCAATTATCGAAT
CTAACGTATAGGAATCGCACATCTCCATGCTATTCTTGCGTGTGCAGGTTGGGAGTTCGA
CACCTGGTCATCCGGGGCAGGGCAAATCAGGCGTCAATAAGTTCAGCCAGGGAATTCCCT
ACCGGCTCTTCTGTAAAGCGCCATGGGCTACGAGGGGTAATTGCGTTGGACAGCCATTGC
TACTTGTTAAATACCGACAACGGTAACCGTTTCTCTCGCGGGCCCGTATCCTGCCCCGGT
GAGTACCTACCGTATAAGCTGATCGCGGTTCATAGGCCTTATATGCTGCTGCGCTTGAAC
CTAACTCCTATGCAGAATATGGTGGCTGCTCTGTTTTATAAACGGGACTTCAGTGCATGT
CTCGCGGGATGCTCCAGGGGATACGAACGATATGTTAAACACCTTAGAGAAACCGTTGCG
TGCAGACGGAAATTGCCTCTGGTACTGCCTCGTCTAGGGACCGTAACCGGAAATAGTATG
GCATCCCTGACGAGGGCGGCGCCTGTTAGCTCTAAAACTATGCTCCATTCCTATCTATGT
GTTAGCGGTTTACACCGGTCACATGCAGCCTGGACCATTGCAGAAGCCACGTTGCCCTAT
CAGGGTTGCCGTCTGCATCCAAATCCGTCGCAACGATCTAGTGGATTAGGTAGAGAGCAC
>t3174
CGGCACATAACCAGCTACCTCTCAGGGTCGAGTTGCATGATTAGCCCTGCCTATCGGGGT
GATCCCATGCTAGACCAGTCGGCTAGTTCTGGGGCCATTTTCCGCGATTGCATCCGACCG
ACGACGCCAAGCAGTAGTTGTTCCGTCAATCTATGCGGCCGCCATCAATACCGGCAAGGG
TTTCCGCCTACCAGGGTAGAAGGTGGTTCCCGATATGATCTGGACCTATCCGGTCTTTTG
GCAATGGATGCCCTAGGTGATTATTGCCATTGGTTTCTTGTTCCGGAATGCGTGCGTAGA
GGTCGCACATTAGGCATGTTCATCTCCGACGTCGGACTCATGCGCTGCCCTTCGCCAACC
GCAACCTACCCGAGCTCCTCCATGTGTATAGTGAAGGAACGCTTCCCTTCTTGTACTCCT
GCTCGGCAGACAACCCTAGCTGGCGAGGTAATTTCAATGGATGTCTGGCACTTTACCACG
GCGTGCCCTAGGCTGAATTTGTGTTCGTCATGTCTAGGAGCAGTACGCCAATTATCGAAT
CTACCGTATAGGAATCGCACATCTTCATGCTATTCTTGCGTGTGCAGGTTGGGAGTTAGA
CACCTGGTCATCCGGGGCAGGGCAAATCAGGCGTCAATAAGTTCAGCCAGGGAATTCCCT
ATCGGCTCTTCTGTAAAGCGCCATGGGGTACGAGGGGTAATTGCGTTGGACAGCCATTGC
TACTTGTTAAATACCGACAACGGTAACCGTTTCTCTCGGGGGCCCGTATCCTGCTCCGGT
GAGTACCTACCGTATAAGCTGATCGCGGTTCATAGGACCTTTATGCTGCTGCGCTTGAAC
CTAACTCCTATGCAGAATATGGTGGCTGCTCTGTTTTATAAACGGGACTTCAGTGCATGT
CTCGCGGGATGCTCCAGGGGATACGAACGATATGTTAAACACCTTAGAGAAACCGTTGCG
TGCAGACGGAAATTGCCTCTGGTACTGCCTCGTCTAGGGACCGTAACCGGAAATAGTATG
GCATCCCTGACGAGGGCGGCGCCTGTTAGCTCTAAAACTATGCTCCATTCCTATCTATGT
GTTAGCGGTTTACACCGGTCACATGCATCCTGGACCCTTGCAGAAGCCACGTTGCCCTAT
CAGGGTTGCCGTCTGCATCCAAATCCGTCGCAACGATCTAGCGGATTTCGTAGAGAGCAC
>t3175
GGGCACATAACCAGCTACCTCTCAGGGTCGAGTTGCATGATTAGCCCTGCCTATCGGGGT
GATCCCATGCTAGACCAGTCGGCTAGTTCTGGGGCCATTTTCCGCGATTGCATCCGACCG
ACGACGCCAAGCAGTAGTTGTTCCGTCAATCTATGCGGCCGCCATCAATACCGGCAAGGG
TTTCCGCCTACCAGGGTAGAAGGTGGTTCCCGATATGATCTGGACCTATCCGGTCTTTTG
GCAATGGATACCCTAGGTGATTATTGCCATTGGTTTCTTGTTCCGGAATGCGTGCGTAGA
GGTCGCACATTAGGCATGTTCATCTCCGACGTCGGACTGATGCGCTGCCCTTCGCCAACC
GCAACCTACCCGAGCTCCTCCATGTGTATAGTGAAGGAACGCTTCCCTTCTTGTACTCCT
GCTCGGCAGACTACCCTAGCTGGCGAGGTAATTTCAATGGATGTCTGGCACTTAACCACG
GCGTGCCCTAGGCTGAATTTGTGTTCGTCATGTCTAGGAGCAGTACGCCAATTATCGAAT
CTACCGTATAGGAATCGCACATCTTCATGCTATTCTTGCGTGTGCAGGTTGGGAGTTAGA
CACCTGGTCATCCGGGGCAGGGCAAATCAGGCGTCAATAAGTTCAGCCAGGGAATTCCCT
ATGGGCTCTTCTGTAAAGCGCCATGGGGTACGAGGGGTAATTGCGTTGGACAGCCATTGC
TACTTGTTAAATACCGACAACGGTAACCGTTTCTCTCGCGGGCCCGTATCCTGCCCCGGT
GAGTACCTACCGTATAAGCTGATCGCGGTTCATAGGCCTTTTATGCTGCTGCGCTTGTAC
CTAACTCCTATGCAGAATATGGTGGCTGCTCTGTTTTATAAACGGGACTTCAGTGCATGT
CTCGCGGGATGCTCCAGGGGATACGAACGATATGTTAAACACCTTACAGAAACCGTTGCG
TGCAGACGGAAATTGCCTCTGGTACTGCCTCGTCTAGGGACCGTAACCGGAAATAGTATG
GCATCCCTGACGAGGGCGGCGCCTGTTAGCTCTAAAACTATGCTCCATTCCTATCTATGT
GTTAGCGGTTTACACCGGTCACATGCATCCTGGACCATTGCAGAAGCCACGTTGCCCTAT
CAGGGTTGCCGTCTGCATCCAAATCCGTCGCAACGATCTAGCGGATTTCGTAGAGAGCAC
>t3176
GGGCACATAACCAGCTACCTCTCAGGGTCGAGTTGCATGATTAGCCCTGCCTATCGGGGT
GATCCCATGCTACACCAGTCGGCTAGTTCTGGGGCCATTTTCCGCGATTGCATCCGACCG
ACGACGCCAAGCAGTAGTTGTTCCGTCAATCTATGCGGCCGCCATCAATACCGGCAAGGG
TTTCCGCCTACCAGGGTAGAAGGTGGTTCCCGATATGATCTGGACCTATCCGGTCTTTTG
GCAATGGATACCCTAGGTGATTATTGCCATTGGTTTCTTGTCCCGGAATGCGTGCGTAGA
GGTCGCACATTAGGCATGTTCATCTCCGACGTCGGACTGATGCGCTGCCCTTCGCCAACC
GCAACCTACCCGAGCTCCTCCATGTGTATAGTGAAGGAACGCTTCCCTTCTTGTACTCCT
GCTCGGCAGACTACCCTAGCTGGCGAGGTAATTTCAATGGATGTCTGGCACTTAACCATG
GCGTGCCCTAGGCTGAATTTGTGTTCGTCATGTCTAGGAGCAGTACGCCAATTATCGAAT
CTACCGTATAGGAATCGCACATCTTCATGCTATTCTTGCGTGTGCAGGTTGGGAGTTAGA
CACCTGGTCATCCGGGGCAGGGCAAATCAGGCGTCAATAAGTTCAGCCAGGGAATTCCCT
ATGGGCTCTTCTGTAAAGCGCCATGGGGTACGAGGGGTAATTGCGTTGGACAGCCATTGC
TACTTGTTAAATACCGACAACGGTAACCGTTTCTCTCGCGGGCCCGTATCCTGCCCCGGT
GAGTACCTACCGTATAAGCTGATCGCGGTTCATAGGCCTTTTATGCTGCTGCGCTTGAAC
CTAACTCCTATGCAGAATATGGTGGCTGCTCTGTTTTATAAACGGGACTTCAGTGCATGT
CTCGCGGGATGCTCCAGGGGATACGAACGATATGTTAAACACCTTACAGAAACCGTTGCG
TGCAGACGGAAATTGCCTCTGGTACTGCCTCGTCTAGGGACCGTAACCGGAAATAGTATG
GCATCCCTGACGAGGGCGGCGCCTGTTAGCTCTAAAACTCTGCTCCATTCCTATCTATGT
GTTAGCGGTTTACACCGGTCACATGCATCCTGGACCATTGCAGAAGCCACGTTGCCCTAT
CAGGGTTGCCGTCTGCATCCAAATCCGTCGCAACGATCTAGCCGATTTCGTAGAGAGCAC
>t3177
CGGCACATAACCAGCTACCTCTCAGGGTCGAGTTGCATGATTAGCCCTGCCTATCGGGGT
GATCCCATGCTAGACCAGTCGGCTAGTTCTGGGGCCATTTTCCGCGATTGCATCCGACCG
ACGACGCCAAGCAGTAGTTGTTCCGTCAACCTATGCGGCCGCCATCAATACCGGCAAGGG
TTTCCGCCTACCAGGGTGGAAGGTGGTTCCCGGTATGATCTGGAGCTATCCGGTCTTTTG
GCAATGGATACCCTATGTGATTATTGCCATTGGTTTCTTCTTCCGGAATGCGTGCGTAGA
GGTCGCACATTAGGCATGTTCATCTCCGACGTCGGACTGATGCGCTGCCCTTCGCCAACC
GTAACCTACCCGAGCTCCTCCATGTGTATAGTGAAGGAACGCTACCCTTCTTGTACTCCT
GCTCGGCAGACTACCCTAGCTGGCGAGGTAAGTTCAATGGATGTCTGGCACTTAACCACG
GCGTGCCCTAGGCTGAATTTGTGTTCGTCATGTCTAGGAGCAGTACGCCAATTATCGAAT
CTAACGTATAGGAATCGCACATCTCCATGCTATTCTTGCGTGTGCAGGTTGGGAGTTCGA
CACCTGGTCATCCGGGGCAGGGCAAATCAGGCGTCAATAAGTTCAGCCAGGGAATTCCCT
ATCGGCTCTTCTGTAAAGCGCCATGGGCTACGAGGCGTAATTGCGTTGGACAGCCATTGC
TACTTGTTATATACCGACAACGGTAACCGTTTCTCTCGCGGGCCCGTATCCTGCCCCGGT
GAGTACCTACCGTATAAGCTGATCGCGGTTCATAGGCCTTATATGCTGCTGCGCTTGAAC
CTAACTCCTATGCAGAATATGGTGGCTGCTCTGTTTTATAAACGGGACTTCAGTGCATGT
CTCGCGGGATGCTCCAGGGGATACGAACGATATGTTAAACACCTTAGAGAAACCGTTGCG
TGCAGAGGGAAATTGCCTCTGGTACTGCCTCGTCTAGGGACCGTAACCGGAAATAGTATG
GCATCCCTGACGAGGGCGGCGCCTGTTAGCTCTAATACTATGCTCCATTCCTATCTATGT
GTTAGCGGTTTACACCGGTCACATGCAGCCTGGACCATTGCAGAAGCCACGTTGCCCTAT
CAGGGTTGCCGTCTGCATCCAAATCCGTCGCAACGATCTAGTGGATTAGGTAGAGAGCAC
>t3170
CGGCACATAACCAGCTACCTCTCAGGGTCGCGTTGCACGATTAGCCCTGCCTATCGGGGT
GACCCCATGCTAGACCAGTCGGCTAGCTCTGGGGCCATTTGCCGCGATTGCATCCGACCG
ACGACGCCAAGCAGTAGTTGTTCCGTCAACCTATGCGGCCGCCATCAATACCGGCAAGGG
TTTCCGCCTACCAGGGTAGAAGGTGGTTCCCGCTATGATCTGGACCTATCCGGTCTTTTG
GCAATGGATACCCTATGTGATTATTGCCATTGGTTTCTTCTTCCGGAATGCGTGCGTAGA
GGTCGCACATTAGGCATGTTCATCTCGGACGTCGGACTGATGCGCTGCCCTTCGCCAACC
GCAACCTACCCGAGCTCCTCCATGTGTATAGTGAAGGAACACTTCCCTTCTTGTACTACT
GCTCGGCAGACTACCCTAGCTGGCGAGGTAAGTTCAATGGATGTCTGGCACTTAACCACG
GCGTGCCCTAGGCTGAATTTGTGTTCGTCATGTCTAGGAGCAGTACGCCAATTATCGAAT
CTACCGTATAGGAATCGCACATCTTCATGCTATTCTTGCGTGTGCAGGTTGGGAGTTAGA
CACCTGGTCATCCGGGGCAGGGCAAATCAGGCGTCAATAAGTTCAGCCAGGGAATTCCCT
ATCGGTTCTTCTGTAAAGCTCCATGGGGTACGAGGGGTAATTGCGTTGGACAGCCATTGC
TACTTGTTAAATACCGACAACGGTAACCGTTTCTCTCGCGGGCCCGTATCCTGCCCCGGT
GAGTACCTACCGTATAAGCTGATCGCGGTTCATAGGCCTTTTATGCTACTGCGCTTGAAC
CTAACTCCTATGCAGAATATGGTGGCTGCTCTGTTTTATAAACGGGACTTCAGTGCATGT
CTCGCGGGATGCTCCAGGGGATACGAACGATATGTTAAACACCTTAGAGAAACCGTTGCG
TGCAGACGGAAATTGCCTCTGGTACTGCCTCGTCTAGGGACCGTAACCGGAAATAGTATG
GCATCCCTGACGAGGGCGGCGCCTGTTAGCTCTAAAACTATGCGCCATTCCTATCTATGT
GTTAGCGGTTTACACCGGTCACATGCATCCTGGACCATTGCAGAAGCCACGTTGCCCTAT
CAGGGTTGCCGTCTGCATCCAAATCCGTCGCAACGATCTAGTGGATTTCGTAGAGAGCAC
>t3171
CGGCACATAACCAGCTACCTCTCAGGGTCGAGTTGCACGATTAGCCCTGCCTATCGGGGT
GATCCCATGCTAGACCAGTCGGCTAGCTCTGGGGCCATTTTCCGCGATTGCATCCGACCG
ACGACGCCAAGCAGTAGTTGTTCCGTCAACCTATGCGGCCGCCATCAATACCGGCAAGGG
TTTCCGCCTACCAGGGTAGAAGGTGGTTCCCGCTATGATCTGGACCTATCCGGTCTTTTG
GCAATGGATACCCTATGTGATTATTGCCACTGGTTTCTTCTTCCGGAATGCGTGCGTAGA
GGTCGCACATTAGGCATGTTCATCTCGGACGTCGGACTGATGCGCTGCCCTTCGCCCACC
GCAACCTACCCGAGCTCCTCCATGTGTATAGTGAAGGAACGCTTCCCTTCTTGTACTACT
GCTCGGCAGACTACCCTAGCTGGCGAGGTAAGTTCAATGGATGTCTGGCACTTAACCACG
GCGTGCCCTAGGCTGAATCTGTGTTCGTCATGTCTAGGAGCAGTACGCCAATTATCGAAT
CTACCGTATAGGAATCGCACATCTTCATGCTATTCTTGCGTGTGCAGGTTGGGAGTTAGA
CACCTGGTCATCCGGGGCAGGGCAAATCAGGCGTCAATAAGTTCAGCCAGGGAATTCCCT
ATCGGTTCTTCTGTAAAGCGCCATGGGGTACGAGGGGTAATTGCGTTGGACAGCCATTGC
TACTTGTTAAATACCGACAACGGTAACCGTTTCTCTCGCGGGCCCGTATCCTGCCCCGGT
GAGTACCTACCGTATAAGCTGATCGCGGTTCATAGGCCTTTTATGCTACTGCGCTTGAAC
CTAACTCCTATGCAGAATATGGTGGCTGCTCTGTTTTATAAACGGGACTTCAGTGCAGGT
CTCGCGGGATGCTCCAGGGGATACGAACGATATGTTAAACACCTTAGAGAAACCGTTGCG
TGCAGACGGAAATTGCCTCTGGTACTGCCTCGTCTAGGGACCGTAACCGGAAATAGTATG
GCATCCCTGACGAGGGCGGCGCCTGTTACCTCTAAAACTATGCGCCATTCCTATCTATGT
GTTAGCGGTTTACACCGGTCACATGCATCCTGGACCATTGCAGAAGCAACGTTGCCCTAT
CAGGGTTGCCGTCTGCATCCAAATCCGTCGCAACGATCTAGTGGATTTCGTAGAGAGCAC
>t3172
CGGCACATAACCAGCTACCTCTCAGGGTCGAGTTGCACGATTAGCCCTGCCTATCGGGGT
GATCCCATGCTAGACCAGTCGGCTAGCTCTGGGGCCATTTTCCGCGATTGCATCCGACCG
ACGACGCCAAGCAGTAGTTGTTCCGTCAACCTATGCGGCCGCCATCAATACCGGCAAGGG
TTTCCGCCTACCAGGGTAGAAGGTGGTTCCCGCTATGATCTGGACCTATCCGGTCTTTTG
GCAATGGATACCCTATGTGATTATTGCCACTGGTTTCTTCTTCCGGAATGCGTGCGTAGA
GGTCGCACATTAGGCATGTTCATCTCGGACGTCGGACTGATGCGCTGCCCTTCGCCCACC
GCAACCTACCCGAGCTCCTCCATGTGTATAGTGAAGGAACGCTTCCCTTCTTGTACTACT
GCTCGGCAGACTACCCTAGCTGGCGAGGTAAGTTCAATGGATGTCTGGCACTTAACCACG
GCGTGCCCTAGGCTGAATCTGTGTTCATCATGTCTAGGAGCAGTACGCCAATTATCGAAT
CTACCGTATAGGAATCGCACATCTTCCTGCTATTCTTGCGTGTGCAGGTTGGGAGTTAGA
CACCTGGTCATCCGGGGCAGGGCAAATCGGGCGTCAATAAGTTCAGCCAGGGAATTCCCT
ATCGGTTCTTCTGTAAAGCGCCATGGGGTACGAGGGGTAATTGAGTTGGACAGCCATTGC
TACTTGTTAAATACCGACAACGGTAACCGTTTCTCTCGCGGGCCCGTATCCTGCCCCGGT
GAGTACCTACCGTATAAGCTGATCGCGGTTCATAGGCCTTTTATGCTACTGCGCTTGAAC
CTAACTCCTATGCTGAATATGGTGGCTGCTCTGTTTTATAAACGGGACTTCAGTGCAGGT
CTCGCGGGATGCTCCAGGGGATACGAACGATATGTTAAACACCTTAGAGAAACCGTTGCG
TGCAGACGGAAATTGCCTCTGGTACTGCCTCGTCTAGGGACCGTAACCGGAAATAGTATG
GCATCCCTGACGAGGGCGGCGCCTGTTAGCTCTAAAACTATGCGCCATTCCTATCTATGT
GTTAGCGGTTTACACCGGTCACATGCATCCTGGACCATTGCAGAAGCCACGTTGCCCTAT
CAGGGTTGCCGTCTGCATCCAAATCCGTCGCAACGATCTAGTGGATTTCGTAGAGAGCAC
>t3173
CGGCACATAACCAGCTACCTCTCAGGGTCGAGTTGCATGATTAGCCCTGCCTATCGGGGT
GATCCCATGCTAGACCAGTCGGCTAGTTCTGGGGCCATTTTCCGCGATTGCATCCGACCG
ACGACGCCAAGCAATAGTTGTTCCGTCAATCTATGCGGCCGCCATCAATACCGGCAAGGG
TTTCCGCCTACCAGGGTAGAAGGTGGTTCCCGATATGATCTGGACCTATCCGGTCTTTTG
GCAATGGATGCCCTAGGTGATTATTGCCATTGGTTTCTTGTTCCAGAATGCGTGCGTAGA
GGTCGCACATTAGGCATGTTCATCTCCGACGTCGGACTCATGCGCTGCCCTTCGCCAACC
GCAACCTACCCGAGCTCCTCCATGTGTATAGTGAAGGAACGCTTCCCTTCTTGTACTCCT
GCTCGGCAGACAACCCTAGCTGGCGAGGTAATTTCAATGGATGTCTGGCACTTAACCACG
GCGTGCCCTAGGCTGAATTTGTGTTCGTCATGTCTAGGAGCAGTACGCCAATTATCGAAT
CTACCGTATAGGAATCGCACATCTTCATGCTATTCTTGCGTGTGCAGGTTGGGAGTTAGA
CACCTGGTCATCCGGGGCAGGGCAAATCAGGCGTCAATAAGTTCAGCCAGGGAATTCCCT
ATCGGCTCTTCTGTAAAGCGCCATGGGGTACGACGGGTAATTGCGTTGGACAGCCATTGC
TACTTGTTAAATACCGACAACGGTAACCGTTTCTCTCGGGGGCCCGTATCCTGCTCCGGT
GAGTACCTACCGTATAAGCTGATCGCGGTTCATAGGCCCTTTATGCTGCTGCGCTTGAAC
CTAACTCCTATGCAGAATATGGTGGCTGCTCTGTTTTATAAACGGGACTTCAGTGCATGT
CTCGCGGGATGCTCCCGGGGATACGAACGATATGTTAAACACCTTAGAGAAACCGATGCG
TGCAGACGGAAATTGCCTCTGGTACTGCCTCGTCTAGGGACCGTAACCGGAAATAGTATG
GCATCCCTGACGAGGGCGGCGCCTGTTAGCTCTAAAACTATGCTCCATTCCTATCTATGC
GTTAGCGGTTTACACCGGTCACATGCATCCTGGACCATTGCAGAAGCCACGTTGCCCTAT
CAGGGTTGCCGTCTGCATCCAAATCCGTCGCAACGATCTAGCGGATTTCGTAGAGAGCAC
>internal_node12018
CCGCACATAACCAGCTACGTCTCGGGGTCGAGTTGCATGATTAGCCCTGCCTATCGGGGT
GATCCTATGCGAGACCAGTCAGCGAGTTCTGAGGCCATTTTTCGCGATTGCATCCGACCG
ACGACTCCAAGCAGAAGTTGTTCCGTGAACCTATGTGGCCGCCAACAATACCGCCAAGGG
TTTCCGCCTACCATGGTAGAACGTGGTTCCCGATATGATCTGGACCTATCCGCTCTTTTG
GCCATGTATAACCTATGTGAATATTGCCATTGGTTTCTTTTTCCGGAATGCGTGCGTAGA
GGTCGCACATTAGGCATGTGGATCGCCGACGTCGGACTGATGCGCTGGCCCTCGACAACC
GCAACCTACCCGAGCTCCTCAATGTGTATGGTGAAGGAACGCTTCCCTTCTTGTACTCCT
GCTCGTGAGACTACCCTAGCTGGCGCAGTAAGTTCAATGGATGTCTGGCACTTAACCACG
GCGTACCCTAGGCTGAATTTGTGTTCGTCCTGTCTAGGAGCAGTACGCCAATTATCAAAT
CTACCGTATAGGAGTCGCACATCTCCATGCTACTCATGCGTGTGCAGGTTCGGAGTTAGA
CACCTGGTCATCCGGGACAGGGCAAATCAAGCGTCAATAAGCTCAGCGAGCGAATTCCCT
ATCGTCTCTTCTGTCAAGCGGCATGGTCTACGAGGGGTAATTGCGTTGGACAGGCATTGC
TACTTGGTAAATACGGACAACGGTAACCGTTTCTCTCGCAGGCCAGTATCCTGCCCCGGT
GAGTACGTACCGTATAAGCTCATCGCGGTTCATAGGCCTTTTATGCTGCTGCGCTTGAAC
CTAACTCCTATGCGGAGCAGGGTGGCTGCTCTGTTTTATAAACGGGACTTCAGTGCATGT
CTCGCGCGATGCACCAGGGGATACGAACGATATTTTAAACACCTTAGAGAAGCCGTTGCG
TGCAGACGCAAATTGCCTCTGGTACTGCCTCGCCTAGGGACCGTAACCGGAAACAGCATG
GCATCCTTAACGAGAGCGGCACCTGTTAGCTCTAAGACTATGCTCCATTCCTATCTATGT
GTTAGCGGATTACACCGGTCACATGCAGTCTGGACCATCGCAGAAGCCGCCTTACCATAT
CAGGGGTGCCGTCTGCATCCAAATCCGCCGCAGCGATCTAGGGGATTACGAAGAGAGCAC
>internal_node12019
CCGCACATAACCAGCTACGTCTCGGGGTCGAGTTGCATGATTAGCCCTGCCTATCGGGGT
GATCCTATGCGAGACCGGTCAGCGAGTTCTGAGGCCATTTTTCGCGATTGCATCCGACCG
ACGACTCCAAGCAGAAGTTGTTCCGTGAACCTATGTGGCCGCCAACAATACCGCCAAGGG
TTTCCGCCTACCATGGTAGAAGGTGGTTCCCGATATGATCTGGACCTATCTGCTCTTATG
GCCACGTATAACCTATGTGAATATTGCCATTGGTTTCTTTTTCCGGAATGCGTGCGTAGA
GGTCGCACATTAGGCATGTGGATCGCCGACGTTGGACTGATGCGCTGGCCCTCGACAACC
GCAACCTACCCGAGCTCCTCAATGTGTATGGTGAAGGAACGCTTCCCTTCTTGTACTCCT
GCTCGGGAGACTACCCTAGCTGGCGCAGTAAGTTCAATGGATGTCTGGCACTTAACCACG
GCGTACCCTAGGCTGAATTTGTGTTCGTCCTGTCTAGGTGCAGTACGCCAATTATCAAAT
CTACCGTATAGGAGTCGCACATCTCCATGCTACTCATGCGTGTGCAGGTTCGCAGTTAGA
CACCTGGTCATCCGGGACAGGGCAAATCAAGCGTCAATAAGCTCAGCGAGCGAATTCCCT
ATCGTCTCTTCTGTCAAGCGGCATGGTCTACGAGGGGTAATTGCGTTGGACAGGCATTGC
TACTTGGTAAATACGGACAACGGTAACCGTTTCTCTCGCAGGCCAGTATCCTGCCCCGGT
GAGTACGTACCGTATAAGCTCATCGCGGTTCATAGGCCTTTTATGCTGCTGCGCGTGAAC
CTAACTCCTATGCGGAGCAGGGTGGCTGCTCTGTTTTATAAACGGGACTTCAGTGCATGT
CTCGCGCGATGCACCAGGGGATACGAACGATATTTTAAACACCTTAGAGAAGCCGTTGCG
TGCAGACGCAAATTGCCCCTGGTACTGCCTCGCCTAGGGACCGTAACCGGAAACAGCATG
GCATCCTTAACGAGAGCGGCACCTGTTAGCTCTAAGACTATGCTCCATTCCTATCTATGT
GTTACCGGATTACACCGGTCACATGCAGTCTGGACCATCGCAGAAGCCGCCTTACGATAT
CAGGGGTGCCGTCTGCATCCAAATCCGCCGCAGCGATCTAGGGGATTACGAAGAGAGCAC
>t6528
CGCCACATAACCAGCTACCTCTCGTGGCCGAGTTGCATGATCAGCCCTGCCTATCGGGGT
GATCCTATGCTAGACCAGTCGGCTAGTTCTGAGGCCATTTTTCGCGATTGCATCCGACCG
ACGACCCTAAGCAATAGTTTTTCCGTCAACCTATGTGGGCGCCATCAATACCGGCAAGGG
TTTCCGCCTACCATGGTAGAAGGTGGTTCCCGTTATGATCTGGACCTATCCGGTCTTTTG
GCCATAGATATCCTATGTGATTATTGCCATTGGTTTCTTCTTCCGGAATGCGTGCGTAGA
GGTCGCACATTAGGCATGTGGATCTCCGACGTCCGACTGATGCGCTGGCCTTCTCCAACC
GCAACCTACCCGAGCTCCTCAATGTGTATAGTGAAGGAACGCTTCCCTTCTTGTACTCCT
GCCCGGGAGACTACCCTAGCTGGCGCGGTAAGTTCAATGGATGTCTGGCAATTAACCACG
GCGTGCCCTAGGCTGAATTTGTGTTCGTCATGTCTAGGAGCAGTACGCCAATTATCGAAT
CTACCGTATTGGAGTCGCACATCTCCTTGCTATTCTTGCGTGTGCAGGTTGGGCGTTAGA
CACTTGGTGATCCGGGACATGGCAAATCAGGCGTCAATAAGTTCAGCGAGCGAATTCCCT
ATCGTCTCTTCTGTCAAGCGCCATGGGCTACGAGGGGTAATTGCGTTGGACAGCCATAGC
TACTTGTTAAATACGGACAACGGTAACCGTTTCTCTCGCAGGCCAGTATCCTGCCCAGGT
GAGTACGTACCGTATAAGCTGATCGCGCTTCATAGGCCTTTTATGCTGCTGCGCTTGAAC
CTAACTCCCATGCAGAGTATGGTGGCTGCTCTGTTTTATAAACGGGACTTCACTGCATGT
CTCGCGAGATGCTTCAGGGGTTACGAACGCTATTTTAAACATCTAAGAGAAACCCTTGCG
TGCAGACGGAAATTGCCTCTGGTACTGCCTCGTCTAGGGACCGTAACCGGAAATAGTATG
GCATCCCTGACTAGGGCGTCACCTGATAGCTCTAAGACTATGCTCCATTCCTATCTATGT
GTTAGCGGTTTACACCGGTCACATGCCGTCTGGACCATTGCAGAAGCCACCTTGCCCTAT
CTGGGTTGCCGTCTGCATGCAAATCAGTGGCAACGATCTAGGGGATTACGAAGAGAGGAC
>t6529
CGGCGCATAACCAGCTACGTCTCCTGGTCGAGTTGCATGATTAGCCCTGCCTATCGGGGT
GATCCTATGCTAGACCATTCGGCTAGTTCTGAGGCCATTTTCCGCGATTGCATCCGACCG
ACAACACTAAGCAATAGTTGTTCCGTCAACCTATGTGGCCGCCATCAATACCGGCAAGGG
TTTCCGCCTACCATGGTAGAAGGTGGTTCCCGTTATGATCTGGACCTATCCGGGCATTTG
GCCATAGATATCCTATGTGATTATTGCCATTGGTTTCTTCTTCCGGAATGCGTGCGTAGA
GGTCGCACATTAGACACGTGGATCTCCGACGGCGGACTGATGCGATGGCCTTCGCCAACC
GTAACCTACCCGCGCTCCTCAATGTGTATAGTGAAGGAACGCTTCCCTTCTTGTACTCCT
GCCCGGGAGACTACCCTAGCTGGCGCGGTAAGTTCAATGGATGTCTGGCACTTAACCACG
GCGTACCCTAGGCTGAATTTGTGTTCGTCATGTCTAGGAGCAGTACGTCAATTATCGAAC
CTACCGTATAGGACTCGCACATCTCCATGCTATTCTTGTGTGTGTAGGTTGGGCGTTAGA
CACCTGGTCATCCGGGACAGGGCAAATCAGGCGTCAATAAGTTCAGCGAGCGAAATCCCT
ATCGTCTCTTCTGTCAAGCGCCATGGGCTACGAGGGGGAGTTGCGTTGGACAGCCATTGC
TACTTGCTAAATACGGACAACGATAACCGTTTCTCTCGCAGGCGAGTATCCTGCCCCGGT
GAGTACGTACCGTATAAGCTGATCGCGGTTCATAGGCCTTTTACGCTGCTGCGCTTGAAC
CTAACTCCTATGCAGAGTATGGTGGCTGCTCTGTTTTATAAACGGGACTTCAGTGCATGT
CTCGCGAGATGCTCCAGGGGTTACGAACGATATTTTAAACACCTTAGAGAAACCGTTGCG
TGCAGACGGAAATTGCCTCTGGTACTGCCTCGTCTATGGACCGGAACCGGAAATAGTATG
GCATCCCTGACGAGAGCGTCACTTGATAGCTATAAGACTATACTCCATTCCTATCTATGT
GTTAGCGGTTTACACCGCTCACATGCCGTCTGGACCATTGCAGAAGCCACCTGGCCCTAT
CAGGGTTGCCGTCTGCATGCAACTCAGTGGCAACGCTCTAGGGGATTACGAAGAGAGGAC
>t6524
CGCCATATAACCAGCTACCTCTCGTGGTCGAGTTGCATGATCAGCCCTGCCTATCGGAGT
GATCCTATGCTAGACCAGTCGGCTAGTTCTGAGGCCATTTTTCGCGATTGCATCCGACCG
ACGACCCTAAGCAATAGTTGTTCCGTCAACCTATGTGGGCGCCATCAATACCGGCAAGGG
TTTCCGCCTACCATGGTAGAAGGTGGTTCCCGTTATGATCCGGACCTATCCGGTCTTTTG
GCCATAGATATCCTATGTGATTATTGCCATTGGTTTCTTCTTCCGGAATGCGTGCGTAGA
GGTCGCACATTAGGCATGTGGATCTCCGACGTCCGACTGATGCGCTGGCCTTATCCAACC
TCAACCTACCCGAGCTCCTCAATGTGTATAGTGAAGGAACGCTTCCCTTCTTGTACTCCT
GCCCGCGAGACTACCCTAGCTGGCGCGGGAAGTTCAATGGATGTCTGGCACTTAACCACG
GCGTGCCCTAGGCTGAATTTGTGTTCGTCATGTCTAGGAGCAGTACGCCAATTATCGAAT
CTACCGTATTGGAGTCGCACATCTCCTTGCTATTCTTGCGTGTGCAGGTTGGGCGTTAGA
CACCTGGTGATCCGGGACATGGCAAATCAGGCGTCAATAAGTTCAGCGAGCGAATTCCCT
ATCGTTTCTTCTGTCAAGCGCCATGGGCTACGAGGGGTAATTGCGTTGGACAGCCATTGC
TACTTATTAAATACGGACAACGGTAACCGTTTCTCTCGCAGGCCAGTATCCTGCCCCGGT
GAGTACGTACCGTATAAGCTGATCGCGGTTCATAGGCCTTTTATGCTGCTGCGCTTGAAC
CTAACTCCTATGCAGAGTATGGTGGCTGCTCTGTTTTATAAACGGGACTTCAGTGCATGT
CTCGCGAGATGCTCCAGGGGTTACGAACGATATTTTAAACACCTAAGAGAAACCCTTGCG
TGCAGACGGAAATTGCCTCTGGTACTGCCTCGTCTAGGGACCGTAACCGGAAATAGTATG
GCATCCCTGACTAGGGCGTCACCTGATAGCTCTAAGACTATGCTCCATTCCTATCTATGT
GTTAGCGGTTTACACCGGTCACATGCCGTCTGGACCATTGCAGAAGCCACCTTGCCCTAT
CAGGGTTGCCGTCTGCATGCAAATCAGTGGCAACGATCTAGGGGATTAAGAAGAGAGGAC
>t6525
CGCCACATAACCAGCTACCTCTCGTGGTCCAGTTGCATGATCAGCCCTGCCTATCGGGGT
GATCCTATGCTAGACCAGTCGGCTAGTTCTGAGGCCATTTTTCGCGATTGCATCCGACCG
ACGACCCTAAGCAATTGTTGTTCCGTCAACCTATGTGGGCGCCATCAATACCGGCAAGGG
TTTCCGCCTACCATGGTAGAAGGTGGTTCCCGTTATGATCTGGACCTATCCGGTCTTTTG
GCCATAGATATCCTATGTGATTATTGCCATTGGTTTCTTCTTCCGGAATGCGTGCGTAGA
GGTCGCACATTAGGCATGTGGATCTCCGACGTCCGACTGATGCGCTGGCCTTCTCCAACC
GCAACCTACCCGAGCTCCTCAATGTGTATAGTGAAGGAACGCTTCCCTTCTTGTACTCCT
TCCCGGGAGACTACCCTAGCTGGCGCGGTAAGTTCAATGGATGTCTGGCAATTAACCACG
GCGTGCCCTAGGCTGAATTTGTGTTCGTCATGTCTAGGAGCAGTACGCCAATTATCGTAT
CTACCGTATTGGAGTCGCACATCTCCTTGCTATTCTTGCGTGTGCAGGTTGGCCGTTAGA
CACCTGGTGATCCGGGACATGGCAAATCAGACGTCAATAAGTTCAGCGAGCGAATTCCCT
ATCGTCTCTTCTGTCAAGCGCCATGGGCTACGAGGGGTAATTGCGTTGGACAGCCATAGC
TACTTATTAAATACGGACAACGGTAACCGTTTCTCACGCAGGCCAGTATCCTGCCCGGGT
GAGTACGTACCGTATAAGCTGATCGCGGTTCATAGGCCTTTTATGCTGCTGCGCTTGAAC
CTAACTCCTATCCAGAGTATGGTGGCTGCTCTGTTTTATAAACGGGACTTCAGTGCATGT
CTCGCGAGATGCTCCAGGGGTTACGAACGATATTTTAAACATCTAAGAGAAACCCTTGCG
TGCAGACGGAAATTGCCTCTGGTACTGCCTCGTCTAGGGACCGTAACCGGAAATAGTATG
GCATCCCTGACTAGGGCGTCACCTGATAGCTCTAAGACTATGCTCCATTCCTATCTATGT
GTTAGCGGTTTACACCGGTCACATGCCGTCTGGACCATTGCAGAAGCCACCTTCCCCTAT
CGGGGTTGCCGTCTGCATGCAAATCAGTGGCAACGGTCTAGGGGATTACGAAGAGAGGAC
>t6526
CGCCACATAACCAGCTACCTCTCGTGGTCGAGTTGCATGATCAGCCCTGCCTATCGGGGT
GATCCTATGCTAGACCAGTCGGCTAGTTCTGAGGCCATTTTTCGCGATTGCATCCGACCG
ACGACCCTAAGCAATAGTTGTTCCGTCAACCTATGTGGGCGCCATCAATACCGGCAAGGG
TTTCCGCCTACCATGGTAGAAGGTGGTTCCCGTTATGATCTGGACCTATCCGGTCTTTTG
GCCATAGATATCCTATGTGATTATTGCCATTGGTTTCTTCTTCCGGAATGCGTGCGTAGA
GGTCGCACATTAGGCATGTGGATCTCCGACGTCCGACTGATGCGCTGGCCTTCTCCAACC
GCCACCTACCCGAGCTCCTCAATGTGTATAGTGAAGGAACGCTTCCCTTCTTGTACTCCT
TCCCGGGAGACTACCCTAGCTGGCGCGGTAAGTTCAATGGATGTCTGGCAATTAACCACG
GCGTGCCCTAGGCTGAATTTGTGTTCGTCATGTCTAGGAGCAGTACGCCAATTATCGAAT
CTACCGTATTGGAGTCGCACATCTCCTTGCTATTCTTGCGTGTGCAGGTTGGCCGTTAGA
CACCTGGTGATCCGGGACATGGCAAATCAGACGTCAATAAGTTCAGCGAGCGAATTCCCT
ATCGTCTCTTCTGTCAAGCGCCATGGGCTACGAGGGGTAATTGCGTTGGACAGCCATAGC
TACTTATTAAATACGGACAACGGTAACCGTTTCTCACGCAGGCCAGTATCCTGCCCAGGT
GAGTACGTACCGTATAAGCTGATCGCGGTTCATAGGCCTTTTATGCTGCTGCGCTTGAAC
CTAACTCCTATCCAGAGTATGGTGGCTGCTCTGTTTTATAAACGGGACTTCAGTGCATGT
CTCGCGAGATGCTCCAGGGGTTACGAACGATATTTTAAACATCTAAGAGAAACCCTTGCG
TGCAGACGGAAATTGCCTCTGGTACTGCCTCGTCTAGGGACCGTAACCGGAAATAGTATG
GCATCCCTGACTAGGGCGTCACCTGATAGCTCTAAGACTATGCTCCATTCTTATCTATGT
GTTAGCGGTTTACACCGGTCACATGCCGTCTGGACCATTGCAGAAGCCACCTTGCCCTAT
CGGGGTTGCCGTCTGCATGCAAATCAGTGGCAACGATCTAGGGGATTACGAAGAGAGGAC
>t6527
CGCCACATAACCAGCTACCTCTCTTGGCCGAGTTGCATGATCAGCCCTGCCTATCGGGGT
GATCCTATGCTAGTCCAGTCGGCTAGTTCTGAGGCCATTTTTCGCGATTGCATCCGACCG
ACGACCCTAAGCAATAGTTTTTCCGTCAACCTATGTGGGCGCCATCAATACCGGCAAGGG
TTTCCGCCTACCATGGTAGAAGGTGGTTCCCGTTATGATCTGGACCTATCCGGTCTTTTG
GCCATAGATATCCTATGTGATTATTGCCATTGGTTTCTTCTTCCGGAATGCGTGCGTAGA
GGTCGCACATTAGGCATGTGGATCTCCGACGTCCGACTGATGCGCTGGCCTTCTCCAACC
GCAACCTACCCGAGCTCCTCAATGTGTATAGTGAAGGAACGCTTCCCTTCTTGTACTCCT
GCCCGGGAGACTACCCTAGCTGGCGCGGTAAGTTCAATGGATGTCTGGCAATTAACCACG
GCGTGCCCTAGGCTGACTTTGTGTTCGTCATGTCTAGGAGCAGTACGCCAATTATCGAAT
CTACCGTATTGGAGTCGCACATCTCCTTGCTATTCTTGCGTGTGCAGGTTGGGCGTTAGA
CACCTGGTGATCCGGGACATGGCAAATCAGGCGTCAATAAGTTCAGCGAGCGAATTCCCT
ATCGTCTCTTCTGTCAAGCGCCATGGGCTACGAGGGGTAATTGCGTTGGACAGCCATAGC
TACTTATTAAATACGGACAACGGTAACCGTTTCTCTCGCAGGCCAGTATCCTGCCCAGGT
GAGTACGTACCGTATAAGCTGATCGCGCTTCATAGGCCTTTTATGCTGCTGCGCTTGAAC
CTAACTCCTATGCAGAGTATGGTGGCTGCTCTGTTTTATAAACGGGACTTCACTGCATGT
CTCGCGAGATGCTTCAGGGGTTACGAACGCTATTTTAAACATCTAAGAGAAACCCTTGCG
TGCAGACGGAAATTGCCTCTGGTACTGCCTCGTCTAGGGACCGTAACCGGAAATAGTATG
GCATCCCTGACTAGGGCGTCACCTGATAGCTCTAAGACTATGCTCCATTCCTATCTATGT
GTTAGCGGTTTACACCGGTCACATGCCGTCTGGACCATTGCAGAAGCCACCTTGCCCTAT
CTGGGTTGCCGTCTGCATGCAAATCAGTGGCAACGATCTAGGGGATTACGAAGAGAGGAC
>t6520
CGGCACATAACCAGCTACCTCTCGTGGCCGAGTTGCATGATCAGCCCTGCCTATCGGGGT
GATCCTATGCTAGACCAGTCGGCTAGTTGTGAGGCCATTTTTCGCGATTGCATCCGACCG
ACTACCCTAAGCAATAGTTGTTCCGTCAACCTATGTGGGCGCCATCAATACCGGCAAGGG
TTTCCTCCTACCCTGGTAGAGGGTGGTTCCCGTTATGATCTGGACCTATCCGGTCTTTTG
GCCATAGATATCCTATGTGATTATTGCCATTGGTTTCTTCTTCCGGAATGCGTGCGTAGA
GGTCGCAAATTAGGCATGTGGATCTCCGACGTCCGACTGATGCGCTGGCCTTCTACAACC
GCAACCTACCCGAGCTCCTCAATGTGTATAGTGAAGGAACGCTTCCCTTCTTGTACTCCT
GCCCGGGAGACTACCCTAGCTGGCGCGGTAAGTTCAATGGATGTCTGGCACTTAACCACG
GCGTGCCCTAGGCTGAATTTGTGTTCGTCATGTCTAGGAGCAGTACGCCAATTATCGAAT
CTACCGTATTGGAGTCGCACATCTCCTTGCTATTCTTGCGTGTGCAGGTTGGGCGTTAGA
CACCTCGTGATCCGGGACATGGCAAATCAGGCGTCAATAAGTTCAGCGAGCGAATTCCCT
ATCGTCTCTTCTGTCAAGCGCCATGGGTTGCGAGGGCTAATTGCGTTGGACAGCCATTGC
TACTTATTAAATACGGACAACGGTAACCGTTTCTCTCGCAGGCCAGTATCCTGCCCCGGT
GAGTACGTACCGTATAAGCTGTTCGCGGTTGATAGGCCTTTTATGCTGCTGCGCTTGAAC
CTAACTCCTATGCAGAGTATGGTGGCGGCTCTGTTTTATAAACGGGACTTCAGTGCATGT
CTCGCGAGATGCTCCAGGGGTTACGAACGATATTTTAAACACCTAATAGAAACCCTAGCG
TGCAGACGGAAATTGCCTCTGGTACTGCCTCGTCTAGGGACCGTAACCGGAAATAGTATG
GCATCCCTGACTAGGGCGTCACCTGATAGCTCTAAGACTATGCTCCATTCCTATCTATGT
GTTAGCGGTTTACCCCGGTCACATGCCGTCTGGACCATTGCAGAAGCCACCTTGCCCTAT
CAGGGTTGCCGTCTGCATGCAAATCAGTGGCAACGATCTAGGGGATTACGAAGAGAGGAC
>t6521
CGCCATATAACCAGCTACCTCTCGTGGTCGAGTTGCATGATCAGCCCTGCCTATCGGGGT
GATCCTATGCTAGACCAGTCGGCTAGTTCTGAGGCCATTTTTCGCGATTGCATCCGACCG
ACGACCCTAAGCAATAGTTGTTCCGTCAACCTATGTGGGCGCCATCAATACCGTCAAGGG
TTTCCGCCTACCATGGTAGAGGGTGGTTCCCGTCATGATCCGGACCTATCCGGTCTTTTG
GCCATAGATATCCTATGTGATCATTGCCATTTGTTTCTTCTTCCGGACTGCGTGCGTAGA
AGTCGCACATTAGGCCTGTGGATCTCCGACGTCCGACTGATGCGCTGGCCTTCTCCAACC
TCAACCTACCCGAGCTCCTCAATGTGTATAGTGAAGGAACGCTTCCCTTCTTGTACTCCT
GCCCGGGAGACTACCCTAGCTGGCGCGGGAAGTTCAATGGATGTCTGGCACTTAACCACG
GCGTGCCCTAGGCTGAATTTGTGTTCGTCATGTCTAGGAGCAGTACGCCAATTATCGAAT
CTACCGTATTGGAGTCGCACATCTCCTTGCTATTCTTGCGTGTGCAGGTTGGGCGTTAGA
CACCTGGTGATCCGGGACATGGCAAATCAGGCGTCAATAAGTTCAGCGAGCGAATTCCCT
ATCGTCTCTTCTGTCAAGCGCCATGGGCTACGAGGGGTAATTGCGTTGGACAGCCATTGC
TACTTATTAAATACGGACAACGGTAACCGTTTCTCTCGCAGGCCAGTATCCTGCCCCGGT
GAGTACGTACCGTATAAGCTGATCGCGGTTCATAGGCCTTTTATGCTGCTGCGCTTGAAC
CTAACTCCTATGCAGAGTATGGTGGCTGCTCTGTTTTATAAACGGGACTTCAGTGCATGT
CTCGCGAGATGCTCCAGGGGTTACGAACGATATTTTAAACACCTAAGAGAAACCCTTACG
TGCAGACGGAAATTGCCTCTGGTACTGCCTCGTCTAGGGACCGTAACCGGAAATAGTATG
GCATCCCTGACTAGGGCGTCACCTGATAGCTCTAAGACTATGCTCCATTCCTATCTATGT
GTTAGCGGTTTACACCGGTCACATGCCGTCTGGACCATCGCAGAAGCCACCTTGCCCTAT
CAGGGTTGCCGTCTGCATGCAAATCAGTGGCAACGATCTAGGGGATTAAGAAGAGAGGAC
>t6522
CGCCATATAACCAGCTACCTCTCGTGGTCGAGTTGCATGATCAGCCCTGCCTATCGGGGT
GATCCTATGCTAGACCAGTCGGCTAGTTCTGAGGCCATTTTTCGCGATTGCATCCGACCG
ACGACCCTAAGCAATAGTTGTTCCGTCAACCTATGTGGGCGCCATCAATACCGTCAAGGG
TTTCCGCCTACCATGGTAGAAGGTGGTTCCCGTTATGATCCGGACCTATCCGGTCTTTTG
GCCATAGATATCCTATGTGATTATTGCCATTGGTTTCTTCTTCCGGAATGCGTGCGTAGA
AGTCGCACATTAGGCCTGTGGATCTCCGACGTGCGACTGATGCGCTGGCCTTCTCCAACC
TCAACCTACCCGAGCTCCTCAATGTGTATAGTGAAGGAACGCTTCCCTTCTTGTACTCCT
GCCCGGGAGACTACCCTAGCTGGCGCGGGAAGTTCAATGGATGTCTGGCACTTAACCACG
GCGTGCCCTAGGCTGAATTTGTGTTCGTCATGTCTAGGTGCAGTACGCCAATTATCGGAT
CTACCATATTGGAGTCGCACATCTCCTTGCTATTCTTGCGTGTGCAGGTTGGGCGTTAGA
CACCTGGTGATCCGGGACATGGCAAATCAGGCGTCAATAAGTTCAGCGAGCGAATTCCCT
ATCGTCTCTTCTGTCAAGCGCCATGGGCTACGAGGGGTAATTGCGTTGGACAGCCATTGC
TACTTATTAAATACGGACGACGGTAACCGTTTCTCTCGCAGGCCAGTATCCTGCCCCGGT
GAGTACGTACCGTATAAGCTGATCGCGGTTCATAGGCCTTTTATGCTGCTGCGCTTGAAC
CTAACTCCTATGCAGAGTATGGTGGCTGCTCTGTTTTATAAACGGGACTTCAGTGCATGT
CTCGCGAGATGCTCCAGGGGTTACGAACGATATTTTAAACACCTAAGAGAAACCCTTGCG
TGCAGACGGAAATTGCCTCTGGTACTGCCTCGTCTAGGGACCGTAACCGGAAATAGTATG
GCATCCCTGACTAGGGCGTCACCTGATAGCTCTAAGACTATGCTCCATTCCTATCTATGT
GTTAGCGGTTCACACCGTTCACATGCCGTCTGGACCATCGCAGAAGCCACCTTGCCCTAT
CAGGGTTGCCGTCTGCATGCAAATCAGTGGCAACGATGTAGGGGATTAAGAAGAGAGGAC
>t6523
CGCCATATAACCAGCTACCTCTCGTGGTCGAGTTGCATGATCAGCCCTGCCTATCGGGGT
GATCCTATGCTAGACCAGTCGGCTAGTTCTGAGGCCATTTTTCGCGATTGCATCCGACCG
ACGACCCTAAGCAATAGTTGTTCCGTCAACCTATGTGGGCGCCATCAATACCGGCAAGGG
TTTCCGCCTACCATGGTAGAAGGTGGTTCCCGTTATGATCCGGACCTATCCGGTCTTTTG
GCCCTAGATATCCTATGTGTTTATTGCCATTGGTTTCTTCTTCCGGAATGCGTGCGTAGA
GGTCGCACATTAGGCATGTGGATCTCCGACGTCCGACTGATGCGCTGGCCTTATCCAACC
TCAACCTACCCGAGCTCCTCAATGTGTATAGTGAAGGAACGCTTCCCTTCTTGTACTCCT
GCCCGCGAGACTACCCTAGCTGGCGCGGGAAGTTCAATGGATGTCTGGCACTTAACCACG
GCGTGCCCTAGGCTGAATTTGTGTTCGTCATGTCTAGGAGCAGTACGCCAATTATCGAAT
CTACCGTATTGGAGTCGCACATCTCCTTGCTATTCTTGCGTGTGCAGGTTGGGCGTTAGA
CACTTGGTGATCCGGGACATGGCAAATCAGGCGTCAATAAGTTCAGCGAGCGAATTCCCT
ATCGTTTCTTCTGTCAAGCGCCATGGGCTACGAGGGGTAATTGCGTTGGACAGCCATTGC
TACTTATTAAATACGGACAACGGTAACCGTTTCTCTCGCAGGCCAGTATCCTGCCCCGGT
GAGTACGTACCGTATAAGCTGATCGCGGTTCATAGGCCTTTTATGCTGCTGCGCTTGAAC
CTAACTCCTATGCAGAGTATGGTGGCTGCTCTGTTTTATAAACGGGACTTCAGTGCATGT
CTCGCGAGATGCTCCAGGGGTTACGAACGATATTTTAAACACCTAAGAGAAACCCTTGCG
TGCAGACGGAAATTGCCTCTGGTACTGCCTCGTCTAGGGACCGTAACCGGAAATAGTATG
GCATCCCTGACTAGGGCGTCACCTGATAGCTCTAAGACTATGCTCCATTCCTATCTATGT
GTTAGCGGTTTACACCGGTCACATGCCGTCTGGACCATTGCAGAAGCCACCTTGCCCTAT
CAGGGTTGCCGTCTGCATGCAAATCAGTGGCAACGATCTAGGGGATTAAGAAGAGAGGAC
>t8364
CGGCAGATAACCAGGTACCTCTCGGGGTCGAGTTGCATGATTAGCCCTGCCTATCGGGGT
GACCCTATGCTAGACCAGTCAGCTAGTGCTGAGGCCATTTTTCGCGATTGCATCCGACCG
ACGCCCGCAAGCAGTAGGTGTTCCGTCAACCTATGTGGCCGCCATCAATACCGGCAAGGG
TTTCTGCCTAACATGGTAGAAGGTGGTGCCCGTTATGATCTGGACCTTTCCGCTCTTTTG
GCCATGTATATCCTATGTGATTATTGCCATTGGTTTCTATTTCCGGAATGCGTGCGTAGA
GGTCCGACATTAGGCATGTGGATCTCCGACGTCGGACTGATGCACTGGCCTTCGACAACC
GCAACCTACCCGAGCTCCTCAATGTGTATAGTGAAGGAACGCTTCCCTTCTTGTACTCCT
GCTCGGGACACTACCCTAGCAGGCGCGGTAAGCTCAATGGCTGTCTGGCACTTAACCACG
GCGTACCCTAGGCTGAATTTGTGTTCGTCATGTCTAGGAGCGGTACGCCAATTATCGAGT
CTACCGTATAGGAGTCGCACATCTCCATGCTACTCTTGCGTGTGCAGGTTGGGTATTAGA
CACCTGGTCATCTGGGACAGGGCAAATCAGGCGTCAATAAGTTCAGCGAGCGAATTCGCT
ATCGTCCCTTCTGTCAAGCGCCATGGTCTACGAGGGGTAATTGCGTTGGACAGCGATTGC
TACTGGTTAAATACGGACACCGGTCACCGTTTCTCTCGCAGGCACGTATCCTGCCCCGGT
GAGTACCTACCGTATAAGCTCATCGCGGTTCATAGGCCTTTTATCCTGCTGCGCTTGAGC
CTATCTCCTAGGCGGAGTAGGGTGGCTGCTCTGTTTTATAAACGGGACTTCAGTGCATGT
CTCGCGAGATGCTCCAGGGGATACGAACGATATTTTAGCCAGCTTAGAGAAACCGTTGCG
TGCAGACGGAAATTGCCTCTGGTACTGCCTCGTCTAGGGACCGTAACCGGAAATAGTATG
GCATCCCTGACGAGGGCGGCACCTGTTAGCTCTAAGACTATGATCCGTTCATATCTATGT
GTTAGCGGATTACACCGGTCACATGCAGTCTGGTCCATTGCAGAAGCCACCTTGCCCTAT
CAGGGGTGCCGTCTGCATCCAAATCCGCCGCAACGATCTAGGGGATTACAAAGAGAGCAC
>t8365
CGGCAGATAACCAGGTACCTCTCGGGGTCGAGTTGCATGATTAGCCCTGCCTATCGGGGT
GATCCTATGCTAGACCAGTCAGCTAGTGCTGAGGCCATTTTTCGCGATTGCATCCGACCG
ACGACCCCAAGCAGTAGGTGTTCCGTCAACCTATGTGGCCGCCATCAATACCGGCAAGGG
TTTCTGCCTAACATGGTCGAAGGTGGTTCCCGTTATGATCTGGACTTTTCCGCTCTTTTG
GCCATGTATATCCTATGTGATTATTGCCATTGGTTTCTATTTCCGGAATGCGTGCGTAGA
GGTCCCACATTAGGCATGTGGATCTCCGACGTCGGACTGATGCGCTGGCCTTCGACAACC
GCAACCTACCCGAGCTCCTCAATGTGTATAGTGAAGGAACGCTTCCCTTCTTGTACTCCT
GCTCGGGACACTACCCTAGCAGGCGCGGTAAGCTCAATGGCTGTCTGGCACTTAACCACG
GCGTACCCTAGGCTGAATTTGTGTTCGTCATGTCTAGGTGCGGTGCGCCAATTATCGAGT
CTACCGTATAGGAGTCGCACATCTCCATGCTACTCTTGCGTGTGCAGGTTGGGTGTTAGA
CACCTGGTCATCTGGGACAGGGCAAATCAGGCGTCAATAAGTTCAGCGAGCGAATTCCCT
ATCGTCTCTTCTGTCAAGCGCCATGGTCTACGAGAGGTAATTGCGTTGGACAGCGATTGC
TACTGGTTAAATACGGACACCGGTCACCGTTTCTCTCGCAGGCACGTATCCTGCCCCGGT
GAGTACGTACCGTATAAGCTCATCGCGGTTCATAGGCCTTTTATGCTGCTGCGCTTGAGC
CTATCTCCTATGCGGAGTAGGGTGGCTGCTCTGTTTTATAAACGGGACTTCAGTGCATGT
CTCGCGAGATGCTCCAGGGGATACGAACGATATTTTATCCAGCTTAGAGAAACCGTCGCG
TGCAGACGGAAATTGCCTCTGGTACTGCCTCGTCTAGGGACCGTAACCGGAAATAGTATG
GCATCCCTGACGAGGGCGGCACCTGTTAGCTCTAAGACTATGCTCCGTTCATATCTATGT
GTTAGCGGATTACACCGGTCACATGCAGTCTGGTTCATTGCAGAAGCCACCTTGCCCTAT
CAGGGGTGCCGTCTGCATCCAAATCCGCCGCAACGATCTAGGGGATTACGAAGAGAGCAC
>t6184
TGGCACATAACCAGCTACCTTTCGTGGTCGAGTTGCATGATTAGCCCTGCCTATCGGGGT
GATCCTATGCTAGACCAGTCGGCTAGTTCTGAGGCCATCTTTTACGATTGCATCCGACCG
ACTACGCCAAGCAATAGTTGTTCCGTCAACCTATGTGGCCGCCATCAATACCGGCAAGGG
TTTCCGCATACCATGGTAGAAGGTGGTTCCCGTTATGATCCAGACCTATCCGGTCTTTTG
GCCATAGATATCCTTTGTGATTATTGCCATTGGTTTCTTCTTCCTGAATGCGTACGTAGA
GGTCGCAGAATAGGCATGTGGATCTCCGACGTCGGACTGATGCGCTGGCCTTCACCAACC
GCAACCTACCCGAGCTCCTCAATGTGTATAGTAAAGGAACGCTTCCCTTTTCCTACTCCT
GCCCGGGAGACTACCCTAGCTGGAGCGGTAAGTTCAATGGATGTCTGGCACTTAACCAAG
GCGTGCCCTAGGCTGAATTTGTGTTCATCATGTCTAGGAGCAGTACGCCAATTATCGAAT
CTACCGTATAGGAGTCGCACATGTCCATGCTATTCTTGCGTGTGCAGATTAGGAGTTAGA
CACCTGGTCATCCGGGACAGGGCAAATCAGGCGTCAATAAGTTCAGCGAGCGAATTCCCT
ATCGTCTCTTCTGTCAAGTGCCATGGGTTACGAGGGGTAATTGCGTTGGACAGCCATTGC
TACTTGTTAAATACGGACAACCGTAACCGTTTCTCTCGCAGGCCAGTATCCTGCCCCGGT
GAGTACGTACCGTATAAACTGATCGCGGTTCATAGGCCTTTTATGCTGCTGCGCTTGAAC
CTAACTCCTATTCAGAGTATGGTGGCTGCTCTGTTTTATAAACGGGACTTCAGTGCATGT
CTCGCGAGATGCTGCGGGAGTTACGAAAGATATTTTAAACACCTTAGAGAAACCGTTACG
TGCAGACGGAAATTGCCACTGGTACTGCCTCGTCTAGGGACCGTAACCGGAAATAGTATG
GCATCCCTGACGAGGGCGTCTCCTGATAGCTCTAAGACTATGCTCCATTCCTATCTATGT
GTTCGCGGTTTACACCGGTCACATGCAGTCTGGACCATTGCAGAAGCCACTTTGCCCTAT
CACGGTTGCCGTCTGCATGCAAATCAGTGGCAACGATCTAGGGGATTACGAAGAGAGGAC
>t8366
CGGCAGATAACCAGGTACCTCTCGGGGTCGAGTTGCATGATTAGCCCTGCCTATCGGGGT
GATCCTATGCTAGACCAGTCAGCTAGTGCTGAGGCCATTTTTCGCGATTGCATCCGACCG
ACGACCCCAAGCAGTAGGTGTTCCGTCAACCTATGTGGCCGCCATCAATACCGGCAAGGG
TTTCTGCCTAACATGGTCGAAGGTGGTTCCCGTTATGATCTGGACCTTTCCGCTCTTTTG
GCCATGTATATCCTATGTGATTATTGCCATTGGTTTCTATTTCCGGAATGCGTGCGTAGA
GGTCCCACATTAGGCATGTGGATCTCCGACGTCGGACTGATGCGCTGGCCTTCGACAACC
GCAACCTACCCGAGCTCCTCAATGTGTATAGTGAAGGAACGCTTCCCTTCTTGTACTCCT
GCTCGGGACACTACCCTAGCAGGCGCGGTAAGCTCAATGGCTGTCTGGCACTTAACCACG
GCGTACCCTAGGCTGAATTTGTGTTCGTCATGTCTAGGTGCGGTACGCCAATTATCGAGT
CTACCGTATAGGAGTCGCACATCTCCATGCTACTCTTGCGTGTGCAGGTTGGGTGTTAGA
CACCTGGTCATCTGGGACAGGGCAAATCAGGCGTCAATAAGTTCAGCGAGCGAATTCCCT
ATCGTCTCTTCTGTCAAGCGCCATGGTCTACGAGGGGTAATTGCGTTGGACAGCGATTGC
TACTGGTTAAATACGGACACCGGTCACCGTTTCTCTCGCAGGCACGTATCCTGCCCCGGT
GAGTACGTACCGTATAAGCTAATCGCGGTTCATAGGCCTTTTATGCTGCTGCGCTTGAGC
CTATCTCCTATGCGGAGTAGGGTGGCTGCTCTGTTTTATAAACGGGACTTCAGTGCATGT
CTCGCGAGATGCTCCAGGGGATACGAACGATATTATATCCAGCTTAGAGAAACCGTCGCG
TGCAGACGGAAATTGCCTCTGGTACTGCCTCGTCTAGGGACCGTAACCGGAAATAGTATG
GCATCCCTGACGAGGGCGGCACCTGTTAGCTCTAAGACTATGCTCCGTTCATATCTATGT
GTTAGCGGATTACACCGGTCACATGCAGTCTGGTTCATTGCAGAAGCCACCTTGCCCTAT
CAGGGGTGCCGTCTGCATCCAAATCCGCCGCAACGATCTAGGGGATTACGAAGAGAGCAC
>internal_node7162
CGGCACATAACCAGCTACCTCTCGTGGTCGAGTTGCATGATTAGCCCTGCCTATCGGGGT
GATCCGATGCTAGACCAGTCGGCTAGTTGTGAGGCCATTTTTCGCGATTGCATCCGACCG
ACGACGCCAAGCAGTCGTTGTTCCGTCAACCTATGTGGCCGCCATCAATACCGGCAAGGG
TTTCCGCCTACCATGGTAGAAGGTGGTTCCCGTTATGATCTGGACCTATCCGGTCTTTTG
GCCATGGATATCCTATGTGATTATTGCCATTGGTTTCTTCTTCCGGAATGCGTGCGTAGA
GGTCGCACATTAGGCATGTGGATCTCCGACGTCGGACTGATGCGCTGGCCTTCGACAACC
GCAACCTACCCGAGCTCCTCAATGTGTATAGTGAAGGAACGCTTCCCTTCTTGTACTCCT
GCCCGGGAGACTACCCTAGCTGGCGCGGTAAGTTCAATGGATGTCTGGCACTTAACCACG
GCGTGCCCTAGGCTGAATTTGTGTTCGTCATGTCTAGGAGCAGTACGCCAATTATCGAAT
CTACCGTATAGGAGTCGCACATCTCCATGCTATTCTTGCGTGTGCAGGTTGGGAGTTAGA
CACCTGGTCATCCGGGACAGGGCAAATCAGGCGTCAATAAGTTTAGCGAGCGAATTCCCT
ATCGTCTTTTCTGTCAAGCGCCATGGGCTACGAGGGGTAATTGCGTTGGACAGCCATTGC
TACTTGTTAAATACGGACAACGGTAACCGTTTCTCTCGCAGGCCAGTATCCTGCCCCGGT
GAGTACGTACCGTATAAGCTGATCGCGGTTCATAGGCCTTTTATGCTGCTGCGCTTGAAC
CTAACTCCTATGCAGAGTATGGTGGCTGCTCTGTTTTATAAACGGGACTTCAGTGCATGT
CTCGCGAGATGCTCCGGGGGATACGAACGATATTTTAAACACCTTAGAGAAACCGTTGCG
TGCAGACGGAAATTGCGTCTGGTACTGCCTCGTCTAGGGACCATAACCGGAAATAGTATG
GCATCCCTGACGAGGGCGTCACCTGTTAGCTCTAAGACTATGCTCCACTCCTATCTATGT
GTTAGCGGTTTACACCGGTCACATGCCGTCTGGACCATTGCAGAAGCCACCTTGCCCTAT
CGGGGTTGCCGTCTGCATGCAAATCAGTGTCAACGATCTAGGAGATTACGAAGAGAGGAC
>internal_node7165
CGGCACATAACCAGCTACCTCTCGTGGTCGAGTTGCATGATTAGCCCTGCCTATCGGGGT
GATCCTATGCTAGACCAGTCGGCTAGTTCTGAGGCCATTTTTCGCGATTGCATCCGACCG
ACGACGCCAAGCAGTAGTTGTTCCGTCAACCTATGTGGCCGCCATCAATACCGGCAAGGG
TTTCCGCCTACCATGGTAGAAGGTGGTTCCCGTTATGATCTGGACCTATCCGGTCTTTTG
GCCATGGATATCCTATGTGATTATTGCCATTGGTTTCTTCTTCCGGAATGCGTGCGTAGA
GGTCGCACATTAGGCATGTGGATCTCCGACGTCGGACTGATGCGCTGGCCTTCGACAACC
GCAACCTACCCGAGCTCCTCAATGTGTATAGTGAAGGAACGCTTCCCTTCTTGTACTCCT
GCCCGGGAGACTACCCTAGCTGGCGCGGTAAGTTCAATGGATGTCTGGCACTTAACCACG
GCGTGCCCTAGGCTGAATTTGTGTTCGTCATGTCTAGGAGCAGTACGCCAATTATCGAAT
CTACCGTATAGGAGTCGCACATCTCCATGCTATTCTTGCGTGTGCAGGTTGGGAGTTAGA
CACCTGGTCATCCGGGACAGGGCAAATCAGGCGTCAATAAGTTCAGCGAGCGAATTCCCT
ATCGTCTCTTCTGTCAAGCGCCATGGGCTACGAGGGGTAATTGCGTTGGACAGCCATTGC
TACTTGTTAAATACGGACAACGGTAACCGTTTCTCTCGCAGGCCAGTATCCTGCCCCGGT
GAGTACGTACCGTATAAGCTGATCGCGGTTCATAGGCCTTTTATGCTGCTGCGCTTGAAC
CTAACTCCTATGCAGAGTATGGTGGCTGCTCTGTTTTATAAACGGGACTTCAGTGCATGT
CTCGCGAGATGCTCCAGGGGATACGAACGATATTTTAAACACCTTAGAGAAACCGTTGCG
TGCAGACGGAAATTGCCTCTGGTACTGCCTCGTCTAGGGACCGTAACCGGAAATAGTATG
GCATCCCTGACGAGGGCGTCACCTGTTAGCTCTAAGACTATGCTCCATTCCTATCTATGT
GTTAGCGGTTTACACCGGTCACATGCCGTCTGGACCATTGCAGAAGCCACCTTGCCCTAT
CAGGGTTGCCGTCTGCATGCAAATCAGTGGCAACGATCTAGGGGATTACGAAGAGAGGAC
>t1234
CGGCACATAACCAGCTATCTCTCGGGGACGAGTTGCATGATAAACCCTGCCTATCGGGGT
GATCCTATGCTCGACCAGTCGGCTAGTTCCAAGGCCATTTTTCGCGATTGCATCCGACCG
ACTACGGCAAGCAGTAGTTGTTCCGTTAACCTATGCGGACGCCATCAATACCGGCAAGGG
TTTCCGACTACCATGGTAGAAGGTGGTTCCCGTTATGATGTGGACCTATCCGGTCTTTTG
GCAATGGATATCCTCTGTGATTATTGCCATTGGTTTCTTCTTCCGGAATGCGTGCGTAGA
GGTCGCACATTAGGCATGTGCTTCTCCGACGTCGGACTGATGCGCTGGCCTTCGACTACC
GCAACCTACCCGAGCTGCTCCATGTGTATAGTGAAGGAACGCTTCCCTTCTTGTACTCCT
ACTCGGGAGACTACCCTAGCAGGCGCGGTAAGTTCAATGTATGTCTGGCACTTAACCACG
GCGTGCCCTAGGCTGAATTTGTGTTCGTCATGTCTTGGATCAGTAGGCCAATTATCTAAT
CTACCGTATAGGAATCGCACATCTCCATGCTATTCTTGCGTGTGCAGGTTGGGAGTTAGA
CACCTGGTCATCCGGGGCAGGGCAAATCAGGCGTCAATAAGTTCAGCGAGCGTATCCCCT
ATCGTCTCCTCGGTCAAGCGCCATGGGCTACGAGGGGTAATTGCGTTGGACCGCCATTGC
TACTTGTTAAATACGGACAACGTTAACCGTTTCTCGCGCAGGCCCGTATCCTGCCCCGGT
GAGTACGTACCATATAGGCAGATCGCGGTTCATCGGCCTTTTATGCTGCTGCGCTTGAAC
CTATCTCCTATGCAGAGTATGGTGGCTGCTCTGTCTTATAAACGGGACTTCAGTGCATGG
CTCGCGAGATGCTCTCGGGGATACGAACGATATTTTAAACACCTTAGAGAAGCCGTAGCG
TGCAGACGGAAATTGCCTCTGGTACTGCCTCGTCTAGAGACCGTAACCGGAAATAGTATG
GCATCCCTGACGAGGGCGGCACCTTTTAGCTCTAAAACTATGCTCCATTCCTATCTATGT
GTTAGCGGTTTACACCGGTCACATGCAGTCTGCACCATTGGAGAAGCCACCTTGCCCTAT
CAGGGTTGCCGTCTGCCTCCAAATCCGTCGGAACGATCAAGGGGATTACGAAGAGATCAC
>t8362
CGGCAGATAACCAGGTACCTCTCGGGGTCGAGTTGCATGATTAGCCCTGCCTATCGGGGT
GACCCTATGCTAGACCAGTCAGCTAGTGCTGAGGCCATTTTTCGCGATTGCATCCGACCG
ACGCCCCCAAGCAGTAGGTGTTCCGTCAACCTATGTGGCCGCCATCAATACCGGCAAGGG
TTTCTGCCTAACATGGTAGAAGGTGGTTCCCGTTATGATCTGGACCTTTCCGCTCTTTTG
GCCATGTATATCCTATGTGATTATTGTCATTGGTTTCTATTTCCGGAATGCGTGCGTAGA
GGTCCGACATTAGGCATGTGGATCTCCGACGTCGGACTGATGCGCTGGCCTTCGACAACC
GCAACCTACCCGAGCTCCTCAATGTGTATGGTGAAGGAACGCTTCCCTTCTTGTACTCCT
GCTCGGGACACTACCCTAGCAGGCGCGGTAAGCTCAATGGCTGTCTGGCACTTAACCACG
GCGTACCCTAGGCTGAATTTGTGTTCGTCATGTCTAGGAGCGGTACGCCAATTATCGAGT
CTACCGTATAGGTGTCGCACATCTCCATGCTACTCTTGCGTGTGCAGGTTGGGTGTTAGA
CACCTGGTCATCTGGGACAGGGCAAATCAGGCGTCAATAAGTTCAGCGAGCGAATTCCCT
ATCGTCTCTTCTGTCAAGCGCCATGGTCTACGAGGGGTAATTGCGTTGGACAGCGATTGC
TACTGGTTAAATACGGACACCGGTCACCGTTTCTCTCGCAGGCTCGTATCCTGCCCCGGT
GAGTACCTACCGTATAAGCTCATCGCGGTTCATAGGCCTTTTATGCTGCTGCGCTTGAGC
CTATCTCCTAGGCGGAGTAGGGTGGCTGCTCTGTTTTATAAACGGGACTTCAGTGCATGT
CTCGCGAGATGCTCCAGGGGATACGAACGATATTTTATCCAGCTTAGAGAAACCGTTGCG
TGCAGACGGAAATTGCCTCTGGTACTGCCTCGTCTAGGGACCGTAACCGGAAATAGTATG
GCATCCCTGACGAGGGCGGCACCTGTTAGCTCTAAGACTATGCTCCGTTCATATCTATGT
GTTAGCGGATTACACCGGTCACATGCAGTCTGGTCCATTGCAGTAGCCACCTTGCCCTAT
CAGGGGTGCCGTCTGCATCCAAATCCGCCGCAACGATCTAGGGGATTACGAAGAGAGCAC
>t8363
CGGCAGATAACCAGGTACCTCTCGGGGTCGAGTTGCATGATTAGCCCTGCCTATCGGGGT
GACCCTATGCTAGACCAGTCAGCTAGTGCTGAGGCCATTTTTCGCGATTGCATCCGACCG
ACGCCCGCAAGCAGTAGGTGTTCCGTCAACCTATGTGGCCGCCATCAATACCGGCAAGGG
TTTCTGCCTAACATGGTAGAAGGTGGTTCCCGTTATGATCTGGACCTTTCCGCTCTTTTG
GCCATGTATATCCTATGTGATTATTGCCATTGGTTTCTATTTCCGGAATGCGTGCGTAGA
GGTCCGACATTAGGCATGTGGATCTCCGACGTCGGACTGATGCGCTGGCCTTCGACAACC
GCAACCTACCCGAGCTCCTCAATGTGTATAGTGAAGGAACGCTTCCCTTCTTGTACTCCT
GCTCGGGACACTACCCTAGCAGGCGCGGTAAGCTCAATGGCTGTCTGGCACTTAACCACG
GCGTACCCTAGGCTGAATTTGTGTTCGTCATGTCTAGGAGCGGTACGCCAATTATCGAGT
CTACCGTATAGGAGTCGCACATCTCCATGCTACTCTTGCGTGTGCAGGTTGGATATTAGA
CACCTGGTCATCTGGGACAGGGCAAATCAGGCGTCAATAAGTTCAGCGAGCGAATTCCCT
ATCGTCTCTTCTGTCAAGCGCCATGGTCTACGAGGGGTAATTGCGTTGGACAGCGATTGC
TACTGGTTAAATACGGACACCGGTCACCGTTTCTCTCGCAGGCACGTATCCTGGCCCGGT
GAGTACCTACCGTGTAAGCTCATCGCGGTTCATAGGCCTTTTATCCTGCTGCGCTTGAGC
CTATCTCCTAGGCGGAGTAGGGTGGCTGCTCTGTTTTATAAACGGGACTTCAGTGCATGT
CTCGCGAGATGCTCCAGGGGATACGAACGATATTTTAGCCAGCTTAGAGAAACCGTTGCG
TGCAGACGGAAATTGCCTCTGGTACTGCCTCGTCTAGGGACCGTAACCGGAAATAGTATG
GCATCCCTGACGAGGGCGGCACCTGTTAGCTCTAAGACTATGATCCGTTCATATCAATGT
GTTAGCGGATTACACCGGTCACATGCAGTCTGGTCCATTGCAGAAGCCACCTTGCCCTAT
CAGGGGTGCCGTCTGCATCCAAATCCGCCGCAACGATCTAGGGGATTACAAAGAGAGCAC
>t8009
GGGCACATAACCAGCTACGTCTCGTGGTTGAGTTGCATGATTAGCCCTGCCTATCGGGGT
GATCCTATGCTAGACCAGTCGGCTAGCTCTGAGGCCATTTTTCGTGATTGCATCCGCCCG
AAGACGCCAAGCAGTAGTTGTTACGTCAACCTATGTGGCCGCCATCAATACCGGCAAAGG
TTTCCGTCTACCATGGTAGAAGGTGGTTCCCTTTATGATCTGGACCTATCCGGTCTTTTG
GCAATGGATATCCTATGTGATTATTGCCATTGGTTTCTTCTGCCGGAATGCGTCCGTAGA
GGTCGCACAGTAGGCATGTGGATCTCCGAAGTCGGACTGATGCGCTGGCCGTCGACAACT
GCAACCTACCCGAGCTCCTCAATGTGTATAGTTAAAGAACGCTTCCCTTCTTGTACCCCT
GGTCGGGATACTACCCTAGCTGGCGCGGTAAGTTCAATGGAGGTCTGGCACTTAACCACG
GCGTGCCCTAGGCTTAATTTGTGTTCGTCATGTCTAGGAGCGGTACGCCTATTATCGAAT
CTACCGTATAGGAGTCGCACATCTCCACGCTATTCTTGCGTGTGCAGGTTGGGAGTTAGA
CACCTGGTCATCGGGGACAGGGCAAATCAGGCGTCAATAAGTTCAGCGAGCGAACTCCCT
ATCGTCTCGCCTGTCAAGCGCCATGGGCTACGAGGGGTACTTCCGTTGGACAGCCATTGC
TACTTGTTAAATACGGACAACGGTAACCGTTTCTCTCGCAGGCCAGTATCCTGCCCCGGT
GAGTACGTACCGTATAAGCTGATGGCGGTTCTTAGGCCTTTTGTGCGGCTGCGCTTGAAC
CTAACTCCTATGCAGAGTATGGTGGCTGCTCTCTTTTATAAACGGGACTACAGTGCATGT
CTCGCGCGATGCTCCACGGGATACGAACGATATTTTAAACAGCTTAGAGAAACCGTTGCG
TGCAGACGGAAATTGCCTCTGGGACTGCCTCGTCTAGGGACCGTAACCGGAAATAGTATG
GCATCCATGACGAGGGCGGCACCTGTTAGCTCTAAGACTATGCTCCATTCCTATCTCTGT
GTTAGCGGTTTACACCGGTCACATGCCGTCTTGACCATTGCAGAAGCCACCTGGCCCTAT
CAGGGTTGCCGTCTGCATCCAAACCAGTGGAAACGATCTAGGGGATTACGAAGAGAGGAC
>t8008
GGGCACATAACTAGCTACGTCTCGTGGTTGAGTTGCATGATTAGCCCTGCCTATCGGGGG
GATCCTATGCTAGACCAGTCGGTTAGCTCTGAGGCCAGTTTTCGTGATTGCATCCGCCCG
AAGACGCCAAGCGGTAGTTGTTACGTCGACCTATGTGGCCGCCATCAATACCGGCAAGGG
TTTCCGTCTACCATGGTAGAAGGTGGTTCCCTTTATGATCTGGACCTATCCGGACTTTTG
GCACTGGATATCCTATGTGATTATTGCCATTGGTTTCTTCTGCCGGAATGCGTCCGTAGA
GTTCGCACATTAGGCATGTGGATCTCCGCCGTCGGACTGATGCGCTGGCCGTCGACAACT
GCAACCTACCCGAGTTCCTCAATGTGTATAGTCAAAGAACGCTTCCCTTCGTGTACCCCT
GCTCGGGAGACTACCCTAGCTGGCGCGGTAAGTTCAATGGAGGTCTGGCACTTAACCACG
GCGTGCCCTGGGCTGAATTTGTGTTCGTCATCTCTAGGAGCAGTACGCCTATTATCGAAT
CTACCGTATAGGAGTCGCACATCCCCACGCTATTCTTGCGTGTGCAGGTTGGGAGTTAGA
CACCTGGTCATCGGGGACAGGGCAAATCAGGCGTCAATAAGTTCAGCGAGGGAACTCCCT
ATCGTCTCGCCTGTCAAGTGCCATGGGCTACGAGGGGTACTTCCGTTGGACAGCCATTGC
TACTTGTTAAATACGGACAACGGTAACCGTTTCTCTCGCAGGCCAGTATCCTGCCCCGGT
GAGTACGTACCGTATAAGCTGATGGCGGCTCTTAGGCCTTTTATGCTGCTGCGCTTGAAC
CTAACTCCTATGCAGAGTATGGTGGCTGCTCTCTTTTATAAACGGGACTTCAGTGCAAGT
CTCGCGAGATGCTCCACGGGATACGAACGATATTTTAAACAGCTTAGAGAAACCGTTGCG
TGCAGACGGAAATTGCCTCTGCGACTGCCTCGTCTAGGGACCGTAACCGGAAATAGTATG
GCATCCCTGACGAGGGCGGCACCTGTTAGCTCTAAGACTATGCTCCATTCCTATCTCTGT
GTTAGCGGTTTACACCGGTCACATGCCGTCTGGACCATTGCAGAAGCCACCTGGCCCTAT
CAGGGTTGCCGTCTGCATCCAAATCAGTGGCAACGATCTAGGGGACTACGAAGAGAGGAC
>t8001
GGGCACATAACTAGCTACGTCTCGTGGTTGAGTTGCATGATTAGCCCTGCCTATCGGGGT
GATCCTATGCTAGACCAGTCGGCTAGCTCTGAGGCCATTTTTCGTGATTGCATCCGCCCG
AAGACGCCAAGCAGTAGTTGTTACGTCAACCTATGTGGCCGCCATCAATACCGGCAAGGG
TTTCCGTCTACCATGGTAGAAGGTGGTTCCCTATATGATCTGGACCTATCCGGTCTTTTG
GCAATGGATATCCTATGTGATAATTGCGATTGGTTTCTTCTGCCGGAATGCGTCCGTAGA
GGTCGCACATTAGGCATGTGGATCTCCGCCGTCGGACCGATGCGCTGGCCGTCGACAACT
GCAACCTACCCGAGCTCCTCAATGTGTATAGTCAAAGAACGCTTCCCTTCTTGTACCCCT
GCTCGGGAGACTACCCTAGCTGGCGCGGTAAGTTCAATGGAGGTCTGGCACTTAACCACG
GCGTGCCCTAGGCTGAATTTGTGTTCGTCATGTCTAGGAGCAGTACGCCTATTATCGAAT
CTACCGTATAGGAGTCGCACATCTCCACGCTATTCTTGCGTGTGCAGGTTGGGAGTTAGA
CACCTGGTCATCGGGGACAGGGCAAATCAGGCGTCAATAAGTTCAGCGAGCGAACTCCCT
ATCGTCTCGCCTGTCAAGTGCCATGGGCTACGAGGGGTACTTCCGTTGGACAGCCATTGC
TACTTGTTAAATACGGACAACGGTAAACGTTTCTCTCGCAGGCCAGTATCCTGCCCCGGT
GAGTACGTACCGTATAAGCTGATGGCGGCTCTTAGGCCTTTTATGCTGCTGCGCTTGAAC
CTAACTCCTCTGCAGAGTATGGTGGCTGCTCTCTTTTATACACGGGACTTCAGTGCATGT
CTCGCGAGATGCTCCACGGGATACGAACGATATTTTAAACAGCTTAGAGAAACCGTTGCG
TGCAGACGGAAATTGCCTCTGGGACTGCCTCGTCTTGGGACCGTAACCGGAAATAGTATG
GCATCCCTGACGAGGGCGGCACCTGTTAGCTCAAAGACTATGCTCCATTCCTATCTCTGT
GTTAGCGGTTTACACCGGTCACATGCCGTCTGGACCATTGCAGAAGCCACCTGGCCCTAT
CAGGGTTGCCGTCTGCATCCAAATCAGTGGCAACGATCTAGGGGATTACGAAGAGAGGAC
>t8000
CGGCACATAACCAGCGACGTCTCGTGGTTGACATGCATGATTAGCCCTGCCTATCGGGGT
GATCCTACGCTAGAACAGTCGGCTAGCTCAGAGGCCATTTTTCGTGATTGCATCCGACCG
AAGACGCCAAGCAGTAGTTGTTCCGTCAACCTATGTGGCCGCCATCAATACCGGCAAGGG
TTTCCGCCTACCATGGTAGAAGGTGGTTCCCTTTATGATCGGGACCTATCCGGTCTTTTG
GCAATTGATATCCTATGTGATTATTGCCATTGGTTTCTTCTTCCGGAATGCGTGCGTAGA
GGTCGCACATTAGGCATGTTGATCTCCGACGTCGGACTGATGCGCTGGCCTTCGACAACC
GCAACCTACCCGAGCTCCTCAATGTGTATAGTGAAGGACCGGTTACCTTCTTGTACTCCT
GCTCGGGAGACTACCCTAGCTGGCGCGGTAAGCTCAATGGAGGTCTGGCACTTAACCACG
GCGTGCCCTAGGCTGAATTTGTGTTCGTCATGTCTAGGAGCAGTACGCCTATTATCGAAT
CTACCGTATAGGAGTCGCACATCTCCACGCTATTCTTGCGTGTGCAGGTTGGGAGATAGA
CACCTGGTCATCCGGGACAGGGCAAATCAGGCGTCAATAAGTTCAGCGAGCGAACTCCCT
ATCGTCTCTTCTGTCAAGCGCCATAGGCTACGAGGGGTAATTCCGTTGGACAGCCATTGC
TATTTGTTACATACGGACAACGGTAACCGTTTCTCTCGCAGGCCAGTATCCTGCCCCGGT
GAGTACGTACCGTATAAGCTGATGGCGGTTCTTAGGCCTTTTATGCTGCTGCGCTTGAAC
CTACCTCCTATGCAGAGTATGGTGGCTGCTCTCTTTTATAAACGGGACTTCAGTGCATGT
CTCGCGAGATGCTCCACGGGATACGAACGATATTTTAGACACCTTAGAGAAACCGTTGCG
TGCAGACGGAAATTGCCTCTGGGACTGCCTCGTCTAGGGACCGTAACCGGAAATAGTATG
GCGTCCCTGACGACGGCGGCACCTGTTAGCTCTAAGACTATGCTCCATTCCTATCTCTGT
GTTAGCGGTTTACACCGGTCACATGCCGTCGGGACCATTGCAGAAGCCACCTGGCCCTAT
AAGGGTTGCCGTCTTCATCCAAATCAGTGGCAACGATCTAGGGGATTACGAAGAGAGGAC
>t8003
GGGCACATAACTAGCTACGTGTCGTGGTTGAGTTGCATGATTAGCCCTGCCTATCGGGGT
GATCCTATGCTAGACCAGTCGGCTAGCTCTGAGGCCATTTTTCGTGATTGCATCCGCCCG
AAGACGCCAAGCAGTAGTTGTTACGTCAACCTATGTGGCCGCCATCAATACCGGCAAGGG
TTTCCGTCTACCATGGTAGAAGGTGGTTCCCTATATGATCTGGACCTATCCGGTCTTTTG
GCAATGGATATCCTATGTGATTATTGCCATTGGTTTCTTCTGCCGGAATGCGTCCGTAGA
GGTCGCACATTAGGCATGTGGATCTCCGCCGTCGGACCGATGCGCTGGCCGTCGACAACT
GCAACCTACCCGAGCTCCTCAATGTGTATAGTCAAAGAACGCTTCCCTTCTTGTACCCCT
GCTCGGGAGACTACCCTAGCTGGCGCGGTAAGTTCAATGGAGGTCTGGCACTTAACCACG
GCGTGCCCTAGGCTGAATTTGTGTTCGTCATGTCTTGGAGCAGTACGCCTATTATCGAAT
CTACCGTATAGGAGTCGCACATCTCCACGCTATTCTTGCGTGTGCAGGTTGGGAGTTAGA
CACCTGGTCATCGGGGACAGGGCAAATCAGGCGTCAATAAGTTCAGCGAGCGAACTCCCT
ATCGTCTCGCCTGTCAAGTGCCATGGGCTACGAGGGGTCCTTCCGTTGGACAGCCATTGC
TACTTGTTAAATACGGACAACGGTAAACGTTTCTCTCGCAGGCCAGTATCCTGCCCCGGT
GAGTACGTACCGTATAAGCTGATGGCGGCTCTTAGGCCTTTTATGCTGCTGCGCTTGAAC
CTAACTCCTATGCAGAGTATGGTGGCTGCTCTCTTTTATAAACGGGACTTCAGTGCATGT
CTCGCGAGATGCTCCACGGGATACGAACGATATTTTAAACAGCTTAGAGAAACCGTTGCG
TGCAGACGGAAATTGCCTCTGGGACTGCCTCGTCTAGGGACCGTGACCGGAAATAGTATG
GCATCCCTGACGAGGGCGGCACCTGTTAGCTCTAAGACTATGCTCCATTCCTATCTCTGT
GTTAGCGGTTTACACCGGTCACATGCCGTCTGGACCATTGCAGAAGCCACCTGGCCCTAT
CAGGGTTGCCGTCTGCATCCAAATCAGTGGCAACGATCTAGGGGATTACGAAGAGAGGAC
>t8002
GGGCACATAACTAGCTACGTCTCGTGGTTGAGTTGCATGATTAGCCCTGCCTATCGGGGT
GATCCTATGCTAGACCAGTCGGCTAGCTCTGAGGCCATTTTTCGTGATTGCATCCGCCCG
AAGACGCCAAGCAGTAGTTGTTACGTCAACCTATGTGGCCGCCATCAATACCGGCAAGGG
TTTCCGTCTACCATGGTAGAAGGTGGTTCTCTATATGATCTGGACCTATCCGGTCTTTTG
GCAATGGATATCCTATGTGATAATTGCCATTGGTTTCTTCTGCCGGAATGCGTCCGTAGA
GGTCGCACATTAGGCATGTGGATCTCCGCCGTCGGACCGATGCGCTGGCCGTCGACAACT
GCAACCTACCCGAGCTCCTCAATGTGTATTGTCAAAGAACGCTTCCCTTCTTGTACCCCT
GCTCGGGAGACTACCCTAGCTGGCGCGGTAAGTTCAATGGAGGACTGGCACTTAACCACG
GCGTGCCCTAGGCTGAATTTGTGTTCGTCATGTCTAGGAGCAGTACGCCTATTATCGAAT
CTACCGTATAGGAGTCGCACATCTCCACGCTATTCTTGCGTGTGTAGGTTGGGAGTTAGA
CACCTGGTCATCGGGGACAGGGCAAATCAGGCGTCAATAAGTTCAGCGAGCGAACTCCCT
ATTGTCTCGCCTGTCAAGTGCCATGGGCTACGAGGGGTACTTCCGTTGGACAGCCATTGC
TACTTGTTAAATACGGACAACGGTAAACGTTTCTCTCGCAGGCCAGTATCCTGCCCCGGT
GAGTACGTACCGTATAAGCTGATGGCGGCTCTTAGGCCTTTTATGCTGCTGCGCTTGAAC
CTAACTCCTATGCAGAGTATGGTGGCTGCTCTCTTTTATAAACGGGACTTCAGTGCATGT
CTCGCGAGATGCTCCACGGGATACGAACGATATTTTAAACAGCTTAGAGAGACCGTTGCG
TGCAGACGGAAATTGCCTCTGGGACTGCCTCGTCTAGGGACCGTAACCGGAAATAGTATG
GCATCCCTGACGAGGGCGGCACCTGTTAGCTCTAAGACTATGCTCCATTCCTATCTCTGT
GTTAGCGGTTTACACCGGTCACATGCCGTCTGGACCATTGCAGAAGCCACCTGGCCCTAT
CAGGGTTGCCGTCTGCATCCAAATCAGTGGCAACGATCTAGGGGATTACGAAGAGAGGAC
>t8005
GGGCACATAACTAGCTACGTCTCGTGGTTGAGTTGCATGATTAGCCCTGCCTATCGGGGT
GATCCTATGCTAGACCAGTCGGCTAGCTCTGAGGCCATTTTTCGTGATTGCATCCGCCCG
AAGACGCCAAGCAGTAGTTGTTACGTCAACCTATGTGGCCGCCATCAATACCGGCAAGGG
TTTCCGTCTACCATGGTAGAAGGTGGTTCCCTCTATGATCTGGACCTATCCGGTCTTTTG
GCAATGGATATCCTATGTGATTATTGCCATTGGTTTCTTGTGCCGGAATGCGTCCGTAGA
GGTCGCACATTAGGCATGTGGATCTCCGCCGTCGGACTGATGCGCTGGCCGTCGACAACT
GCAACCTACCCGAGTTCCTCAATGTGTATAGTCAAAGAACGCTTCCCTTCGTGTACCCCT
GCTCGGGAGACTACCCTAGCTGGCGCGGTAAGTTCAATGGAGGTCTGGCACTTAACCACG
GCGTGCCCTGGGCTGAATTTGTGTTCGTCATGTCTAGGAGCAGTACGCCTATTATCGTAT
CTACCGTATAGGAGTCGCACATCTCCACGCTATTCTTGCGTGTGCAGGTTGGGAGTTAGA
CACCTGGTCATCGGGGACAGGGCAAATCAGGCGTCAATAAGTTCAGCGAGCGAACTCCCT
ATCGTCTCGCCTGTCAAGTGCCATGGGCTACGAGGGGTACTTCCGTTGGACAGCCATTGC
TACTTGTTAAATACGGACATCGGTAACCGTTTCTCTCGCAGGCCAGTATCCTGCCCCGGT
GAGTACGTACCGTATAAGCTGATGGCGGCTCTTAGGCCTTTTATGCTGCTGCGCTTGAAC
CTAACTCCTATGCAGAGTATGGTGGCTGCTCTCTTTTATAAACGGGACTTCAGTGCCAGT
CTCGCGAGATGCTCCACGGGATACGAACGATATTTTAAACAGCTTAGAGAAACCGTTGCG
TGCAGACGGAAATTGCCTCTGGGACTGCCTCGTCTAGGGACCGTAACCGGAAATAGTATG
GCCTCCCTGACGAGGGCGGCACCTGTTAGCTCTAAGACTATGCTCCATTCCTATCTCTGT
GTTAGCGGTTTACACCGGTCACATGCCGTCTGGACCATTGCAGAAGCCACCTGGCCATAT
CAGGGTTGCCGTCTGCATCCAAATCAGTGGCAACGATCTAGGGGATTACGAAGAGAGGAC
>t8004
GGGCACATAACTAGCTACGTCTCGTGGTTGAGTTGCATGATTAGCCCTGCCTATCGGGGT
GATCCTATGCTAGACCAGTCGGCTAGCTCTGAGGCCATTTTTCGTGATTGCATCCGCCCG
AAGACGCCAAGCAGTAGTTGTTACGTCAACCTATGTGGCCGCCATCAATACCGGCAAGGG
TTTCCGTCTACCATGGTAGAAGGTGGTTCCCTATATGATCTGGACCTATCCGGTCTTTTG
GCAATGGATATCCTATGTGATTATTGCCATTGGTTTCTTCTGCCGGAATGCGTCCGTAGA
GGTCGCACATTAGGCATGTGGATCTCCGCCGTCGGACCGATGCGCTGGCCGTCGACAACT
GCAACCTACCCGAGCTCCTCAATGTGTATAGTCAAAGAACGCTTCCCTTCTTGTACCCCT
GCTCGGGAGACTACCCTAGCTGGCGCGGTAAGTTCAATGGAGGTCTGGCACTTAACCACG
GCGTGCCCTAGGCTGAATTTGTGTTCGTCATGTCTTGGAGCAGTACGCCTATTATCGAAT
CTACCGTATAGGAGTCGCACATCTCCACGCTATTCTTGCGTGTGCAGGTTGGGAGTTAGA
CACCTGGTCATCGGGGACAGGGCAAATCAGGCGTCAATAAGTTCAGCGAGCGAACTCCCT
ATCGTCTCGCCTGTCAAGTGCCATGGGCTACGAGGGGTACTTCCGTTGGACAGCCATTGC
TACTTGTTAAATACGGACAACGGTAAACGTTTCTCTCGCAGGCCAGTATCCTGCCCCGGT
GAGTACGTACCGTATAAGCTGATGGCGGCTCTTAGGCCTTTTATGCTGCTGCGCTTGAAC
CTAACTCCTATGCAGAGTATGGTGGCTGCTCTCTTTTATAAACGGGACTTCAGTGCATGT
CTCGCGAGATGCTCCACGGGATACGAACGATATTTTAAACAGCTTAGAGAAACCGTTGCG
TGCAGACGGAAATTGCCTCTGGGACTGCCTCGTCTAGGGACCGTGACCGGAAATAGTATG
GCATCCCTGACGAGGGCGGCACCTGTTAGCTCTAAGACTATGCTCCATTCCTATCTCTGT
GTTAGAGGTTTACACCGGTCACATGCCGTCTGGACCATTGCAGAAGCCACCTGGCCCTAT
CAGGGTTGCCGTCTGCATCCAAATCAGTGGCAACGATCTAGGGGATTACGAAGAGAGGAC
>t8007
GGGCACATAACTAGCTACGTCTCGTGGTTGAGTTGCATGATTAGCCCTGCCTATCGGGGT
GATCCTATGCTAGACCAGTCGGTTAGCTCTGAGGCCAGTTTTCGTGATTGCATCCGCCCG
AAGACGCCAAGCAGTAGTTGTTACGTCGACCTATGTGGCCCCCATCAATACCGGCAAGGG
TTACCGTCTACCATGGTAGAAGGTGGTTCCCTTTATGATCTGGACCTATCCGGTCTTTTG
GCACTGGATATCCTATGTGATTATTGCCATTGGTTTCTTCTGCCGGAATGCGTCCGTAGA
GTTCGCACATTAGGCATGTGGATCTCCGCCGTCGGACTGATGCGCTGGCCGTCGACAACT
GCAACCTATCCGAGTTCCTCAATGTGTATAGTCAAAGAACGCTTCCCTTCGTGTACCCCT
GCTCGGGAGACTACCCTAGCTGGCGCGGTAAGTTCAATGGAGGTCTGGCACTTAACCACG
GCGTGCCCTGGGCTGAATTTGTGTTCGTCATCTCTAGGAGCAGTACGCCTATTATCGAAT
CTACCGTATAGGAGTCGCACATCCCCACGCTATTCTTGCGTGTGCAGGTTGGGAGTTAGA
CACCTGGTCATCGGGGACAGGGCAAATCAGGCGTCAATAAGTTCAGCGAGCGAACTCCCT
ATCGTCTCGCCTGTCAAGTGCCATGGGCTACGAGGGGTACTTCCGTTGGACAGCCATTGC
TACTTGTTAAATACGGACAACGGTAACCGTTTCTCTCGCAGGCCAGTATCCTGCCCCGGT
GAGTACGTACCGTATAAGCTGATGGCGGCTCTTAGGCCTTTTATGCTGCTGCGCTTGAAC
CTAACTCCTATGCAGAGTATGGTGGCTGCTCTCTTTTATAAACGGGACTTCAGTGCAAGT
CTCGCGAGATGCTCCACGGGATACGAACGATATTTTAAACAGCTTAGAGAAACCGTTGCG
TGCAGACGGAAATTGCCTCTGCGACTGCCTCGTCTAGGGACCGTAACCGGAAATAGTATG
GCATCCCTGACGAGGGCGGCACCTGTTAGCTCTAAGACTATGCTCCATTCCTATCTCTGT
GTTAGCGGTTTACACCGGTCACATGCCGTCTGGACCATTGCAGAAGCCACCTGGCCCTAT
CAGGGTTGCCGTCTGCATCCAAATCAGTGGCAACGATCTAGGGGACTACGAAGAGAGGAC
>t8006
GGGCACATAACTAGCTACGTCTCGTGGTTGAGTTGCATGATTAGCCCTGCCTATCGGGGT
GATCCTATGCTAGACCAGTCGGCTAGCTCTGAGGCCATTTTTCGTGATTGCATCCGCCCG
AAGACGCCAAGCAGTAGTTGTTACGTCAACCTATGTGGCCGCCATCAATACCGGCAAGGG
TTTCCGTCTACCATGGTAGAAGGTGGTTCCCTTTATGATCTGGACCTATCCGGTCTTTTG
GCAATGGATATCCTATGTGATTATTGCCATTGGTTTCTTGTGCCGGAATGCGTCCGTAGA
GGTCGCACATTAGGCATGTGGATCTCCGCCGTCGGACTGATGCGCTGGCCGTCGACAACT
GCAACCTACCCGAGTTCCTCAATGTGTATAGTCAAAGAACGCTTCCCTTCGTGTACCCCT
GCTCGGGAGACTACCCTAGCTGGCGCGGTAAGTTCAATGGAGGTCTGGCACTTAACCACG
GCGTGCCCTGGGCTGAATTTGTGTTCGTCATGTCTAGGAGCAGTACGCCTATTATCGTAT
CTACCGTATAGGAGTCGCACATCTCCACGCTATTCTTGCGTGTGCAGGTTGGGAGTTAGA
CACCTGGTCATCGGGGACAGGGCAAATCAGGCGTCAATAAGTTCAGCGAGCGAACTCCCT
ATCGTCTCGCCTGTCAAGTGCCATGGGCTACGAGGGGTACTTCCGTTGGACAGCCATTGC
TACTTGTTAAATACGGACAACGGTAACCGTTTCTCTCGCTGGCCAGTATCCTGCCCCGGT
GAGTACGTACCGTATAAGCTGATGGCGGCTCTTAGGCCTTTTATGCTGCTGCGCTTGAAC
CTAACTCCTATGCAGAGTATGGTGGCTGCTCTCTTTTATAAACGGGACTTCAGTGCCAGT
CTCGCGAGATGCTCCACGGGATACGAACGATATTTTAAACAGCTTAGAGAAACCGTTGCG
TGCAGAAGGAAATTGCCTCTGGGACTGCCTCGTCTAGGGACCCTAACCGGAAATAGTATG
GCCTCCCTGACGAGGGCGGCACCTGTTAGCTCTAAGACTATGCTCCATTCCTATCTCTGT
GTTAGCGGTTTACACCGGTCACATGCCGTCTGGACCATTGCAGAAGCCACCTGGCCATAT
CAGGGTTGCCGTCTGCATCCAAATCAGTGGCAACGATCTAGGGGATTACGAAGAGAGGAC
>internal_node3129
CGGCACATAACCAGCTACCGCTCAGGGTCGAGTTGCATGAATAGCCCTGCCTATCGGGGT
GATCCCATGCTAGACCAGTCGGCTAGTTCTGGGGCCATTTTCCGCGATTGCATCCGACCG
ACGACGCCAAGCAGTAGTTGTTCCGTCAACCTATGCGGCCGCCATCAATACCGGCAAGGG
TTTCCGCCTACCAGGGTAGAAGGTGGTTCCCGATATGATCTGGACGTATCCGGTCTTTTG
GCAATGGATACCCTATGTGATTATTGCCATTGGTTTCTTCTTCCGGAATGCGTGCGTAGA
GGTCGCACATTAGGCACGTTCATCTCCGACGTCGGACTGATGCGCTGCCCTTCGCCAACC
GCAACCTACCCGAGCTCCTCCATGTGTATAGTGAAGGAACGCTTCCCTTCTTGTACTCCT
GCTCGGCAGTCTACCCTAGCTGGCGCGGTAAGTTCAATGGATGTCTGGCACTTAACCACG
GCGTGCCCTAGGCTGAATTTGTGTTCGTCATGTCTAGGAGCAGTACGCCAATTATCGAAT
CTACCGTATAGGAATCGCACATCTCCATGCTATTCTTGCGTGTGCAGGTTGGGCGTTAGA
CACCTGGTCATCCGGGGCACGGCAAATCTGGCGTCAATAAGTTCAGCGAGCGAATTCCCT
ATCGTCTCTTCTGTAAAGCACCATGGGCTACGAGGGGTAATTGCGTTGGACAGCCATTGC
TACTTGTTCAATACCGACAACGGTAACCGTTTCTCTCGCGGGCCCGTATCCTGCCCCGGT
GAGTACCTACCGTATAAGCTGATCGCGGTTCATAGGCCTTTTATGCTGCTGCGCTTTAAC
CTAACTCCTATGCAGAATATGGTTGCTGCTCTGTTTTATAAACGGGACTTCAGTGCATGT
CTCGCGAGATGCTCCAGGGGATACGAACGATATGTTAAACACCTTAGAGAAACCGCTGCG
TGCAGACGGAAATTGCCTCTGGTACTGCCTTGTCTAGGGACCGTAACCGGAAATAGTATG
GCATCCCTGACGAGCGCGGCGCCTGTTAGCTCTAAAACTATGCTCCATTCCTATCTATGT
GTTAGCGGTTTACACCGGTCACATGCAGTCTGGACCATTGCAGAAGCCACCTTGCCCTAT
CAGGGTTGCCGTCTGCACCCAAATCCGTCGCAACGGTCTAGTGGATTACGTAGGGAGCAC
>internal_node3128
CGGCACATAACCAGCTACCGCTCAGGGTCGAGTTGCATGAATAGCCCTGCCTATCGGGGT
GATCCCATGCTAGACCAGTCGGCTAGTTCTGGGGCCATTTTCCGCGATTCCATCCGACCG
ACGACGCCAAGCAGAAGTTGTTCCGTCAACCTATGCGGCCGCCATCAATACCGGCAAGGG
TTTCCGCCTACCAGGGTAGAAGGTGGTTCCCGATATGATCTGGACGTATCCGGTCTTTTG
GCAATGGATACCCTATGTGATTATTGCCATTGGTTTCTTCTTCCGGAATGCGTGCGTAGA
GGTCGCACATTAGGCACGTTCATCTCCGACGTCGGACTGATGCGCTGCCCTTCGCCAACC
GCAACCTACCCGAGCTCCTCCATGTGTATAGTGAAGGAACGCTTCCCTTCTTGTACTCCT
GCTCGGCAGTCTACCCTAGCTGGCGCGGTAAGTTCAATGGATGTCTGGCACTTAACCACG
GCGTGCCCTAGGATGAATTTGTGTTCGTCATGTCTAGGAGCAGTACGCCAATTATCGAAT
CTACCGTATAGGAATCGCACATCTCCATGCTATTCTTGCGTGTGCAGGTTGGGCGTTAGA
CACCTGGTCATCCGGGGCACGGCAAATCTGGCGTCAATAAGTTCAGCGAGCGAATTCCCT
ATCGTCTCTTCTGTAAAGCACCATGGGCTACGAGGGGTAATTGCGTTGGACAGCCATTGC
TACTTGTTCAATACCGACAACGGTAACCGTTTCTCTCGCGGGCCCGTATCCTGCCCCGGT
GAGTACCTACCGTATAAGCTGATCGCGGTTCATAGGCCTTTTATGCTGCTGCGCTTTAAC
CTAACTCCTATGCAGAATATGGTTGCTGCTCTGTTTTATAAACGGGACTTCAGTGCATGT
CTCGCGAGATGCTCCAGGGGATACGAACGATATGTTAAACACCTTAGAGAAACCGCTGCG
TGCAGACGGAAATTGCCTCTGGTACTGCCTTGTCTAGGGACCGTAACCGGAAATAGTATG
GCATCCCTGACGAGCGCGGCGCCTGTTAGCTCTAAAACTATGCTCCATTCCTATCTATGT
GTTAGCGGTTTACACCGGTCACATGCAGTCTGGACCATTGCAGAAGCCACCTTGCCCTAT
CAGGGTTGCCGTCTGCACCCAAATCCGTCGCAACGGTCTAGTGGATTACGTAGGGAGCAC
>internal_node3121
CGGCACATAACCAGCTACCTCTCAGGGTCCAGTTGCATGAATAGCCCTGCATATCGGGGT
GATCCCATGCTAGACCAGTCGGCTAGTTCTGGGGCCATTTTCCGCGATTGCATCCGACCT
ACGACGCCAAGCAGTAGTTGTTCCGTCAACCTATGCGGCCGCCATCAATACCGGCAAGGG
TTTCCGCCTCCCAGGGTAGAAGGTGGTTCCCGATATGATCTGGACCTATCCGGTCTTTTG
GCAATGGATACCCTATGTGATTATTGCCATTGGTTTCTTCTTCCGGAATGCGTGCGTAGA
GGTCGCACATTAGGCACGTTCATCTCCGACGTCGGACTGATGCGCTACCCTTCGCTAACC
GCAACCTACCCGAGCTCCTCCATGTGTATAGTGAAGGAACGCTTCCCTTCTTGTACTCCT
GCTCGGCAGTCTACCCTAGCTGGCGCGGTAAGTTCAATGGATGTCTGGCACTTAACCACG
GCGTGCCCTAGGCTGAATTTGTGTTCGTCCTGTCTAGGAGCAGTACGCCAATTATCGAAT
CTACCGTATAGGAATCGCACATCTCCATGCTATTCTTGCGTGTGCAGGTTGGGCGTTAGA
CACCTGGTCATCCGGGGCACGGCAAATCTGGCGTCAATAAGTTCAGCTAGCGAATTCCCT
ATCGTCTCTTCTGTAAAGCACCATGGTCTACGAGCGGTAATTGCGTTGGACAGCCATTGC
TACTTGTTCAATACCGACAACGGTAACCGTTTCTCTCGCGGGCCCGTATCCTGCCCCGGT
GAGTACCTACCGTATAAGCTGATCGCGGTTCATAGGCCTTTTATGCTGCTGCGCTTGAAC
CTAACTCCTATGCAGAATATGGTTGCTGCTCTGTTTTATAAACGGGACTTCAGTGCATGT
CTCGCGAGATGCTCCAGGGGATACGAACGATATGTTAAACACCTTAGAGAAACCGCTGCG
TGCAGACGGAAATTGCCTCTGGTACTGCGTTGTCTAGGGACGGTAACCGGAAATAGTATG
GCATCCCTGACGAGGGCGGCGCCTGTTAGCTCTAAAACTACGCTCCATTCCTATCTATGT
GTTAGCGGTTTACACCGGTCACATGCAGTCTGGACCATTGCAGAAGCCACCTTGCCCTAT
CAGGGTTGCCGTCTGCACCCAAATCCGTCGCAACGATCGAGTGGATTACGTAGGGAGCAC
>internal_node3120
CGGCACATAACCAGCTACCTCTCAGGGTCGAGTTGCATGAATAGCCCTGCATATCGGGGT
GATCCCATGCTAGACCAGTCGGCTAGTTCTGGGGCCATTTTCCGCGATTGCATCCGACCT
ACGACGCCAAGCAGTACTTGTTCCGTCAACCTATGCGGCCGCCATCAATACCGGCAAGGG
TTTCCGCCTACCAGGGTAGAAGGTGGTTCCCGATATGATCTGGACCTATCCGGTCTTTTG
GCAATGGATACCCTATGTGATTATTGCCATTGGTTTCTTCTTCCGGAATGCGTGCGTAGA
GGTCGCACATTAGGCACGTTCATCTCCGACGTCGGACTGATGCGCTGCCCTTCGCTAACC
GCAACCTACCCGAGCTCCTCCATGTGTATAGTGAAGGAACGCTTCCCTTCTTGTACTCCT
GCTCGGCAGTCTACCCTAGCTGGCGCGGTAAGTTCAATGGATGTCTGGCACTTAACCACG
GCGTGCCCTAGGCTGAATTTGTGTTCGTCATGTCTAGGAGCAGTACGCCAATTATCGAAT
CTACCGTATAGGAATCGCACATCTCCATGCTATTCTTGCGTGTGCAGGTTGGGCGTTAGA
CACCTGGTCATCCGGGGCACGGCAAATCTGGCGTCAATAAGTTCAGCTAGCGAATTCCCT
ATCGTCTCTTCTGTAAAGCACCATGGGCTACGAGCGGTAATTGCGTTGGACAGCCATTGC
TACTTGTTCAATACCGACAACGGTTACCGTTTCTCTCGCGGGCCCGTATCCTGCCCCGGT
GAGTACCTACCGTATAAGCTGATCGCGGTTCATAGGCCTTTTATGCTGCTGCGCTTGAAC
CTAACTCCTATGCAGAATATGGTTGCTGCTCTGTTTTATAAACGGGACTTCAGTGCATGT
CTCGCGAGATGCTCCAGGGGATACGAACGATATGTTAAACACCTTAGAGAAACCGCTGCG
TGCAGACGGAAATTGCCTCTGGTACTGCCTTGTCTAGGGACGGTAACCGGAAATAGTATG
GCATCCCTGACGAGGGCGGCGCCTGTTAGCTCTAAAACTACGCTCCATTCCTATCTATGT
GTTAGCGGTTTACACCGGTCACATGCAGTCTGGACCATTGCAGAAGCCACCTTGCCCTAT
CAGGGTTGCCGTCTGCACCCAAATCCGTCGCAACGATCGAGTGGATTACGTAGGGAGCAC
>internal_node3123
CGGCACATAACCAGCTACCTCTCAGGGTCGAGTTGCATGAATAGCCCTGCCTATCGGGGT
GATCCCATGCTAGACCAGTCGGCTAGTTCTGGGGCCATTTTCCGCGATTGCATCCGACCT
ACGACGCCAAGCAGTAGTTGTTCCGTCAACCTATGCGGCCGCCATCAATACCGGCAAGGG
TTTCCGCCTACCAGGGTAGAAGGTGGTTCCCGATATGATCTGGACCTATCCGGTCTTTTG
GCAATGGATACCCTATGTGATTATTGCCATTGGTTTCTTCTTCCGGAATGCGTGCGTAGA
GGTCGCACATTAGGCACGTTCATCTCCGACGTCGGACTGATGCGCTGCCCTTCGCTAACC
GCAACCTACCCGAGCTCCTCCATGTGTATAGTGAAGGAACGCTTCCCTTCTTGTACTCCT
GCTCGGCAGTCTACCCTAGCTGGCGCGGTAAGTTCAATGGATGTCTGGCACTTAACCACG
GCGTGCCCTAGGCTGAATTTGTGTTCGTCATGTCTAGGAGCAGTACGCCAATTATCGAAT
CTACCGTATAGGAATCGCACATCTCCATGCTATTCTTGCGTGTGCAGGTTGGGCGTTAGA
CACCTGGTCATCCGGGGCACGGCAAATCTGGCGTCAATAAGTTCAGCTAGCGAATTCCCT
ATCGTCTCTTCTGTAAAGCACCATGGGCTACGAGGGGTAATTGCGTTGGACAGCCATTGC
TACTTGTTCAATACCGACAACGGTAACCGTTTCTCTCGCGGGCCCGTATCCTGCCCCGGT
GAGTACCTACCGTATAAGCTGATCGCGGTTCATAGGCCTTTTATGCTGCTGCGCTTGAAC
CTAACTCCTATGCAGAATATGGTTGCTGCTCTGTTTTATAAACGGGACTTCAGTGCATGT
CTCGCGAGATGCTCCAGGGGATACGAACGATATGTTAAACACCTTAGAGAAACCGCTGCG
TGCAGACGGAAATTGCCTCTGGTACTGCCTTGTCTAGGGACGGTAACCGGAAATAGTATG
GCATCCCTGACGAGGGCGGCGCCTGTTAGCTCTAAAACTATGCTCCATTCCTATCTATGT
GTTAGCGGTTTACACCGGTCACATGCAGTCTGGACCATTGCAGAAGCCACCTTGCCCTAT
CAGGGTTGCCGTCTGCACCCAAATCCGTCGCAACGATCTAGTGGATTACGTAGGGAGCAC
>internal_node3122
CGGCACATAACCAGCTACCTCTCAGGGTCGAGTTGCATGAATAGCCCTGCATATCGGGGT
GATCCCATGCTAGACCAGTCGGCTAGTTCTGGGGCCATTTTCCGCGATTGCATCCGACCT
ACGACGCCAAGCAGTAGTTGTTCCGTCAACCTATGCGGCCGCCATCAATACCGGCAAGGG
TTTCCGCCTACCAGGGTAGAAGGTGGTTCCCGATATGATCTGGACCTATCCGGTCTTTTG
GCAATGGATACCCTATGTGATTATTGCCATTGGTTTCTTCTTCCGGAATGCGTGCGTAGA
GGTCGCACATTAGGCACGTTCATCTCCGACGTCGGACTGATGCGCTGCCCTTCGCTAACC
GCAACCTACCCGAGCTCCTCCATGTGTATAGTGAAGGAACGCTTCCCTTCTTGTACTCCT
GCTCGGCAGTCTACCCTAGCTGGCGCGGTAAGTTCAATGGATGTCTGGCACTTAACCACG
GCGTGCCCTAGGCTGAATTTGTGTTCGTCATGTCTAGGAGCAGTACGCCAATTATCGAAT
CTACCGTATAGGAATCGCACATCTCCATGCTATTCTTGCGTGTGCAGGTTGGGCGTTAGA
CACCTGGTCATCCGGGGCACGGCAAATCTGGCGTCAATAAGTTCAGCTAGCGAATTCCCT
ATCGTCTCTTCTGTAAAGCACCATGGGCTACGAGCGGTAATTGCGTTGGACAGCCATTGC
TACTTGTTCAATACCGACAACGGTAACCGTTTCTCTCGCGGGCCCGTATCCTGCCCCGGT
GAGTACCTACCGTATAAGCTGATCGCGGTTCATAGGCCTTTTATGCTGCTGCGCTTGAAC
CTAACTCCTATGCAGAATATGGTTGCTGCTCTGTTTTATAAACGGGACTTCAGTGCATGT
CTCGCGAGATGCTCCAGGGGATACGAACGATATGTTAAACACCTTAGAGAAACCGCTGCG
TGCAGACGGAAATTGCCTCTGGTACTGCCTTGTCTAGGGACGGTAACCGGAAATAGTATG
GCATCCCTGACGAGGGCGGCGCCTGTTAGCTCTAAAACTACGCTCCATTCCTATCTATGT
GTTAGCGGTTTACACCGGTCACATGCAGTCTGGACCATTGCAGAAGCCACCTTGCCCTAT
CAGGGTTGCCGTCTGCACCCAAATCCGTCGCAACGATCGAGTGGATTACGTAGGGAGCAC
>internal_node3125
CGGCACATAACCAGCTACCTCTCAGGGTCGAGTTGCATGAATAGCCCTGCCTATCGGGGT
GATCCCATGCTAGACCAGTCGGCTAGTTCTGGGGCCATTTTCCGCGATTGCATCCGACCG
ACGACGCCAAGCAGTAGTTGTTCCGTCATCCTATGCGGCCGCCATCAATACCGGCAAGGG
TTTCCGCCAACCAGGGTAGAAGGTGGTTCCCGATATGATCTGGACGTATCCGGTCTTTTG
GCAATGGATACCCTATGTGATTATTGCCATTGGTTTCTTCTTCCGGAATGCGTGCGTAGA
GGTCGCACATTAGGCACGTTCATCTCCGACGTCGGACTGATGCGCTGCCCTTCGCCAACC
GCAACCTACCCGAGCTCCTCCATGTGTATAGTGAAGGAACGCTTCCCTTCTTGTACTCCT
GCTCGGCTGTCTACCCTAGCTGGCGCGGTAAGTTCAATGGATGTCTGGCACTTAACCACG
GCGTGCCCTAGGCTGAATTTGTGTTCGTCATGTCTAGGAGCAGTACGACAATTATCGAAT
CTACCGCATAGGAATCGCACATCTCCATGCTATTCTTGCGTGTGCAGGTTCGGCGTTAGA
CACCTGGTCATCCGGGGCACGGCAAATCTGGCGTCAATAAGTTCAGCGAGCGAATTCCCT
ATCGTCTCTTCTGTAAAGCACCATGGGCTACGAGGGGTAATTGCGTTGGACAGCCATTGC
TACTTGTTTAATACCGACAACGGTAACCGTTTCTCTCGCGGGCCCGTATCCTGCCCCGGT
GAGTACCTACCGTATAAGCTGATCGCGGTTCATAGGCCTATTATGCTGCTGCGCTTGAAC
CTAACTCCTATGCAGAATATGGTTGCTGCTCTGTTTTATAAACGGGACTTCAGTGCATGT
CTCGCGAGATGCTCCAGGGGATACGAACGATATGTTAAACACCTTAGAGAAACCGCTGCG
TGCAGACGGAAATTGCCTCTGGTACTGCCTTGTCTAGGGACCGTAACCGGAAATAGTATG
GCATCCCTGACGGGGGCGGCGCCTGTTAGCTCTAAAACTATGCTCCATTCCTATCTATGT
GTTAGCGGTTTACACCGGTCACATGCAGTCTGGACCATTGCAGAAGCCACCTTGCCCTAT
CAGGGTTGCCGTCTGCACCCAAATCCGTCGCAACGATCTAGTGGATTACGTAGGGAGCAC
>internal_node3124
CGGCACATTACCAGCTACCTCTCAGGGTCGAGATGCATGAATAGCCCTGCCTATCGGGGT
GATCCCATGCTAGACCAGTCGGCTAGTTCTGGGGCCATTTTCCGCGATTGCATCCGACCG
ACGACGCCAAGCAGTAGTTGTTCCGTCAACCTATGCGGCCGCCATCAATACCGGCAAGGG
TTTCCGCCTACCAGGGTAGAAGGTGGTTCCCGATATGATCTGGACGTATCCGGTCTTTTG
GCAATGGATACCCTATGTGATTATTGCCATGGGTTTCTTCTTCCGGAATGCGTGCGTAGA
GGTCGCACATTAGGCACGTTCATCTCCGACGTCGGACTGATGCGCTGCCCTTCGCCAACC
GCAACCTACCCGAGCTCCTCCATGTGTATAGTGAAGGAACGCTTCCCTTCTTGTACTCCT
GCTCGGCAGTCTACCCTAGCTGGCGCGGTAAGTTCAATGGATGTCTGGCACTTAACCACG
GCGTGCCCTAGGCTGAATTTGTGTTCGTCATGTCTAGGAGCAGTACGCCAATTATCGAAT
CTACCGTATAGGAATCGCACATCTCCATGCTATTCTTGCGTGTGCAGGTTGGGCGTTAGA
CACCTGGTCATCCGGGGCACGGCAAATCTGGCGTCAATAAGTTCAGCGAGCGAATTCCCT
ATCGTCTCTTCTGTAAAGCACCATGGGCTACGAGGGGTAATTGCGTTGGACAGCCATTGC
TACTTGTTTAATACCGACAACGGTAACCGTTTCTCTCGCGGGCCCGTATCCTGCCCCGGT
GAGTACCTACCGTATAAGCTGATCGCGGTTCATAGGCCTTTTATGCTGCTGCGCTTGAAC
CTAACTCCTATGCAGAATATGGTTTCTGCTCTGTTTTATAAACGGGACTTCAGTGCATGT
CTCGCGAGATGCTCCAGGGGATACGAACGATATGTTAAACACCTTAGAGAAACCGCTGCG
TGCAGACGGAAATTGCCTCTGGTACTGCCTTGTCTAGGGACCGTAACCGGAAATAGTATG
GCATCCCTGACGAGGGCGGCGCCTGTTAGCTCTAAAACTATGCTCCATTCCTATCTATGT
GTTAGCGGTTTACACCGGTCACATGCAGTCTGGACCATTGCAGAAGCCACCTTGCCCTAT
CAGGGTTGCCGTCTGCACCCAAATCCGTCGCAACGATCTAGTGGATTACGTAGGGAGCAC
>internal_node3127
CGGCACATAACCAGCTACCGCTCAGGGTCGAGTTGCATGAATAGCCCTGCCTATCGGGGT
GATCCCATGCTAGACCAGTCTGCTAGTTCTGGGGCCATTTTCCGCGATTGCATCCGACCG
ACGACGCCAAGCAGTAGTTGTTCCGTCAACCTATGCGGCCGCCATCAATACCGGCAAGGG
TTTCCGCCTACCAGGGTAGAAGGTGGTTCCCGATATGATCTGGACGTATCCGGTCTTTTG
GCAATGGATACCCTATGTGATTATTGCCATTGGTTTCTTCTTCCGGAATGCGTGCGTAGA
GGTCGCACATTAGGCACGTTCATCTCCGACGTCGGACTGATGCGCTGCCCTTCGCCAACC
GCAACCTACCCGAGCTCCTCCATGTGTATAGTGAAGGAACGCTTCCCTTCTTGTACTCCT
GCTCGGCAGTCTACCCTAGCTGGCGCGGTAAGTTCAATGGATGTCTGGCACTTAACCACG
GCGTGCCCTAGGCTGAATTTGTGTTCGTCATGTCTAGGAGCAGTACGCCAATTATCGAAT
CTACCGTATAGGAATCGCACATCTCCATGCTATTCTTGCGTGTGCAGGTTGGGCGTTAGA
CACCTGGTCATCCGGGGCACGGCAAATCTGGCGTCAATAAGTTCAGCGAGCGAATTCCCT
ATCGTCTCTTCTGTAAAGCACCATGGGCTACGAGGGGTAATTGCGTTGGACAGCCATTGC
TACTTGTTCAATACCGACAACGGTAACCGTTTCTCTCGCGGGCCCGTATCCTGCCCCGGT
GAGTACCTACCGTATAAGCTGATCGCGGTTCATAGGCCTTTTATGCTGCTGCGCTTTAAC
CTAACTCCTATGCAGAATATGGTTGCTGCTCTGTTTTATAAACGGGACTTCAGTGCATGT
CTCGCGAGATGCTCCAGGGGATACGAACGATATGTTAAACACCTTAGAGAAACCGCTGCG
TGCAGACGGAAATTGCCTCTGATACTGCCTTGTCTAGGGACCGTAACCGGAAATAGTATG
GCATCCCTGACGAGCGCGGCGCCTGTTAGCTCTAAAACTATGCTCCATTCCTATCTATGT
GTTAGCGGTTTACACCGGTCACATGCAGTCTGGACCATTGCAGAAGCCACCTTGCCCTAT
CAGGGTTGCCGTCTGCACCCAAATCCGTCGCAACGGTCTAGTGGATTACGTAGGGAGCAC
>internal_node3126
CGGCACATAACCAGCTACCTCTCAGGGTCGAGTTGCATGAATAGCCCTGCCTATCGGGGT
GATCCCATGCTAGACCAGTCGGCTAGTTCTGGGGCCATTTTCCGCGATTGCATCCGACCG
ACGACGCCAAGCAGTAGTTGTTCCGTCAACCTATGCGGCCGCCATCAATACCGGCAAGGG
TTTCCGCCTACCAGGGTAGAAGGTGGTTCCCGATATGATCTGGACGTATCCGGTCTTTTG
GCAATGGATACCCTATGTGATTATTGCCATTGGTTTCTTCTTCCGGAATGCGTGCGTAGA
GGTCGCACATTAGGCACGTTCATCTCCGACGTCGGACTGATGCGCTGCCCTTCGCCAACC
GCAACCTACCCGAGCTCCTCCATGTGTATAGTGAAGGAACGCTTCCCTTCTTGTACTCCT
GCTCGGCTGTCTACCCTAGCTGGCGCGGTAAGTTCAATGGATGTCTGGCACTTAACCACG
GCGTGCCCTAGGCTGAATTTGTGTTCGTCATGTCTAGGAGCAGTACGCCAATTATCGAAT
CTACCGTATAGGAATCGCACATCTCCATGCTATTCTTGCGTGTGCAGGTTGGGCGTTAGA
CACCTGGTCATCCGGGGCACGGCAAATCTGGCGTCAATAAGTTCAGCGAGCGAATTCCCT
ATCGTCTCTTCTGTAAAGCACCATGGGCTACGAGGGGTAATTGCGTTGGACAGCCATTGC
TACTTGTTTAATACCGACAACGGTAACCGTTTCTCTCGCGGGCCCGTATCCTGCCCCGGT
GAGTACCTACCGTATAAGCTGATCGCGGTTCATAGGCCTTTTATGCTGCTGCGCTTGAAC
CTAACTCCTATGCAGAATATGGTTGCTGCTCTGTTTTATAAACGGGACTTCAGTGCATGT
CTCGCGAGATGCTCCAGGGGATACGAACGATATGTTAAACACCTTAGAGAAACCGCTGCG
TGCAGACGGAAATTGCCTCTGGTACTGCCTTGTCTAGGGACCGTAACCGGAAATAGTATG
GCATCCCTGACGAGGGCGGCGCCTGTTAGCTCTAAAACTATGCTCCATTCCTATCTATGT
GTTAGCGGTTTACACCGGTCACATGCAGTCTGGACCATTGCAGAAGCCACCTTGCCCTAT
CAGGGTTGCCGTCTGCACCCAAATCCGTCGCAACGATCTAGTGGATTACGTAGGGAGCAC
>internal_node13769
CGGCACATAACCAGCTACCTCTCGGGCTCGAGTTGCATGATTAGCCCTGCCTATCGGGGT
GATCCTATGCTAGACCAGTCGCCTCGTTCTGAGGCCATTTTTCGCGATTGCGTCCGAGCG
ACGACGCCAAGCAATAGTTGTTCCGTCAACCTATGTGGCAGCCATCAATACTGGCAAGGG
TTTCCGCCTACCATGGTTGAAGGTGGTTCCCGCTATGATCTGGACCTATCCGCTCTTTTG
GCCATGTATATCCTATATGATTATTGCCATTGGTTTCTTCTTCCGGAATGCGTGCGTAGA
GGGCGCACATTAGGCATGTGGATCTCCGACGTCGGACTGATGCGCTGGCCTTCGACAACC
GCAACCTACCCGAGCTCCTCAATGTGTATAGTGAAGGAACGCTTCCCTTCTTGTACTCCC
GCTCGGGAGACTACCCTAGCGGGCGCGGTAAGTTCAATGGATGTCTGGCCCTTAAGCACG
GCGTACCCCTGGCTGAATTTGTGTTCGTCATGTCTAGGAGCAGTACGCCAATTATCGAAT
CTACCGTATAGGAGTCGCACATCTCCATGCTATTCTTGCGTGTGCAGGTTGGGAGAGAGA
CACCTGGTCATCCCGGACAGGGCAAATCAGGCGTCAATAAGTTCAGCGAGCGAATTCCCT
ATCGTCTCTTCTGTCAAGCGCCATGGTCTACGAGGCGTAATTGCGTGGGACAGCCATTGC
TACTTGTTAAATACGGACAACGGTAACCGTTTCTCTCGCAGGCCAGTATCCTGCCCAGGT
GAGTACGTCCCGCATAAGCTCATCGCGGTTCATAGAGCTTTTATGCTGCTGCGCTTGAAC
CTAACTCCTATGCGGAGTATGGTGGCTGCTCTGTTTTATAATCGGGACTTCAGTGCATGT
CTCGCGAGATGCTCCAGGCTATACGAACGATATTTTAAACACCGTAGAGAAACCGTTGCG
TGCAGACGGAAATTGCCCCTGGTTCTGCCTCGTCTAGGGACCATAACCGGCAATAGTATG
GCATCCCTGACGAGGGCGGCACCTGTTAGCTCTAGGACTATGCTCCATTCCTATCTAAGT
GTTAGTGGATTACACCGGTCACATGCAGTCTGGACCATTGCAGAAGCCACCTTGCCCTAT
GAGGGTTGCCGTCTGCATCCAAATCCGTCGCAACGATCTAGGGGATTACGAAGAGAGCAC
>internal_node13768
CGGCACATAACCAGCTACCTCTCGGGCTCGAGTTGCATGATTAGCCCTGCCTATCGGGGT
GATCCTATGCTAGACCAGTCGCCTCGTTCTGAGGCCATTTTTCGCGATTGCGTCCGAGCG
ACGACGCCAAGCAATAGTTGTTCCGTCAACCTATGTGGCAGCCATCAATACTGGCAAGGG
TTTCCGCCTACCATGGTTGAAGGTGGTTCCCGCTATGATCTGGACCTATCCGCTCTTTTG
GCCATGTATATCCTATATGATTATTGCCATTGGTTTCTTCTTCCGGAATGCGTGCGTAGA
GGGCGCACATCAGGCATGTGGATCTCCGACGTCGGACTGATGCGCTGGCCTTCGACAACC
GCAACCTACCCGAGCTCCTCAATGTGTATAGTGAAGGAACGCTTCCCTTCTTGTACTCCC
GCTCGGGAGACTACCCTAGCGGGCGCGGTAAGTTCAATGAATGTCTGGCCCTTAAGCACG
GCGTACCCCTGGCTGAATTTGTGTTCGTCATGTCTAGGAGCAGTACGCCAATTATCGAAT
CTACCGTATAGGAGTCGCACATCTCCATGCTATTCTTGCGTGTGCAGGTTGGGAGAGAGA
CACCTGGTCATCCCGGACAGGGCAAATCAGGCGTCAATAAGTTCAGCGAGCGAATTCCCT
ATCGTCTCTTCTGTCAAGCGCCATGGTCTACGAGGCGTAATTGCCTGGGACAGCCATTGC
TACTTGTTAAATACGGACAACGGTAACCGTTTCTCTCGCAGGCCAGTATCCTGCCCAGGT
GAGTACGTCCCGCATAAGCTCATCGCGGTTCATAGAGCTTTTATGCTGCTGCGCTTGAAC
CTAACTCCTATGCGGAGTATGGTGGCTGCTCTGTTTTATAATCGGGACTTCAGTGCATGT
CTCGCGAGATGCTCCAGGCTATACGAACGATATTTTAAACACCGTAGAGAAACCGTTGCG
TGCAGACGGAAATTGCCCCTGGTTCTGCCTCGTCTAGGGACCATAACCGGCAATAGTATG
GCATCCCTGACGAGGGCGGCACCTGTTAGCTCTAGGACTATGCTCCATTCCTATCTAAGT
GTTAGTGGATTACACCGGTCACATGCAGTCTGGACCATTGCAGAAGCCACCTTGCCCTAT
GAGGGTTGCCGTCTGCATCCAAATCCGTCGCAACGATCTAGGGGATTACGAAGAGAGCAC
>internal_node13761
CGGCACATAACCAGCTACCTCTCGGGCTCGAGTTGCATGATTAGCCCTGCCTATCGGGGT
GATCCTATGCTAGACCAGTCGCCTCGTTCTGAGGCCATTTTTCGCGATTGCGTCCGAGCG
ACGACGCCAAGCAATAGTTGTTCCGTCAACCTATGTGGTAGCCATCAATACTGGCAAGGG
TTTCCGCCTACCATGGTTGAAGGTGGTTCCCGCTATGATCTGGACCTATCCGCTCTTTTG
GCCATGTATATCCTATATGATTATTGCCATTGGTTTCTTCTTCCGGAATGCGTGCGTAGA
GGGCGCACATTAGGCATGTGGATCTCCGACGTCGGACTGATGCGCTGGCCTTCGACAACC
GCAACCTACCCGAGCTCCTCAATGTGTATAGTGAAGGAACGCTTCCCTTCTTGTACTCCC
GCTCGGGAGACTACCCTAGCGGGCGCCGTAAGTTCAATGGATGTCTGGCCCTTAAGCACG
GCGTACCCCTGGCTGAATTTGTGTTCGTCATGTCTAGGAGCAGTACGCCAATTATCGAAT
CTACCGTATAGGAGTCGCACATCTCCATGCTATTCTTGCGTGTGCAGGTTGGGAGAGAGA
CACCTGGTCATCCCGGACAGGGCAAATCAGGCGTCAATAAGTTCAGCGAGCGAATTCCCT
ATCGTCTCTTCGGTCAAGCGCCATGGTCTACGAGGCGTAATTGCGTGGGACAGCCATTGC
TACTTGTTAAATACGGACAACGGTAACCGTTTCTCTCGCAGGCCAGTATCCTGCCCAGGT
GAGTACGTCCCGCATAAGCTCATCGCGGTTCATAGAGCTTTTATGCTGCTGCGCTTGAAC
CTAACTCCTATGCGGAGTATGGTGGCTGCTCTGTTTTATAATCGGGACTTCAGTGCATGT
CTCGCGAGATGCTCCAGGCTATACGAACGATATTTTAAACACCGTAGAGAAACCGTTGCG
TGCAGACGGAAATTGCCCCTGGTTCTGCCTCTTCTAGGGACCATAACCGGCAATAGTATG
GCATCCCTGACGAGGGCGGCACCTGTTAGCTCTAGGACTATGCTCCATTCCTATCTAAGT
GTTAGTGGATTACACCGGTCACATGCAGTCTGGACCATTGCAGAAGCCACCTTGCCCTAT
GAGGGTTGCCGTCTGCATCCAAATCCGTCGCAACGATCTAGGGGATTACGAAGAGAGCAC
>internal_node13760
CGGCACATAACCAGCTACCTCTCGGGCTCGAGTTGCATGATTAGCCCTGCCTATCGGGGT
GATCCTATGCTAGACCAGTCGCCTCGTTCTGAGGCCATTTTTCGCGATTGCGTCCGAGCG
ACGACGCCAAGCAATAGTTGTTCCGTCAACCTATGTGGTAGCCATCAATACTGGCAAGGG
TTTCCGCCTACCATGGTTGAAGGTGGTTCCCGCTATGATCTGGACCTATCCGCTCTTTTG
GCCATGTATATCCTATATGATTATTGCCATTGGTTTCTTCTTCCGGAATGCGTGCGTAGA
GGGCGCACATTAGGCATGTGGATCTCCGACGTCGGACTGATGCGCTGGCCTTCGACAACC
GCAACCTACCCGAGCTCCTCAATGTGTATAGTGAAGGAACGCTTCCCTTCTTGTACTCCC
GCTCGGGAGACTACCCTAGCGGGCGCCGTAAGTTCAATGGATGTCTGGCCCTTAAGCACG
GCGTACCCCTGGCTGAATTTGTGTTCGTCATGTCTAGGAGCAGTACGCCAATTATCGAAT
CTACCGTATAGGAGTCGCACATCTCCATGCTATTCTTGCGTGTGCAGGTTGGGAGAGAGA
CACCTGGTCATCCCGGACAGGGCAAATCAGGCGTCAATCAGTTCAGCGAGCGAATTCCCT
ATCGTCTCTTCGGTCAAGCGCCATGGTCTACGAGGCGTAATTGCGTGGGACAGCCATTGC
TACTTGTTAAATACGGACAACGGTAACCGTTTCTCTCGCAGGCCAGTATCCTGCCCAGGT
GAGTACGTCCCGCATAAGCTCATCGAGGTTCATAGAGCTTTTATGCTGCTGCGCTTGAAC
CTAACTCCTATGCGGAGTATGGTGGCTGCTCTGTTTTATAATCGGGACTTCAGTGCATGT
CTCGCGAGATGCTCCAGGCTATACGAACGATATTTTAAACACCGTAGAGAAACCGTTGCG
TGCAGACGGAAATTGCCCCTGGTTCTGCCTCTTCTAGGGACCATAACCGGCAATAGTATG
GCATCCCTGACGAGGGCGGCACCTGTTAGCTCTAGGACTATGCTCCATTCCTATCTAAGT
GTTAGTGGATTACTCCGGTCACATGCAGTCTGGACCATTGCAGAAGCCACCTTGCCCTAT
GAGGGTTGCCGTCTGCATCCAAATCCGTCGCAACGATCTAGGGGATTACGAAGAGAGCAC
>internal_node13763
CGGCACATAACCAGCTACCTCTCGGGCTCGAGTTGCATGATTAGCCCTGCCTATCGGGGT
GATCCTATGCTAGACCAGTCGCCTCGTTCTGAGGCCATTTTTAGCGATTGCGTCCGAGCC
ACGACGCCAAGCAATAGTTGTTCCGTCAACCTATGTCGCAGCCATCAATACTGGCAAGGG
TTTCCGCCTACCATGGTTGAAGGTGGTTCCCGCTATGATCTGGACCTATCCGCTCTTTTG
GCCATGTATATCCTATATGATTATTGCCATTGGTTTCTTCTTCCGGAATGCGTGCGTAGA
GGGCGCACATCAGGCATTTGGATCTCCGACGTCGGACTGATGCGCTGGCCTTCGACAACC
GCAACCTACCCGAGCTCCTCAATGTGTATAGTGAAGGAACGCTTCCCTTCTTGTACTCCC
GCTCGGGAGACTACCCTAGCGGGCGCGGTAAGTTCAATGAATGTCTGGCCCTTAAGCACG
GCGTACCCCTGGCTGAATTTGTGCTCGTCATGTCTAGGAGCAGTACGCCAATTATCGAAT
CTACCGTATAGGAGTCGCACATCTCCATGCTATTCTTGCGTGTGCAGGTTGGGAGAGAGA
CACCTGGTCATCCCGGACAGGGCAAATCAGGCGTCAATAAGTTCAGCGAGCGAATTCCCT
ATCGTCTCTTCTGTCAAGCGCCATGGTCTACGAGGCGTAATTGCCTGGGACAGCCATTGC
TACTTGTTAAATACGGACAACGGTAACCGTTTCTCTCGCAGGCCAGTATCCTGCCCAGGT
GAGTACGTCCCGCATAAGCTCATCGCGGTTCATAGAGCTTTTATGCTGCTGCGCTTGAAC
CTAACTCCTATGCGGAGTATGGTGGCTGCTCTGTTTTATAATCGGGACTTCAGTGCATGT
CTCGCGAGATGCTCCAGGCTATACGAACGATATTTTAAACACCGTAGAGAAACCGTTGCG
TGCAGACGGAAATTGCCCCTGGTTCTGCCTCGTCTAGGGACCATAACCGGCAATAGTATG
GCATCCCTGACGAGGGCGGCACCTGTTAGCTCTAGGACTATGCTCCATTCCTATCTAAGT
GTTAGTGGATTACACCGGTCACATGCAGTCTGGACCATTGCAGAAGCCACCTTGCCCTAT
GAGGGTTGCCGTCTGCATCCAAATCCGTCGCAACGATCCAGGGGATTACGAAGAGAGCAC
>internal_node13762
CGGCACATAACCAGCTACCTCTCGGGCTCGAGTTGCATGATTAGCCCTGCCTATCGGGGT
GATCCTATGCTAGACCAGTCGCCTCGTTCTGAGGCCATTTTTCGCGATTGCGTCCGAGCC
ACGACGCCAAGCAATAGTTGTTCCGTCAACCTATGTCGCAGCCATCAATACTGGCAAGGG
TTTCCGCCTACCATGGTTGAAGGTGGTTCCCGCTATGATCTGGACCTATCCGCTCTTTTG
GCCATGTATATCCTATATGATTATTGCCATTGGTTTCTTCTTCCGGAATGCGTGCGTAGA
GGGCGCACATCAGGCATGTGGATCTCCGACGTCGGACTGATGCGCTGGCCTTCGACAACC
GCAACCTACCCGAGCTCCTCAATGTGTATAGTGAAGGAACGCTTCCCTTCTTGTACTCCC
GCTAGGGAGACTACCCTAGCGGGCGCGGTAAGTTCAATGAATGTCTGGCCCTTAAGCACG
GCGTACCCCTGGCTGAATTTGTGCTCGTCATGTCTAGGAGCAGTACGCCAATTATCGAAT
CTACCGTATAGGAGTCGCACATCTCCATGCTATTCTTGCGTGTGCAGGTTGGGAGAGAGA
CACCTGGTCATCCCGGACAGGGCAAATCAGGCGTCAATAAGTTCAGCGAGCGAATTCCCT
ATCGTCTCTTCTGTCAAGCGCCATGGTCTACGAGGCGTAATTGCCTGGGACAGCCATTGC
TACTTGTTAAATACGGACAACGGTAACCGTTTCTCTCGCAGGCCAGTATCCTGCCCAGGT
GAGTACGTCCCGCATAAGCTCATCGCGGTTCATAGAGCTTTTATGCTGCTGCGCTTGAAC
CTAACTCCTATGCGGAGTATGGTGGCTGCTCTGTTTTATAATCGGGACTTCAGTGCATGT
CTCGCGAGATGCTCCAGGCTGTACGAACGATATTTTAAACACCGTAGAGAAACCGTTGCG
TGCAGACGGAAATTGCCCCTGGTTCTGCCTCGTCTAGGGACCATAACCGGCAATAGTATG
GCATCCCTGACGAGGGCGGCACCTGTTAGCTCTAGGACTATGCTCCATTCCTATCTAAGT
GTTAGTGGATTACACCGGTCACATGCAGTCTGGACCATTGCAGAAGCCACCTTGCCCTAT
GAGGGTTGCCGTCTGCATCCAAATCCGTCGCAACGATCCAGGGGATTACGAAGAGAGCAC
>internal_node13765
CGGCACATAACCAGCTACCTCTCGGGCTCGAGGTGCATGATTAGCCCTGCCTATCGGGGT
GATCCTATGCTAGACCAGTCGCCTCGTTCTGAGGCCATTTTTCGCGATTGCGTCCGAGCG
ACGACGCCAAGCAATAGTTGTTCCGTCAACCTATGTGGCAGCCTTCAATACTGGCAAGGG
TTTCCGCCTACCATGGTTGAAGGTGGTTCCCGCTATGATCTGGACCTATCCGCTCTTTTG
GCCATGTATATCCTATATGATTATTGCCATTGGTTTCTTCTTCCGGAATGCGTGCGTAGA
GGGCGCACATCAGGCATGTGGATCTCCGACGTCGGACTGATGCGCTGGCCTTCGACAACC
GCAACCTACCCGAGCTCCTCAATGTGTATAGTGAAGGAACGCTTCCCTTCTTGTACTCCC
GCTCGGGAGACTACCCTAGCGGGCGCGGTAAGTTCAATGAATGTCTGGCCCTTAAGCACG
GCGTACCCCTGGCTGAATTTGTGTTCGTCATGTCTAGGAGCAGTACGCCAATTATCGAAT
CTACCGTATAGGAGTCGCACATCTCCATGCTATTCTTGCGTGTGCAGGTTGGGAGAGAGA
CACCTGGTCATCCCGGACAGGGCAAATCAGGCGTCAATAAGTTCAGCGAGCGAATTCCCT
ATCGTCTCTTCTGTCAAGCGCCATGGTCTACGAGGCGTAATTGCCTGGGACAGCCATTGC
TACTTGTTAAATACGGACAACGGTAACCGTTTCTCTCGCAGGCCAGTATCCCGCCCAGGT
GAGTACGTCCCGCATAAGCTCATCGCGGTTCATAGAGCTTTCATGCTGCTGCGCTTGAAC
CTAACTCCTATGCGGAGTATGGTGGCTGCTCTGTTTTATAATCGGGACTTCATTGCATGT
CTCGCGAGATGCTCCAGGCTATACGAACGATATTTTAAACACCGTAGAGAAACCGTTGCG
TGCAGACGGAAATTGCCCCTGGTTCTGCCTCTTCTAGGGACCATAACCGGCAATAGTATG
GCATCCCTGACGAGGGCGGCACCTGTTAGCTCTAGGACTATGCTCCATTCCTACCTAAGT
GTTAGTGGATTACACCGGTCACATGCAGTCTGGACCATTGCAGAAGCCACCTTGCCCTAT
GAGGGTTGCCGTCTGCATCCAAATCCGTCGCAACGATCTAGGGGATTACGAAGAGAGCAC
>internal_node13764
CGGCACATAACCAGCTACCTCTCGGGCTCGAGTTGCATGATTAGCCCTGCCTATCGGGGT
GATCCTATGCTAGACCAGTCGCCTCGTTCTGAGGCCATTTTTCGCGATTGCGTCCGAGCC
ACGACGCCAAGCAATAGTTGTTCCGTCAACCTATGTCGCAGCCATCAATACTGGCAAGGG
TTTCCGCCTACCATGGTTGAAGGTGGTTCCCGCTATGATCTGGACCTATCCGCTCTTTTG
GCCATGTATATCCTATATGATTATTGCCATTGGTTTCTTCTTCCGGAATGCGTGCGTAGA
GGGCGCACATCAGGCATGTGGATCTCCGACGTCGGACTGATGCGCTGGCCTTCGACAACC
GCAACCTACCCGAGCTCCTCAATGTGTATAGTGAAGGAACGCTTCCCTTCTTGTACTCCC
GCTCGGGAGACTACCCTAGCGGGCGCGGTAAGTTCAATGAATGTCTGGCCCTTAAGCACG
GCGTACCCCTGGCTGAATTTGTGCTCGTCATGTCTAGGAGCAGTACGCCAATTATCGAAT
CTACCGTATAGGAGTCGCACATCTCCATGCTATTCTTGCGTGTGCAGGTTGGGAGAGAGA
CACCTGGTCATCCCGGACAGGGCAAATCAGGCGTCAATAAGTTCAGCGAGCGAATTCCCT
ATCGTCTCTTCTGTCAAGCGCCATGGTCTACGAGGCGTAATTGCCTGGGACAGCCATTGC
TACTTGTTAAATACGGACAACGGTAACCGTTTCTCTCGCAGGCCAGTATCCTGCCCAGGT
GAGTACGTCCCGCATAAGCTCATCGCGGTTCATAGAGCTTTTATGCTGCTGCGCTTGAAC
CTAACTCCTATGCGGAGTATGGTGGCTGCTCTGTTTTATAATCGGGACTTCAGTGCATGT
CTCGCGAGATGCTCCAGGCTATACGAACGATATTTTAAACACCGTAGAGAAACCGTTGCG
TGCAGACGGAAATTGCCCCTGGTTCTGCCTCGTCTAGGGACCATAACCGGCAATAGTATG
GCATCCCTGACGAGGGCGGCACCTGTTAGCTCTAGGACTATGCTCCATTCCTATCTAAGT
GTTAGTGGATTACACCGGTCACATGCAGTCTGGACCATTGCAGAAGCCACCTTGCCCTAT
GAGGGTTGCCGTCTGCATCCAAATCCGTCGCAACGATCCAGGGGATTACGAAGAGAGCAC
>internal_node13767
CGGCACATAACCAGCTACCTCTCGGGCTCGAGTTGCATGATTAGCCCTGCCTATCGGGGT
GATCCTATGCTAGACCAGTCGCCTCGTTCTGAGGCCATTTTTCGCGATTGCGTCCGAGCG
ACGACGCCAAGCAATAGTTGTTCCGTCAACCTATGTGGCAGCCTTCAATACTGGCAAGGG
TTTCCGCCTACCATGGTTGAAGGTGGTTCCCGCTATGATCTGGACCTATCCGCTCTTTTG
GCCATGTATATCCTATATGATTATTGCCATTGGTTTCTTCTTCCGGAATGCGTGCGTAGA
GGGCGCACATCAGGCATGTGGATCTCCGACGTCGGACTGATGCGCTGGCCTTCGACAACC
GCAACCTACCCGAGCTCCTCAATGTGTATAGTGAAGGAACGCTTCCCTTCTTGTACTCCC
GCTCGGGAGACTACCCTAGCGGGCGCGGTAAGTTCAATGAATGTCTGGCCCTTAAGCACG
GCGTACCCCTGGCTGAATTTGTGTTCGTCATGTCTAGGAGCAGTACGCCAATTATCGAAT
CTACCGTATAGGAGTCGCACATCTCCATGCTATTCTTGCGTGTGCAGGTTGGGAGAGAGA
CACCTGGTCATCCCGGACAGGGCAAATCAGGCGTCAATAAGTTCAGCGAGCGAATTCCCT
ATCGTCTCTTCTGTCAAGCGCCATGGTCTACGAGGCGTAATTGCCTGGGACAGCCATTGC
TACTTGTTAAATACGGACAACGGTAACCGTTTCTCTCGCAGGCCAGTATCCCGCCCAGGT
GAGTACGTCCCGCATAAGCTCATCGCGGTTCATAGAGCTTTCATGCTGCTGCGCTTGAAC
CTAACTCCTATGCGGAGTATGGTGGCTGCTCTGTTTTATAATCGGGACTTCAGTGCATGT
CTCGCGAGATGCTCCAGGCTATACGAACGATATTTTAAACACCGTAGAGAAACCGTTGCG
TGCAGACGGAAATTGCCCCTGGTTCTGCCTCTTCTAGGGACCATAACCGGCAATAGTATG
GCATCCCTGACGAGGGCGGCACCTGTTAGCTCTAGGACTATGCTCCATTCCTACCTAAGT
GTTAGTGGATTACACCGGTCACATGCAGTCTGGACCATTGCAGAAGCCACCTTGCCCTAT
GAGGGTTGCCGTCTGCATCCAAATCCGTCGCAACGATCTAGGGGATTACGAAGAGAGCAC
>internal_node13766
CGGCACATCACCAGCTACCTCTCGGGCTCGAGTTGCATGATTAGCCCTGCCTATCGGGGT
GATCCTATGCTAGACCAGTCGCCTCGTTCTGAGGCCATTTTTCGCGATTGCGTCCGAGCG
ACGACGCCAAGCAATAGTTGTTCCGTCAACCTATGTGGCAGCCTTCAATACTGGCAAGGG
TTTCCGCCTACCATGGTTGAAGGTGGTTCCCGCTATGATCTGGACCTATCCGCTCTTTTG
GCCATGTATATCCTATATGATTATTGCCATTGGTTTCTTCTTCCGGAATGCGTGCGTAGA
GGACGCACATCAGGCATGTGGATCTCCGACGTCGGACTGATGCGCTGGCCTTCGACAACC
GCAACCTACCCGAGCTCCTCAATGTGTATAGTGAAGGAACGCTTCCCTTCTTGTACTCCC
GCTCGGGAGACTACCCTAGCGGGTGCGGTAAGTTCAATGAATGTCTGGCCCTTAAGCACG
GCGTACCCCTGGCTGAATTTGTGTTCGTCATGTCTAGGAGCAGTACGCCAATTATCGAAT
CTACCGTATAGGAGTCGCACATCTCCATGCTATTCTTGCGTGTGCAGGTTGGGAGAGAGA
CACCTGGTCATCCCGGACAGGGCAAATCAGGCGTCAATAAGTTCAGCGAGCGAATTCCCT
ATCGTCTCTTCTGTCAAGCGCCATGGTCTACGAGGCGTAATTGCCTGGGACAGCCATTGC
TACTTGTTAAATACGGACAACGGTAACCGTTTCTCTCGCAGGCCAGTATCCCGCCCAGGT
GAGTACGTCCCGCATAAGCTCATCGCGGTTCATAGAGCTTTCATGCTGCTGCGCTTGAAC
CTAACTCCTATGCGGAGTATGGTGGCTGCTCTGTTTTATAATCGGGACTTCAGTGCATGT
CTCGCGAGATGCTCCAGGCTATACGAACGATATTTTAAACACCGTAGAGAAATCGTTGCG
TGCAGACGGAAATTGCCCCTGGTTCTGCCTCTTCTAGGGACCATAACCGGCAATAGTATG
GCATCCCTGACGAGGGCGGCACCTGTTAGCTCTAGGACAATGCTCCATTCCTACCTAAGT
GTTAGTGGATTACACCGGTCACATGCAGTCTGGACCATTGCAGAAGCCACCTTGCCCTAT
GAGGGTTGCCGTCTGCATCCAAATCCGTCGCAACGATCTAGGGGATTACGAAGAGAGCAC
>internal_node2298
CGGCACATAACCAGCTACCTCTCGGGGTCGAGTTGCATGATTAGCCCTGCCTATCGGGGT
GATCCTATGCTAGACCAGTCGGCTAGTTCTGGGGCCATTTTTCGCGATTGCATCCGAGCG
AAGACGCCAAGTAGTAGTTGGTCCGTCAACCTATGCGGCCGCCATCAATACCGGCAAGGG
TTTCCGCCTACCATGGTAGAAGGTGGTTCCCGATATGACCTGGACCTATCCGGTCTTTTG
GCAATGGATATCCTATGTGATTATTGCCATTGGTTTCTTCTTCCGGAATGCGTGCGTAGA
GGTCGCACATTAGGCATGTGCATCTCCGACGTCGGACTGATGCGCTGGCCTTCGACAACC
GCAACCTACCCGAGCTCCGCCATCTGTATAGTGAAGGAACGCTTCCCTTCTTGTAGTCCT
GCTCGGGAGACTACCCTAGCTGGCGCGGTACGTTCAATGGATGTCTGGCACTTAACCACG
GCGTTCCCTAGGCTGAATATGTGTTCGTCATGTCTAGGAGCAGTACGCCAATTATCCCAT
CTACCGTATAGGAATCGCGCGTCTCCATGCTATTCTTGCGTGTGCAGGTTGGGAGTTAGA
GACCTGGTCATCCGGGACAGGGCAAATCAGGCGTCAATAAGTTCAGCGAGCGAATTCCCT
ATCGTCTCTTCTGTCAAGCGCCATGGGCTACGAGGGGTAATTGCGTTGGACAGCCATTGC
TACTTGTTAAATACGGACAACGGTAACCGTTTCTTGCGCGGGCCCGTATCCTGCCCCGGT
GAGTACGTACCGTATAAGCTGATCGCGGTTCATAGACCTTTTATGTTGCTGCGCTTGAAC
CTAACTCCTGTGCAGAGTATGGTGGCTGCTCTGTTTTATAAACGGGACTTCAGTGCATGT
CTCGCGAGATGCTCCAGGGGAGACGAACGATATTTTAAACACCTTAGAGAAACCGTTGCG
TGCAGACGGAAATTGCCTCTGGAACTGCCTCGTCTAGGGACCGTAACCGGAAATAGTATG
GCATCCCTGACGAGGGCGGCGCCTGTTAGCTCTAAAACTATGCTCCATTCCTATTTATGT
GTTAGCGGTTTACACCGGTCACAGGCAGTCTGGACCATTGCAGAGGCCACCTTGCCCTAT
CATGGTTGCCGTCTGCATCCAAATCCGTCGCAACGATCTAGGGGATTACGTAGAGAGCAC
>internal_node2299
CGGCACATAACCAGCTACCTCTCGGGGTCGAGTTGCATGATTAGCCCTGCCTATCGGGGT
GATCCTATGCTAGACCAGTCGGCTAGTTCTGGGGCCATTTTTCGCGATTGCATCCGAGCG
AAGACGCCAAGTAGTAGTTGTTCCGTCAACCTATGCGGCCGCCATCAATACCGGCAAGGG
TTTCCGCCTACCATGGTAGAAGGTGGTTCCCGATATGACCTGGACCTATCCGGTCTTTTG
GCAATGGATATCCTATGTGATTATTGCCATTGGTTTCTTCTTCCGGAATGCGTGCGTAGA
GGTCGCACATTAGGCATGTGCATCTCCGACGTCGGACTGATGCGCTGGCCTTCGACAACC
GCAACCTACCCGAGCTCCGCCATGTGTATAGTGAAGGAACGCTTCCCTTCTTGTAGTCCT
GCTCGGGAGACTACCCTAGCTGGCGCGGTACGTTCAATGGATGTCTGGCACTTAACCACG
GCGTTCCCTAGGCTGAATATGTGTTCGTCATGTCTAGGAGCAGTACGCCAATTATCCCAT
CTACCGTATAGGAATCGCGCGTCTCCATGCTATTCTTGCGTGTGCAGGTTGGGAGTTAGA
CACCTGGTCATCCGGGACAGGGCAAATCAGGCGTCAATAAGTTCAGCGAGCGAATTCCCT
ATCGTCTCTTCTGTCAAGCGCCATGGGCTACGAGGGGTAATTGCGTTGGACAGCCATTGC
TACTTGTTAAATACGGACAACGGTAACCGTTTCTTGCGCGGGCCCGTATCCTGCCCCGGT
GAGTACGTACCGTATAAGCTGATCGCGGTTCATAGGCCTTTTATGTTGCTGCGCTTGAAC
CTAACTCCTATGCAGAGTATGGTGGCTGCTCTGTTTTATAAACGGGACTTCAGTGCATGT
CTCGCGAGATGCTCCAGGGGAGACGAACGATATTTTAAACACCTTAGAGAAACCGTTGCG
TGCAGACGGAAATTGCCTCTGGAACTGCCTCGTCTAGGGACCGTAACCGGAAATAGTATG
GCATCCCTGACGAGGGCGGCGCCTGTTAGCTCTAAAACTATGCTCCATTCCTATTTATGT
GTTAGCGGTTTACACCGGTCACAGGCAGTCTGGACCATTGCAGAGGCCACCTTGCCCTAT
CATGGTTGCCGTCTGCATCCAAATCCGTCGCAACGATCTAGGGGATTACGTAGAGAGCAC
>internal_node2290
CGGCACATAACCAGCTACCTCTCGGGGTCGAGTTGCATGATTAGCCCTGCCTATCGGGGT
GATCCTATGCTAGACCAGTCGGCTAGTTCTGGGGCCATTTTTCGCGATTGCATCCGAGCG
AAGACGCCAAGTAGTAGTTGGTCCGTCAACCTAAGCGGCCGCCATCAATACCGGCAAGGG
TTTCCGCCTACCATGGTAGAAGGTGGTTCCCGATATGACCTGGACCTATCCGGTCTTTTG
GCAATGGATATCCTATGTGATTATTGCCATTGGTTTCTTCTTCCGGAATGCGTGCGTAGA
GGTCGCACATTAGGCATGTGCATCTCCGACGTCGGACTGATGCGCTGGCCTTCGACAACC
GCAACCTACCCGAGCTCCGCCATCTGTATAGTGAAGGAACGCTTCCCTTCTTGTAGTCCT
GCTCGGGAGACTACCCTAGCTGGCGCGGTACGTTCAATGGATGTCTGGCACTTAACCACG
GCGTTCCCTAGGCTGAATATGTGTTCGTCATGTCTAGGAGCAGTACGCCAATTATCCCAT
CTACCGTATAGGAATCGCGCGTCTCCATGCTATTCTTGCGTGTGCAGGTTGGGAGTTAGA
GACCTGGTCATCCGGGACAGGGCAAATCAGGCGTCAATAAGTTCAGCGAGCGAATTCCCT
ATCGTGTCTTCTGTCAAGCGCCATGGGCTACGAGGGGTAATTGCGTTGGACAGCCATTGC
TACTTGTTAAATACGGACAACGGTAACCGTTTCTTGCGCGGGCCCGTATCCTGCCCCGGT
GAGTACGTACCGTATAAGCTGATCGCGGTTCATAGACCTTTTATGTTGCTGCGCTTGAAC
CTAACTCCTGTGCAGAGTATGGTGGCTGCTCAGTTTTATAAACGGGACTTCAGTGCATGT
CTCGCGAGATGCTCCAGGGGAGACGAACGATATTTTAAACACCTTAGAGAAACCGTTGCG
TGCAGACGGAAATTGCCTCTGGAACTGCCTCGTCTAGGGACCGTAACCGGAAATAGTATG
GCATCCCTGACGAGGGCGGCGCCTGTTAGCTCTAAAACTATGCTCCATTCCTATTTATGT
GTTAGCGGTTTACACCGGTCACAGGCAGTGTGGACCATTGCAGAAGCCACCTTGCCCTAT
CATGGTTGCCGTCTGCATCCAAATCCGTCGCAACGATCTAGGGGATTACGTAGAGAGCAC
>internal_node2291
CGGCACATAACCAGCTACCTCTCGGGGTCGAGTTGCATGATTAGACCTGCCTATCGGGGT
GATCCTATGCTAGACCAGTCGGCTAGTTCTGGGGCCATTTTTCGCGATTGCATCCGAGCG
AAGACGCCAAGTAGTAGTTGGTCCGTCAATCTATGCGGCCGCCATCAATACCGGCAAGGG
TTTCCGCCTACCATGGTAGAAGGTGGTTCCCGATATGACCTGGACCTATCCGGTCTTTTG
GCAATGGATATCCTTTGTGATTATTGCCATTGGTTTCTTCTTCCGGAATGCGTGCGTAGA
GGTCGCACATTAGGCATGTGCATCTCCGACGTCGGACTGATGCGCTGGCCTTCGACAACC
GCAACCTACCCGAGCTCCGCCATCTGTATAGTGAAGGAACGCTTCCCTTCTTGTAGTCCT
GCTCGGGAGACTACCCTAGCTGGCGCGGTACGTTCAATGGATGTCTGGCACTTAACCACG
GCGTTCCCTAGGCTGAATATGTGTTCGTCATGTCTAGGAGCAGTACGCCAATTATCCCAT
CTACCCTATAGGAATCGCGCTTCTCCATGCTATTCTTGCGTGTGCAGGTTGGGAGTTAGA
GACCTGGTCATCCGGGACAGGGCAAATCAGGCGTCAATAAGTTCAGCGAGCGAATTCCCT
ATCGTCTCTTCTGTCAAGCGCCATGGGCTACGAGGGGTAATTGCGTTGGACAGCCATTGC
TACTTGTTAAATACGGACAACGGTAACCGTTTCTTGCGCGGGCCCGTATCCTGCCCCGGT
GAGCACGTACCGTATAAGCTGATCGCGGTTCATAGACCTTTTATGTTGCTGCGCTTGAAC
CTAACTCCTGTGCAAAGTATGGTGGCTGCTCTGTTTTATAAACGGGACTTCAGTGCATGT
CTCGCGAGATGCTCCAGGGGAGACGAACGATATTTTAAACACCTTAGAGAAACCGTTGCG
TGCAGACGGAAATTGCCTCTGGAACTGCCTCGTCTAGGGACCGTAACCGGAAATAGTATG
GCATCCCTGACGAGGGCGGCGGCTGTTAGCTCTAGAACTATGCTCCATTCCTATTTATGT
GTTATCGGTTTACACCGGTCACAGGCAGTCTGGCCCATTGCAGAGGCCACCTTGCCCTAT
CATGGTTGCCGTCTGCATCCAAATTCGTCGCAACGATCAAGGGGATTACGTAGAGAGCAC
>internal_node2292
CGGCACATAACCAGCTACCTCTCGGGGTCGAGTTGCATGATTAGACCTGCCTATCGGGGT
GATCCTATGCTAGACCAGTCGGCTAGTTCTGGGGCCATTTTTCGCGATTGCATCCGAGCG
AAGACGCCAAGTAGTAGTTGGTCCGTCAACCTATGCGGCCGCCATCAATACCGGCAAGGG
TTTCCGCCTACCATGGTAGAAGGTGGTTCCCGATATGACCTGGACCTATCCGGTCTTTTG
GCAATGGATATCCTTTGTGATTATTGCCATTGGTTTCTTCTTCCGGAATGCGTGCGTAGA
GGTCGCACATTAGGCATGTGCATCTCCGACGTCGGACTGATGCGCTGGCCTTCGACAACC
GCAACCTACCCGAGCTCCGCCATCTGTATAGTGAAGGAACGCTTCCCTTCTTGTAGTCCT
GCTCGGGAGACTACCCTAGCTGGCGCGGTACGTTCAATGGATGTCTGGCACTTAACCACG
GCGTTCCCTAGGCTGAATATGTGTTCGTCATGTCTAGGAGCAGTACGCCAAATATCCCAT
CTACCGTATAGGAATCGCGCTTCTCCATGCTATTCTTGCGTGTGCAGGTTGGGAGTTAGA
GACCTGGTCATCCGGGACAGGGCAAATCAGGCGTCTATAAGTTCAGCGAGCGAATTCCCT
ATCGTCTCTTCTGTCAAGCGCCATGGGCTACGAGCGGTAATTGCGTTGGACAGCCATTGC
TACTTGTTAAATACGGACAACGGTAACCGTTTCTTGCGCGGGCCCGTATCCTGCCCCGGT
GAGTACGTACCGTATAAGCTGATCGCGGTTCATAGACCTTTTATGTTGCTGCGCTTGAAC
CTAACTCCTGTGCAAAGTATGGTGGCTGCTCTGTTTTATAAACGGGACTTCAGTGCATGT
CTCGCGAGATGCTCCAGGGGAGACGAACGATATTTTAAACACCTTAGAGAAACCGTTGCG
TGCAGACGGAAATTGCCTCTGGAACTGCCTCGTCTAGGGACCGTAACCGGAAATAGTATG
GCATCCCTGACGAGGGCGGCGCCTGTTAGCTCTAGAACTATGCTCCATTCCTATTTATGT
GTTATCGGTTTACACCGGTCACAGGCAGTCTGGCCCATTGCAGAGGCCACCTTGCCCTAT
CATGGTTGCCGTCTGCATCCAAATCCGTCGCAACGATCTAGGGGATTACGTAGAGAGCAC
>internal_node2293
CGGCACATAACCAGCTACCTCTCGGGGTCGAGTTGCATGATTAGACCTGCCTATCGGGGT
GATCCTATGCTAGACCAGTCGGCTAGTTCTGGGGCCATTTTTCGCGATTGCATCCGAGCG
AAGACGCCAAGTAGTAGTTGGTCCGTCAACCTATGCGGCCGCCATCAATACCGGCAAGGG
TTTCCGCCTACCATGGTAGAAGGTGGTTCCCGATATGACCTGGACCTATCCGGTCTTTTG
GCAATGGATATCCTTTGTGATTATTGCCATTGGTTTCTTCTTCCGGAATGCGTGCGTAGA
GGTCGCACATTAGGCATGTGCATCTCCGACGTCGGACTGATGCGCTGGCCTTCGACAACC
GCAACCTACCCGAGCTCCGCCATCTGTATAGTGAAGGAACGCTTCCCTTCTTGTAGTCCT
GCTCGGGAGACTACCCTAGCTGGCGCGGTACGTTCAATGGATGTCTGGCACTTAACCACG
GCGTTCCCTAGGCTGAATATGTGTTCGTCATGTCTAGGAGCAGTACGCCAATTATCCCAT
CTACCGTATAGGAATCGCGCTTCTCCATGCTATTCTTGCGTGTGCAGGTTGGGAGTTAGA
GACCTGGTCATCCGGGACAGGGCAAATCAGGCGTCAATAAGTTCAGCGAGCGAATTCCCT
ATCGTCTCTTCTGTCAAGCGCCATGGGCTACGAGGGGTAATTGCGTTGGACAGCCATTGC
TACTTGTTAAATACGGACAACGGTAACCGTTTCTTGCGCGGGCCCGTATCCTGCCCCGGT
GAGTACGTACCGTATAAGCTGATCGCGGTTCATAGACCTTTTATGTTGCTGCGCTTGAAC
CTAACTCCTGTGCAAAGTATGGTGGCTGCTCTGTTTTATAAACGGGACTTCAGTGCATGT
CTCGCGAGATGCTCCAGGGGAGACGAACGATATTTTAAACACCTTAGAGAAACCGTTGCG
TGCAGACGGAAATTGCCTCTGGAACTGCCTCGTCTAGGGACCGTAACCGGAAATAGTATG
GCATCCCTGACGAGGGCGGCGCCTGTTAGCTCTAGAACTATGCTCCATTCCTATTTATGT
GTTATCGGTTTACACCGGTCACAGGCAGTCTGGCCCATTGCAGAGGCCACCTTGCCCTAT
CATGGTTGCCGTCTGCATCCAAATCCGTCGCAACGATCTAGGGGATTACGTAGAGAGCAC
>internal_node2294
CGGCACATAACCAGCTACCTCTCGGGGTCGAGTTGCATGATTAGACCTGCCTATCGGGGT
GATCCTATGCTAGACCAGTCGGCTAGTTCTGGGGCCATTTTTCGCGATTGCATCCGAGCG
AAGACGCCAAGTAGTAGTTGGTCCGTCAACCTATGCGGCCGCCATCAATACCGGCAAGGG
TTTCCGCCTACCATGGTAGAAGGTGGTTCCCGATATGACCTGGACCTATCCGGTCTTTTG
GCAATGGATATCCTTTGTGATTATTGCCATTGGTTTCTTCTTCCGGAATGCGTGCGTAGA
GGTCGCACATTAGGCATGTGCATCTCAGACGTCGGACTGATGCGCTGGCCTTCGACAACC
GCAACCTACCCGAGCACCGCCATCTGTATAGTGAAGGAACGCTTCCCTTCTTGTAGTCCT
GCTCGGGAGACTACCCTAGCAGGCGCGGTACGTACAATGGATGTCTGGCACCTAACCACG
GCGTTCCCTAGGCTGAATATGTGTTCGTCATGTCTAGGAGCAGTACGCCAATTATCCCAT
CTACCGTATAGGAATCGCGCGTCTCCATGCTATTCTTGCGTGTGCAGGTTGGGAGTTAGA
GACCTGGTCCTCCGGGACAGGGCAAATCAGGCGTCAATAAGTTCAGCGAGCGAATTCCCT
ATCGTCTCTTCTGTCAAGCGCCATGGGCTACGAGGGGTAATTGCGTTGGACAGCCATTGC
TACTTGTTAAATACGGACAACGGTAACCGTTTCTTGCGCGGGCCCGTATCCTGCCCCGGT
GAGTACGTACCGTATAAGCTGATCGCGGCTCATAGACCTTTTATGTTGCTGCGCTTGAAC
CTAACTCCTGTGCAAAGTATGGTGGCTGCTCTGTTTTATAAACGGGACTTCAGTGCGTGT
CTCGCGAGATGCTCCAGGGGAGACGAACGATATTTTAAACACCTTAGAGAAACCGTTGCG
TGCAGACGGAAATTGCCTCTGGAACTGCCTCGTCTAGGGACCGTAACCGGAAATAGTATG
GCATCCCTGACGAGGGCGGCGCCTGTTAGCTCTAAAACTATGCTCCATTCCTATTTATGT
GTTATCGGTTTACACCGGTCACAGGCAGTCTGGCCCATTGCAGAGGCCACCTTGCCCTAT
CATGGTTGCCGTCTGCATCCAAATCCGTCGCAACGATCTAGGGGATTACGTAGAGAGCAG
>internal_node2295
CGGCACATAACCAGCTACCTCTCGGGGTCGAGTTGCATGATTAGACCTGCCTATCGGGGT
GATCCTATGCTAGACCAGTCGGCTGGTTCTGGGGCCATTTTTCGCGATTGCATCCGAGCG
AAGACGCCAAGTAGTAGTTGGTCCGTCAACCTATGCGGCCGCCATCAATACCGGCAAGGG
TTTCCGCCTACCATGGTAGAAGGTGGTTCCCGATATGACCTGGACCTATCCGGTCTTTTG
GCAATGGATATCCTTTGTGATTATTGCCATTGGTTTCTTCTTCCGGAATGCGTGCGTAGA
GGTCGCACATTAGGCATGTGCATCTCCGACGTCGGACTGATGCGCTGGCCTTCGACAACC
GCAACCTACCCGAGCTCCGCCATCTGTATAGTGAAGGAACGCTTCCCTTCTTGTAGTCCT
GCTCGGGAGACTACCCTAGCTGGCGCGGTACGTACAATGGATGTCTGGCACCTAACCAAG
GCGTTCCCTAGGCTGAATATGTGTTCGTCATGTCTAGGAGCAGTACGCCAATTATCCCAT
CTACCGTATAGGAATCGCGCGTCTCCATGCTATTCTTGCGTGTGCAGGTTGGGAGTTAGA
GACCTGGTCCTCCGGGACAGGGCAAATCAGGCGTCAATAAGTTCAGCGAGCGAATTCCCT
ATCGTCTCTTCTGTCAAGCGCCATGGGCTACGAGGGGTAATTGCGTTGGACAGCCATTGC
TACTTGTTAAATACGGACAACGGTAACCGTTTCTTGCGCGGGCCTGTATCCTGCCCCGGT
GAGTACGTACCGTATAAGCTGCTCGCGGTTCATAGACCTTTTATGTTGCTGCGCTTGAAC
CTAACTCCTGTGCAAAGTATGGTGGCTGCTCTGTTTTATAAACGGGACTTCAGTGCATGT
CTCGCGAGATGCTCCAGGGGAGACGAACGATATTTTAAACACCTTAGAGAAACCGTTGCG
TGCAGACGGAAATTGCCTCTGGAACTGCCTCGTCTAGGGACCGTAACCGGAAATAGTATG
GCATCCCTGACGAGGGCGGCGCCTGTTAGCTCTAAAACTATGCTCCATTCCTATTTATGC
GTTATCGGTTTACACCGGTCACAGGCAGTCTGGCCCATTGCAGAGGCCACCTTGCCCTAT
CATGGTTGCCGTCTGCATCCAAATCCGTCGCAACGATCTAGGGGATTACGTAGAGAGCAG
>internal_node2296
CGGCACATAACCAGCTACCTCTCGGGGTCGAGTTGCATGATTAGACCTGCCTATCGGGGT
GATCCTATGCTAGACCAGTCGGCTAGTTCTGGGGCCATTTTTCGCGATTGCATCCGAGCG
AAGACGCCAAGTAGTAGTTGGTCCGTCAACCTATGCGGCCGCCATCAATACCGGCAAGGG
TTTCCGCCTACCATGGTAGAAGGTGGTTCCCGATATGACCTGGACCTATCCGGTCTTTTG
GCAATGGATATCCTTTGTGATTATTGCCATTGGTTTCTTCTTCCGGAATGCGTGCGTAGA
GGTCGCACATTAGGCATGTGCATCTCCGACGTCGGACTGATGCGCTGGCCTTCGACAACC
GCAACCTACCCGAGCTCCGCCATCTGTATAGTGAAGGAACGCTTCCCTTCTTGTAGTCCT
GCTCGGGAGACTACCCTAGCTGGCGCGGTACGTACAATGGATGTCTGGCACCTAACCACG
GCGTTCCCTAGGCTGAATATGTGTTCGTCATGTCTAGGAGCAGTACGCCAATTATCCCAT
CTACCGTATAGGAATCGCGCGTCTCCATGCTATTCTTGCGTGTGCAGGTTGGGAGTTAGA
GACCTGGTCCTCCGGGACAGGGCAAATCAGGCGTCAATAAGTTCAGCGAGCGAATTCCCT
ATCGTCTCTTCTGTCAAGCGCCATGGGCTACGAGGGGTAATTGCGTTGGACAGCCATTGC
TACTTGTTAAATACGGACAACGGTAACCGTTTCTTGCGCGGGCCCGTATCCTGCCCCGGT
GAGTACGTACCGTATAAGCTGATCGCGGTTCATAGACCTTTTATGTTGCTGCGCTTGAAC
CTAACTCCTGTGCAAAGTATGGTGGCTGCTCTGTTTTATAAACGGGACTTCAGTGCATGT
CTCGCGAGATGCTCCAGGGGAGACGAACGATATTTTAAACACCTTAGAGAAACCGTTGCG
TGCAGACGGAAATTGCCTCTGGAACTGCCTCGTCTAGGGACCGTAACCGGAAATAGTATG
GCATCCCTGACGAGGGCGGCGCCTGTTAGCTCTAAAACTATGCTCCATTCCTATTTATGT
GTTATCGGTTTACACCGGTCACAGGCAGTCTGGCCCATTGCAGAGGCCACCTTGCCCTAT
CATGGTTGCCGTCTGCATCCAAATCCGTCGCAACGATCTAGGGGATTACGTAGAGAGCAG
>internal_node2297
CGGCACATAACCAGCTACCTCTCGGGGTCGAGTTGCATGATTAGACCTGCCTATCGGGGT
GATCCTATGCTAGACCAGTCGGCTAGTTCTGGGGCCATTTTTCGCGATTGCATCCGAGCG
AAGACGCCAAGTAGTAGTTGGTCCGTCAACCTATGCGGCCGCCATCAATACCGGCAAGGG
TTTCCGCCTACCATGGTAGAAGGTGGTTCCCGATATGACCTGGACCTATCCGGTCTTTTG
GCAATGGATATCCTTTGTGATTATTGCCATTGGTTTCTTCTTCCGGAATGCGTGCGTAGA
GGTCGCACATTAGGCATGTGCATCTCCGACGTCGGACTGATGCGCTGGCCTTCGACAACC
GCAACCTACCCGAGCTCCGCCATCTGTATAGTGAAGGAACGCTTCCCTTCTTGTAGTCCT
GCTCGGGAGACTACCCTAGCTGGCGCGGTACGTTCAATGGATGTCTGGCACTTAACCACG
GCGTTCCCTAGGCTGAATATGTGTTCGTCATGTCTAGGAGCAGTACGCCAATTATCCCAT
CTACCGTATAGGAATCGCGCGTCTCCATGCTATTCTTGCGTGTGCAGGTTGGGAGTTAGA
GACCTGGTCATCCGGGACAGGGCAAATCAGGCGTCAATAAGTTCAGCGAGCGAATTCCCT
ATCGTCTCTTCTGTCAAGCGCCATGGGCTACGAGGGGTAATTGCGTTGGACAGCCATTGC
TACTTGTTAAATACGGACAACGGTAACCGTTTCTTGCGCGGGCCCGTATCCTGCCCCGGT
GAGTACGTACCGTATAAGCTGATCGCGGTTCATAGACCTTTTATGTTGCTGCGCTTGAAC
CTAACTCCTGTGCAAAGTATGGTGGCTGCTCTGTTTTATAAACGGGACTTCAGTGCATGT
CTCGCGAGATGCTCCAGGGGAGACGAACGATATTTTAAACACCTTAGAGAAACCGTTGCG
TGCAGACGGAAATTGCCTCTGGAACTGCCTCGTCTAGGGACCGTAACCGGAAATAGTATG
GCATCCCTGACGAGGGCGGCGCCTGTTAGCTCTAAAACTATGCTCCATTCCTATTTATGT
GTTATCGGTTTACACCGGTCACAGGCAGTCTGGCCCATTGCAGAGGCCACCTTGCCCTAT
CATGGTTGCCGTCTGCATCCAAATCCGTCGCAACGATCTAGGGGATTACGTAGAGAGCAC
>internal_node2748
CGGCACATAACCAGCTACCTCTCGGGGTCGAGTTGCATGATTAGCCCTGCCTATCGGGGT
GATCCTATGCTAGACCAGTCGGCTAGTTCTGAGGCCATTTTTCGCGATTGCATCCGACCG
ACGACGCCAAGTAGTAGTTGTTCCGTCAACCTATGCGGCCGCCATCAATACCGGCAAGGG
TTTCCGCCTACCATGGTAGAAGGTGGTTCCCGATATGATCTGGACCTATCCGGTCTTTTG
GCAATGGATATCCTATGTGATTATTGCCATTGGTTTCTTCTTCCGGAATGCGTGCGTAGA
GGTCGCACATTAGGCATGTGCATCTCCGACGTCGGACTGATGCGCTGGCCTTCGACAACC
GCAACCTACCCGAACTCCTCTATGTGTATAGTGAAGGAACGCTTCCCTTCTTGTACTCCT
GCTCGCGAGACTACCCTAGCTGGCGCGGTAAGTTCAATGGATGTCTGGCACTTAACCACG
GCGTGCCCTAGGCTGAATTTGTGTTCGTCATGTCTAGGAGCAGTACGCCAATTATCGAAT
CTACCGTATAGGAATCGCACATCTCCATGCTATTCTTGCGTGTGCAGGTTGGGAGTTAGA
CACCTGGTCATCCGGGACAGGGCAAATCAGGCGTCAATAAGTTCAGCGAGCGAATTCCCT
ATCGTCTCTTCTGTCAAGCGCCATGGGCTACGAGGGGTAATTGCGTTGGACAGCCATTGC
TACTTGTTAAATACGGACAACGATAACCGTTTCTCTCGCGGGCCCGTATCCTGCCCCGGT
GAGTACGTACCGTATAAGCTGATCGCGGTTCATAGGCCTTTTATGTTGCTGCGCTTGAAC
CTAACTCCTATGCAGAGTATGGTGGCTGCTCTGTTTTATAAACGGGACTTCAGTGCATGT
CTCGCGAGATGCTCCAGGGGATACGAACGATATTTTAAACACCTTAGAGAAACCGTTGCG
TGCAGACGGAAATTGCCTCTGGTACTGCCTCGTCTAGGGACCGTAACCGGAAATAGTATG
GCATCCCTGACGAGGGCGGCGCCTGTTAGCTCTAAAACTATACTCCATTCCTATCTATGT
GTTAGCGGTTTACACCGGTCACATGCAGTCTGGACCATTGCAGAAGCCACCTTGCCCTAT
CAGGGTTGCCGTCTGCATCCAAATCCGTCGCAACGATCAAGGGGATTACGCAGAGAGCAC
>internal_node2749
CGGCACATAACCAGCTATCTCTTGGGGTCGAGTTGCATGATTAGCCCAGCCTATCGGGTT
GATCCTATGCTAGACCAGTCGGCTAGTTCTGAGGCCATTTTTCGCGATTGTATCCGACCG
ACGACGCCAAGTAGTAGTGGTTCCGTCAACCTATGCGGCCGCCATCAATACCGGCAAGGG
TTTCCGCCTACCATGGTAGAAGGTGGTTCCCGATATGATCTGGACCTATCCGGTCTTTTG
GCAATGGATATCCTATGTGATTATTGCCATTGGTTTCTTCTTCCGGAATGCGTGCGTAGA
GGTCGCACTTTAGGCATGTGCATCTCCGACGTCGGACTGATGCGCTGGCCTTCGACAATC
GCAACCTACCCGAACTCCTCTATGTGTATAGTGAAGGAACGCTTCCCTTCTTGTACACCT
GCTCGCGAGACTACCCTAGCTGGCGCGGTAAGTTCAATGGATGTCTGGCACTTAACCGCG
GCGTGCCCTAGGCTGAATTTGTGTTCGTCATCGCTAGGGGCAGTACGCCAATTATCGAAT
CTACCGTATAGGAATCGCACATCTCCATGCTATTCTTGCGTGTGCAGGTTGGGAGTTAGA
CACCTGGTCATCCGGGACAGGGCAAATCAGGCGTCAATAAGTTCAGCGAGCGAATTCCCT
ATCGTCTATTCTGTCAAGCGCCATGGGCTACGAGGGGTAATTGCGTTGGACAGCCATTGC
TACTTGTTAAATACGGACAACGATAACCGTTTCTCTCGCGGGCTCGTATCCTGCCCCGGT
GAGTACGTACCGTATAAGCTGATCGCGGTTCATAGGCCTTTTATGTTGCTTCGCTTGAAC
CTAACTCCTATGCAGAGTATGGTGGCTGCTCTGTTTTATAAACGGGACTTCAGTGCATGT
CTCGCGAGATGCTCCAGGGGATACGAACGATATTTTAAACACCTTAGAGAAACCGTTGCG
TGCAGACGCAAATTGCCTCTGGTACTGCCTCGTCTAGGGACCATAACCGGAAATAGTATG
GCATCCCTGACGAGGGCGGCGCCTGTTAGCTCGAAAACTATGATCCATTCCTATCTATGT
GTTAGCGGTTTACACCGGTCACATGCAGTCTGGACCATTGCAGTAGCCACCTTGCCCTAT
CAGGGTTGCCGTCTGCATCCAAATCCGTCGCAACGATCAAGGGAATTACGCAGAGAGCAC
>internal_node2746
CGGCACATAACCAGCTACCTCTCGGGGTCGAGTTTCATGATTAGCCCTGCCTATCGGGGT
GATCCTATGCTAGACCAGTCGGCTAGTTCTGAGGCCATTTTTCGCGATTGCATCCGACCG
ACGACGCCAAGTAGTAGTTGTTCCGTCAACCTATGCGGCCGCCATCAAAACCGTCAAGGG
TTTCCGCCTACCATGGTAGAAGGTGGTTCCCGATATGATCTGGACCTATCCGGTCTTTTG
GCAATGGATATCCTATGTGATTATTGCCATTGGTTTCTTCTTCCGGAATGCGTGCGTAGA
GGTCGCACATTAGGCATGTGCATCTCCGACGTCGGACTGATGCGCTGGCCTTCGACAACC
GCAACCTACCCGAACTCCTCTATGTGTATAGTGAAGGAACGCTTCCCTTCTTGTACTCCT
GCTCGCGAGACTACCCTAGCTGGCGCGGTAAGTTCAATGGATGTCTGGCACTTAACCACG
GCGTGGCCTAGGCTGAATTTGTGTTCGTCATGTCTAGGAGCAGTACGCCAATTATCGAAT
CTACCGTATAGGAATCGCACATCTCCATGCTATTCTTGCGTGTGCAGGTTGGGAGTTAGA
CACCTGGTCATCCGGGACAGGGCAAATCAGGCGTCAATAAGTTCAGCGAGCGAATTCCCT
ATCGTCTCTTCTGTCAAGCGCCATGGGCTACGAGGGGTAATTGCGTTGGACAGCCATTGC
TACTTGTTAAATACGGACAATGATAACCGTTTCTCTCGCGGGCCCGTATCCTGCCCCGGT
GAGTACGTACCGTATAAGCTGATCGCGGTTCATAGGCCTTTTATGTTGCTGCGCTTGAAC
CTAACTCCTATGCAGAGTATGGTGGCTGCTCTGTTTTATAAACGGGACTTCAGTGCATGT
CTCGCGAGATGCTCCAGGGGATACGAACGATATTTTAAACACCTTAGAGAAACCGTTGCG
TGCAGACGGAAATTGCCTCTGGTACTGCTTCGTCTAGGGACCGTAACCGGAAATAGTATG
GCATCCCTGACGAGGGCGGCGCCTGTTAGCTCTAAAACTATGCTCCATTCCTATCTATGT
GCTAGCGGTTTACACCGGTCACATGCAGTCTGGACCATTGCAGAAGCCACCTTGCCCTAT
CAGGGTTGCCGTCTGCATCCAAATCCGTCGCAACGATCAAGGGGATTACGCAGAGAGCAC
>internal_node2747
CGGCACATAACCAGCTACCTCTCGGGGTCGAGTTTCATGATTAGCCCTGCCTATCGGGGT
GATCCTATGCTAGACCAGTCGGCTAGTTCTGAGGCCATTTTTCGCGATTGCATCCGACCG
ACGACGCCAAGTAGTAGTTGTTCCGTCAACCTATGCGGCCGCCATCAAAACCGTCAAGGG
TTTCCGCCTACCATGGTAGAAGGTGGTTCCCGATATGATCTGGACCTATCCGGTCTTTTG
GCAATGGATATCCTATGTGATTATTGCCATTGGTTTCTTCTTCCGGAATGCGTGCGTAGA
GGTCGCACATTAGGCATGTGCATCTCCGACGTCGGACTGATGCGCTGGCCTTCGACAACC
GCAACCTACCCGAACTCCTCTATGTGTATAGTGAAGGAACGCTTCCCTTCTTGTACTCCT
GCTCGCGAGACTACCCTAGCTGGCGCGGTAAGTTCAATGGATGTCTGGCACTTAACCACG
GCGTGCCCTAGGCTGAATTTGTGTTCGTCATGTCTAGGAGCAGTACGCCAATTATCGAAT
CTACCGTATAGGAATCGCACATCTCCATGCTATTCTTGCGTGTGCAGGTTGGGAGTTAGA
CACCTGGTCATCCGGGACAGGGCAAATCAGGCGTCAATAAGTTCAGCGAGCGAATTCCCT
ATCGTCTCTTCTGTCAAGCGCCATGGGCTACGAGGGGTAATTGCGTTGGACAGCCATTGC
TACTTGTTAAATACGGACAATGATAACCGTTTCTCTCGCGGGCCCGTATCCTGCCCCGGT
GAGTACGTACCGTATAAGCTGATCGCGGTTCATAGGCCTTTTATGTTGCTGCGCTTGAAC
CTAACTCCTATGCAGAGTATGGTGGCTGCTCTGTTTTATAAACGGGACTTCAGTGCATGT
CTCGCGAGATGCTCCAGGGGATACGAACGATATTTTAAACACCTTAGAGAAACCGTTGCG
TGCAGACGGAAATTGCCTCTGGTACTGCTTCGTCTAGGGACCGTAACCGGAAATAGTATG
GCATCCCTGACGAGGGCGGCGCCTGTTAGCTCTAAAACTATACTCCATTCCTATCTATGT
GCTAGCGGTTTACACCGGTCACATGCAGTCTGGACCATTGCAGAAGCCACCTTGCCCTAT
CAGGGTTGCCGTCTGCATCCAAATCCGTCGCAACGATCAAGGGGATTACGCAGAGAGCAC
>internal_node2744
CGGCACATAACCAGCTACCTCTCGGGGTCGAGTTTCATGATTAGCCCTGCCTATCGGGGT
GATCCTATGCTAGACCAGTCGGCTAGTTCTGAGGCCATTTTTCGCGATTGCATCCGACCG
ACGACGCCAAGTAGTAGTTGTTCCGTCAACCTATGCGGCCGTCATCAAAACCGTCAAGGG
TTTCCGCCTACCATGGTAGAAGGTGGTTCCCGATATGATCTGGACCTATCCGGTCTTTTG
GCAATGCATATCCTATGTGATTATTGCCATTGGTTTCTTCTTCCGGAATGCGTGCGTAGA
GGTCGCACATTAGGCATGTGCATCTCCGACGTCGGACTGATGCGCTGGCCTTCGACAACC
GCAACCTACCCGAACTCCTCTATGTGGATAGTGAAGGAACGCTTCCCTTCTTGTACTCCT
GCTCGCGAGACTACCCTAGCTGGCGCGGTGAGTTCAATGGATGTCTGGCACTTAACCACG
GCGTGGCCTAGGCTGAATTTGTGTTCGTCATGTCTAGGAGCAGTACGCCAATTATCGAAT
CTACCGTATAGGAATCGCACATCTCCATGCTATTCTTGCGTGTGCAGGTTGGGAGTTAGA
CACCTGGTCATCCGGGACAGGGCAAATCAGGCGTCAATAAGTTCAGCGAGCGAATTCCCT
ATCGTCTCTTCTGTCAAGCGCCATGGGCTACGAGGGGTAATTGCGTTGGACAGCCATTGC
TACTTGTTAAATACGGACAATGATAACCGTTTCTCTCGCGGGCCCGTATCCTGCCCCGGT
GAGTACGTACCGTATAAGCTGAGCGCGGTTCATAGGCCTTTTATGTTGCTGCGCTTGAAC
CTAACTCCTATGCAGAGTATGGTGGCTGCTCTGTTTTATAAACGGGACTTCAGTGCATGT
CTCGCGAGATGCTCCAGGGGATACGAACGTTATTTTAAACACCTTAGAGAAACCGTTGCG
TGCAGACGGAAATTGCCTCTGGTACTGCTTCGTATAGGGACCGTAACCGGAAATAGTATG
GCATCCCTGACGAGGGCGGCGCCTGTTAGCTCTAAAACTATGCTCCATTCCTATCTATGT
GCTAGCGGTTTACACCGGTCACATGCAGTCTGGACCATTGCAGAAGCCACCTTGCCCTAT
CAGGGTTGCCGTCTGCATCCAAATCTGTCGCAACGATCAAGGGGATTACGCAGAGAGCAC
>internal_node2745
CGGCACATAACCAGCTACCTCTCGGGGTCGAGTTTCATGATTAGCCCTGCCTATCGGGGT
GATCCTATGCTAGACCAGTCGGCTAGTTCTGAGGCCATTTTTCGCGATTGCATCCGACCG
ACGACGCCAAGTAGTAGTTGTTCCGTCAACCTATGCGGCCGTCATCAAAACCGTCAAGGG
TTTCCGCCTACCATGGTAGAAGGTGGTTCCCGATATGATCTGGACCTATCCGGTCTTTTG
GCAATGGATATCCTATGTGATTATTGCCATTGGTTTCTTCTTCCGGAATGCGTGCGTAGA
GGTCGCACATTAGGCATGTGCATCTCCGACGTCGGACTGATGCGCTGGCCTTCGACAACC
GCAACCTACCCGAACTCCTCTATGTGTATAGTGAAGGAACGCTTCCCTTCTTGTACTCCT
GCTCGCGAGACTACCCTAGCTGGCGCGGTAAGTTCAATGGATGTCTGGCACTTAACCACG
GCGTGGCCTAGGCTGAATTTGTGTTCGTCATGTCTAGGAGCAGTACGCCAATTATCGAAT
CTACCGTATAGGAATCGCACATCTCCATGCTATTCTTGCGTGTGCAGGTTGGGAGTTAGA
CACCTGGTCATCCGGGACAGGGCAAATCAGGCGTCAATAAGTTCAGCGAGCGAATTCCCT
ATCGTCTCTTCTGTCAAGCGCCATGGGCTACGAGGGGTAATTGCGTTGGACAGCCATTGC
TACTTGTTAAATACGGACAATGATAACCGTTTCTCTCGCGGGCCCGTATCCTGCCCCGGT
GAGTACGTACCGTATAAGCTGAGCGCGGTTCATAGGCCTTTTATGTTGCTGCGCTTGAAC
CTAACTCCTATGCAGAGTATGGTGGCTGCTCTGTTTTATAAACGGGACTTCAGTGCATGT
CTCGCGAGATGCTCCAGGGGATACGAACGATATTTTAAACACCTTAGAGAAACCGTTGCG
TGCAGACGGAAATTGCCTCTGGTACTGCTTCGTATAGGGACCGTAACCGGAAATAGTATG
GCATCCCTGACGAGGGCGGCGCCTGTTAGCTCTAAAACTATGCTCCATTCCTATCTATGT
GCTAGCGGTTTACACCGGTCACATGCAGTCTGGACCATTGCAGAAGCCACCTTGCCCTAT
CAGGGTTGCCGTCTGCATCCAAATCTGTCGCAACGATCAAGGGGATTACGCAGAGAGCAC
>internal_node2742
CGGCACATAACCAGCTACCTCTCGGGGTCGAGTTTCATGATTAGCCCTGCCTATCGGGGT
GATCCTATGCTAGACCAGTCGGCTAGTTCTGAGGCCATTTTTCGCGATTGCATCCGACCG
ACGACGCCAAGTAGTAGTTGTTCCGTCAACCTATGCGGCCGTCATCAAAACCGTCAAGGG
TTTCCGCCTACCATGGTAGAAGGTGGTTCCCGATATGATCTGGACCTATCCGGTCTTTTG
GCAATGCATATCCTATGTGATTATTGCCATTGGTTTCTTCTTCCGGAATGCGTGCGTAGA
GGTCGCACATTAGGCATGTGCATCTCCGACGTCGGACTGATGCGCTGGCCTTCGACAACC
GCAACCTACCCGAACTCCTCTATGTGGATAGTGAAGGAACGCTTCCCTTCTTGTACTCCT
GCTCGCGAGACTACCCTAGCTGGCGCGGTGAGTTCAATGGATGTCTGGCACTTAACCACG
GCGTGGCCTAGGCTGAATTTGTGTTCGTCATGTCTAGGAGCAGTACGCCAATTATCGAAT
CTACCGTATAGGAATCGCACATCTCCATGCTATTCTTGCGTGTGCAGGTTGGGAGTTAGA
CACCTGGTCATCCGGGACAGGGCAAATCAGGCGTCAATAAGTTCAGCGAGCGAATTCCCT
ATCGTCTCTTCTGTCAAGCGCCATGGGCTACGAGGGGTAATTGCGTTGGACAGCCATTGC
TACTTGTTAAATACGGACAATGATAACCGTTTCTCTCGCGGGCCCGTATCCTGCCCCGGT
GAGTACGTACCGTATAAGCTGAGCGCGGTTCATAGGCCTTTTATGTTGCTGCGCTTGAAC
CTAACTCCTATGCAGAGTATGGTGGCTGCTCTATTTTATAAACGGGACTTCAGTGCATGT
CTCGCGAGATGCTCCAGGGGATACGAACGTTATTTTAAACACCTTAGAGAAACCGTTGCG
TGCAGACGGAAATTGCCTCTGGTACTGCTTCGTATAGGGACCGTAACCGGAAATAGTATG
GCATCCCTGACGAGGGCGGCGCCTGTTAGCTCTAAAACTATGCTCCATTCCTATCTATGT
GCTAGCGGTTTACACCGGTCACATGCAGTCTGGACCATTGCAGAAGCCACCTTGCCCTAT
CAGGGTTGCCGTCTGCATCCAAATCTGTCGCAACGATCAAGGGGATTACGCAGAGAGCAC
>internal_node2743
CGGCACATAACCAGCTACCTCTCGGGGTCGAGTTTCATGATTAGCCCTGCCTATCGGGGT
GATCCTATGCTAGACCAGTCGGCTAGTTCTGAGGCCATTTTTCGCGATTGCATCCGACCG
CCGACGCCAAGTAGTAGTTGTTCCGTCAACCTATGCGGCCGTCATCAAAACCGTCAAGGG
TTTCCGCCTACCATGGTAGAAGGTGGTTCCCGATATGATCTGGACCTATCCGGTCTTTTG
GCAATGCATATCCTATGGGATTATTGCCATTGGTTTCTTCTTCCGGAATGCGTGCGTAGA
GGTCGCACATTAGGCTTGTGCATCTCCGACGTCGGACTGATGCGCTGGCCTTCGACAACC
GCAACCTACCCGAACTCCTCTATGTGGATAGTGAAGGAACGCTTCCCTTCTTGTACTCCT
GCTCGCGAGACTACCCTAGCTGGCGCGGTGAGTTCAATGGATGTCTGGCACTTAACCACG
GCGTGGCCTAGGCTGAATTTGTGTTCGTCATGTCTAGGAGCAGTACGCCAATTATCGAAT
CTACCGTATAGGAATCGGACATCTCCATGCTATTCTTGCGTGTGCAGGTTGGGAGTTAGA
CACCTGGTCATCCGGGACAGGGCAAATCAGGCGTCAATAAGTTCAGCGAGCGAATTCCCT
ATCGTCTCTTCTGTCAAGCGCCATGGGCTACGAGGGGTAATTGCGTTGGACAGCCATTGC
TACTTGTTAAATACGGACAATGATAACCGTTTCTCTCGCGGGCCCGTATCCTGCCCCGGT
GAGTACGTACCGTATAAGCTGAGCGCGGTTCATAGGCCGTTTATGTTGCTGCGCTTGAAC
CTAACTCCTATGCAGAGTATGGTGGCTGCTCTGTTTTATAAACGGGACTTCAGTGCATGT
CTCGCGAGATGCTCCAGGGGATACGAACGTTATTTTAAACACCTTAGAGAAACCGTTGCG
TGCAGACGGAAATTGCCTCTGGTACTGCTTCGCATAGGGACCGTAACCGGAAATAGTATG
GCATCCCTGACGAGGGCGGCGCCTGTTAGCTCTAATACTATGCTCCATTCCTATCTATGT
GCTAGCGGTTTACACCGGTCACATGCAGTCTGGTCCATTGCAGAAGCCACCTTGCCATAT
CAGGGTTGCCGTCTGCATCCAAATCTGTCGCAACGATCAAGGGGATTACGCAGAGAGCAC
>internal_node2740
CGGCACATAACCAGCTACCTCTCGGGGTTGCGTTTCATGATTAGCCCTGCCTATCGGGGT
GATCCTATGCTAGACCAGTCGGCTAGTTCTGAGGCCATTTTTCGCGATTGCATCCGACCG
ACGACGCCAAGTAGTAGTTGTTCCGTCAACCTATGCGGCCGTCATCAAAACCGTCAAGGG
TTTCCGCCTACCATGGTAGAAGGTGGTTCCCGATATGATCTGGACCTATCCGGTCTTTTG
GCAATGGATATCCTATGTGATTATTGCCATTGGTTTCTTCTTCCGGAATGCGTGCGTAGA
GGTCGCACATTAGGCATGTGCATCTCCGACGTCGGACTGATGCGCTGGCCTTCGACAACC
GCAACCTACCCGAACTCCTCTATGTGTATAGTGAAGGAACGCTTCCCTTCTTGTACTCCT
GCTCGCGAGACTACGCTAGCTGGCGCGGTAAGTTCAATGGAGGTCTGGCACTTAACCACG
GCGTGGCCCAGGCTGAATTTGTGTTCGTCATGTCTAGGAGCAGTACGCCAATTATCGAAT
CTACCGTATAGGAATCGCACATCTCCATGCTATTCTTGCGTGTGCAGGTTGGGAGTTAGA
CACCTGGTCATCCCGGACAGGGCAAATCGGGCGTCAATAAGTTCAGCGAGAGAATTCCCT
ATCGTCTCTTCTGTCAAGCGCCATGGGCTACGAGGGGTAATTGCGTTGTACAGCCATTGC
TACTTGTTAAATACGGACTATGATAACCGTTTCTCTCGCGGGCCCGTATCCTGCCCCGGT
GAGTACGTACCGTATAAGCTGAGCGCGGTTCATAGGCCTTTTATGTTGCTGCGCTTGAAC
CTAACTCCTATGCAGAGTATGGTGGCTGCTCTGTTTTATAAACGGGACTTCAGTGCATGT
CTCGCGAGATGCTCCAGGGGATACGAACGATATTTTAAACACCTTAGAGAAACCGTTGCG
TGCAGACGGAAATTGCCTCTAGTACTGCTTCGTATAGGGACCGTAACCGGAAATAGTATG
GCATCCCTGACGAGGGCGGCGCCTGTTAGCTCTAAAACTATGCTCCATTCCTATGTATGT
GCTAGCGGTTTACACCGGTCACATGCAGTCTGGACGATTGCAGAAGCCACCTTGCCCTAT
CAGGGTTGCCGTCTGCATCCAAATCTGTCGCAACGTTCAAGGGGATTACGCAGAGAGCAC
>internal_node2741
CGGCACATAACCAGCTACCTCTCGGGGTTGCGTTTCATGATTAGCCCTGCCTATCGGGGT
GATCCTATGCTAGACCAGTCGGCTAGTTCTGAGGCCATTTTTCGCGATTGCATCCGACCG
ACGACGCCAAGTAGTAGTTGTTCCGTCAACCTATGCGGCCGTCATCAAAACCGTCAAGGG
TTTCCGCCTACCATGGTAGAAGGTGGTTCCCGATATGATCTGGACCTATCCGGTCTTTTG
GCAATGGATATCCTATGTGATTATTGCCATTGGTTTCTTCTTCCGGAATGCGTGCGTAGA
GGTCGCACATTAGGCATGTGCATCTCCGACGTCGGACTGATGCGCTGGCCTTCGACAACC
GCAACCTACCCGAACTCCTCTATGTGTATAGTGAAGGAACGCTTCCCTTCTTGTACTCCT
GCTCGCGAGACTACCCTAGCTGGCGCGGTAAGTTCAATGGAGGTCTGGCACTTAACCACG
GCGTGGCCCAGGCTGAATTTGTGTTCGTCATGTCTAGGAGCAGTACGCCAATTATCGAAT
CTACCGTATAGGAATCGCACATCTCCATGCTATTCTTGCGTGTGCAGGTTGGGAGTTAGA
CACCTGGTCATCCGGGACAGGGCAAATCGGGCGTCAATAAGTTCAGCGAGCGAATTCCCT
ATCGTCTCTTCTGTCAAGCGCCATGGGCTACGAGGGGTAATTGCGTTGTACAGCCATTGC
TACTTGTTAAATACGGACTATGATAACCGTTTCTCTCGCGGGCCCGTATCCTGCCCCGGT
GAGTACGTACCGTATAAGCTGAGCGCGGTTCATAGGCCTTTTATGTTGCTGCGCTTGAAC
CTAACTCCTATGCAGAGTATGGTGGCTGCTCTGTTTTATAAACGGGACTTCAGTGCATGT
CTCGCGAGATGCTCCAGGGGATACGAACGATATTTTAAACACCTTAGAGAAACCGTTGCG
TGCAGACGGAAATTGCCTCTAGTACTGCTTCGTATAGGGACCGTAACCGGAAATAGTATG
GCATCCCTGACGAGGGCGGCGCCTGTTAGCTCTAAAACTATGCTCCATTCCTATCTATGT
GCTAGCGGTTTACACCGGTCACATGCAGTCTGGACCATTGCAGAAGCCACCTTGCCCTAT
CAGGGTTGCCGTCTGCATCCAAATCTGTCGCAACGTTCAAGGGGATTACGCAGAGAGCAC
>t14658
CGGTACATAACCAGCTACCTCTCGGGGTCGAGTTGCATGATTAGCCCTGCCTATCGGGGT
GATCCTATGTTAGAGCAGTCGGCGAGTTCTGAGGCCATTTGTCGCGATTGCATGCGACCG
ACGACGCCAAGCAATAGTTGTTCCGTCAACCTATGTGGCCGCCATCAATACTGGCAAGGC
TTTCCGCCTACCATTGTAGAAGGTGGTTCCCGTTATGATCTGGACCTCGCCGCGCTTTTG
GCCATGTACATCCTCTATGATTATTGCCACTGGTTTCTTCTTCCGGAATGCGTGCGTACA
GGTCTCACATTAGGGATGTGGATTTCCGACGTCGGATTGATGCGCTGGCCTTCCACAACC
GCAACATACTCGAGCTCCTCAATGTGCGTAGTGAAGGAACGCTTCCCTTCTTGTACTCCT
GCTCGGGAGACTACCCTAGCTGGCGCGGGAAGTTCAATGGATATCTGGCCCTTAACCACG
GCGTACCCTAGGCTGAATTTGTGCTCGTCATGTCTAGGAGCAGTACGGCAATTATCGAAT
ATACCGTATAGGTGTCGCACATCTCCATGCTATTCTTGCGTGTGCAGGTTGGGAGTTAGA
CACCTGGTCATCCGGGACATGGCAAATCAAGCGACAATAAGTTCAGCGAGCAAATTCCCC
ATCGTCTCTTCTGTCAAGCGCCATGGACTACGAGGGGTAATAGCGTTGGACAGCCATCGC
TACTTGTTAAATACGGACAACGGTAACCGTTTCTGTCGCAGGCCCGTATCCTGCCACGGT
GAGTATGTACCGTATAAGCTCATCGCGGTTCATAGGCCTTTTATGCTGCTGCGCTTGAAC
CTAACTCCTATGCGGAGTATGGTGGCTGCTCTGTTTTATAAACGGGACTTCAGTGCATGT
CTCGCGAGATGCTCCAGGGCATACGAACGATATTTTAAACACCTTAGAGAAACCGTTGCT
TGCAGACGGAAATTGACCTTGGTACTGCCTCGTCTTGGGACCGTCACCGGCAATAGTATG
GCATCCCTGACGAGGGCGGCACCTGTTAGCTCTAAGACTATGTTCCATTCCTATCTATGT
GTTAGCGGATTACACCGGTCACATGCAGTCTGGACCATTGCAGAAGCCACATTGCCCTAT
CAGGGTTGCCGTCTTCATCCAAATCCGTCGCAACGATCTAGGGGATTTCGAAGAGAGCAC
>internal_node15356
CGGCACATAACCAGCTACCTCTCGGGGTCGAGTTGCATGATTAGCCCTGCCTATCGGGGT
GATCCTATGCTAGACCAGTCGGCTAGTTCTGAGGCCATTTTTCGCGATTGCATCCGAGCG
ACGACGCCAAGCAGTAGTTGTTCCGTCAACCTATGTGGCCGCCATCAATACTGGCAAGGG
TTTCCGCCTACCATTGTAGAAGGTGGTTCCCGTTATGATCTGGACCTCTCCGCTCTTTTG
GCCATGTATATCCTATATGATTATTGCCATTGGTTTCTTCTTCCGGAATGCGTGCGTAGA
GGTCGCACATTAGGCATGTGGATTTCCGACGTCGGACTGATGCGCTGGCCTTCGACAACC
GCAACCTACCCGAGCTCCTCAATGTGCATAGTGAAGGAACGCTTCCCTTCTTGTACTCCT
GCTCGGGAGACTACCCTAGCTGGCGCGGGAAGTTCAATGGATGTCTGGCCCTTAACCACG
GCGTACCCTAGGCTGAATTTGTGTTCGTCATGTCTAGGAGCAGTACGCCAATTATCGAAT
CTACCGTATAGGAGTCGCACATCTCCATGCTATTCTTGCGTGTGCAGGTTGGGAGTTAGA
CACCTGGTCATCCGGGACAGGGCAAATCAGGCGTCAATAAGTTCAGCGAGCGAATTCCCT
ATCGTCTCTTCTGTCAAGCGCCATGGACTACGAGGGGTAATTGCGTTGGACAGCCATCGC
TACTTGTTAAATACGGACAACGGTAACCGTTTCTCTCGCAGGCCCGTATCCTGCCCCGGT
GAGTACGTACCGTATAAGCTCATCGCGGTTCATAGGCCTTTTATGCTGCTGCGCTTGAAC
CTAACTCCTATGCGGAGTATGGTGGCTGCTCTGTTTTATAAACGGGACTTCAGTGCATGT
CTCGCGAGATGCTCCAGGGGATACGAACGATATTTTAAACACCTTAGAGAAACCGTTGCG
TGCAGACGGAAATTGACCTTGGTACTGCCTCGTCTAGGGACCGTAACCGGCAATAGTATG
GCATCCCTGACGAGGGCGGCACCTGTTAGCTCTAAGACTATGCTCCATTCCTATCTATGT
GTTAGTGGATTACACCGGTCACATGCAGTCTGGACCATTGCAGAAGCCACCTTGCCCTAT
CAGGGTTGCCGTCTGCATCCAAATCCGTCGCAACGATCTAGGGGATTTCGAAGAGAGCAC
>internal_node15357
CGGCACATAACCAGCTACCTCTCGGGGTCGAGTTGCATGATTAGCCCAGCCTATCGGGGT
GATCCTATGCTAGACCAGTCTGCTAGTTCTGAGGCCATTTTTCGCGATTGCATCCGAACG
ACGACGCCAAGCAGTAGTTCTTCCGTCAACGTATGTGGCGGCCATCAATACTGGCAAGGG
TTTCCGCCTACCATTGTAGAAGGTGGTTCCCGTTATGATCTGGCCCTCTCCGTTCTTTTG
GCCATGTATATCCTATATGATTATTGCCATTGGTTTTTTCTTCCGGAATGCGTGCGTAGA
GTTCGCACATTCGGCATATGGATCTCCGACGTCGGATTGATGCGCTGGCCTTCGACAACC
GCAACCTACCCGAGCTCCTCAATGTGCATAGTGAAGGAACGCTTCCCTTCTTGTACTCCT
GCTCGGGAGACTACCCTAGCTGGCGCGGTAAGTTCAATGGATGTCTGGCCCTTAACCACG
GCGTACCCTAGGCTGAATTTGTGTTCGTCATGTCTAGGAGCCGTACGCCAATTATCGAAT
CTACCGTATAGGAGTCGCACATCTCCATGCTATTCTTGTGTGTGCAGGTTGCGAGTTAGA
CACCTGGTCAACCGGGACAGGGCAACTAAGGCGTCAAAAAGTTCAGCCAGCGAATTCCCT
ATCGTCTCTTCTTTCAAGCGCCATGGACTACCAGGGGTAATTGCGTTGGACAGATATCGC
TACTTGTTAAATACGGACAACGGTAACCGTTTCTCTCGCAGGCCCGTATCCTGCCCCGGT
GAGTACGTACCGTATAACCTCATAGCGGTTCATAGGCCTTTTATGCTGCTGCGCTTGAAC
CTAACTCCTATGCGGAGTATGGTGGCTGCCCTGTTTTATAAACGGGACTTCAGTGCATGT
CTCGCGAGATGCTCCAGGGGATACGAACGCTATTATAAACACCTTAGAGAAACCGTTGCG
TGCAGACGGAAATTGCCGTTGGTACTGCCTCGTCTAGGGACAGAAACCGGCAATAGTATG
GCATCCTTGACGAGGGCGGCACTTGTTAGCTCTAAGACTATGCTCCATTCCTATCTATGT
GTTAGTGGATTACACCGGTCACATGCAGTCTGGACCATTGCAGAAGACACCTTGCCCTAT
CAGGGTTGCCGAATGCATCCAAATCCGTCGCAACGATCTAGGGGGTTACGAAGAGAGCAC
>internal_node15354
CGGCACATAACCAGCTACCTCTCGGGGTCGAGTTGCATGATTAGCCCTGCCTATCGGGGT
GATCCTATGCTAGACCAGTCGGCTAGTTCTGAGGCCATTTTTCGCGATTGCATCCGAGCG
ACGACGCCAAGCAGTAGTTGTTCCGTCAACCTATGTGGGCGCCATCAATACTGGCAAGGG
TTTCCGCCTACCATTGTAGAAGGTGGTTCCCGTTATGATCTGGACCTCTCCGCTCTTTTG
GCCATGTATATCCTATATGATTATTGCCATTGGTTTCTTCTTCCGGAATGCGTGCGTAGA
GGTCGCACATTAGGCATGTGGATTTCCGACGTCGGACTGATGCGCTGGCCTTCGACAACC
GCAACCTACCCGAGCTCCTCAATGTGCATAGTGAAGGAACGCTTCCCTTCTTGTACTCCT
GCTCGGGAGACTACCCTAGCTGGCGCGGGAAGTTCAATGGATGTCTGGCCCTTAACCACG
GCGTACCCTAGGCTGAATTTGTGTTCGTCATGTCTAGGAGCAGTACGCCAATTATCGAAT
CTACCGTATAGGAGTCGCACATCTCCATGCTATTCTTGTGTGTGCAGGTTGGGAGTTAGA
CACCTGGTCATCCGGGACAGCGCAAATCAGGCGTCAATAAGTTCAGCGGGCGAATTCCCT
ATCGTCTCTTCTGTCAAGCGCCATGGACTACGAGGGGTAATTGCGTTGGACAGCCATCGC
TACTTGTTAAATACGGACAACGGTAACCGTTTCTCTCGCAGGCCCGTATCCTGCCCCGGT
GAGTACGTACCGTATAAGCTCATCGCGGTTCATAGGCCTTTTATGCTGCTGCGCTTGAAC
CTTACTCCTATGCGGAGTATGGTGGCTGCTCTGTTTTATAAACGGGACTTCAGTGCATGT
CTCGCGAGATGCTCCAGGGGATACGAACGATATTTTAAACACCTTAGAGGAACCGTTGCG
TGCAGACGGAAATTGACCTTGGTACTGCCTCGTCTAGGGACCGTAACCGGCAATAGTATG
GCATCCCTGACGAGGGCGGCACCTGTTAGCTCTAAGACTATGCTCCATTCCTATCTATGT
GTTAGTGGATTACACCGGTCACATGCAGTCTGGACCATTGCAGAAGCCACCTTGCCCTAT
CAGGGTTGCCGTCTGCATCCAAATCCGTCGCAACGATCTAGGGGATTTCGAAGAGAGCAC
>internal_node15355
CGGCACATAACCAGCTACCTCTCGGGGTCGAGTTGCATGATTAGCCCTGCCTATCGGGGT
GATCCTATGCTAGACCAGTCGGCTAGTTCTGAGGCCATTTTTCGCGATTGCATCCGAGCG
ACGACGCCAAGCAGTAGTTGTTCCGTCAACCTATGTGGCCGCCATCAATACTGGCAAGGG
TTTCCGCCTACCATTGTAGAAGGTGGTTCCCGTTATGATCTGGACCTCTCCGCTCTTTTG
GCCATGTATATCCTATATGATTATTGCCATTGGTTTCTTCTTCCGGAATGCGTGCGTAGA
GGTCGCACATTAGGCATGTGGATTTCCGACGTCGGACTGATGCGCTGGCCTTCGACAACC
GCAACCTACCCGAGCTCCTCAATGTGCATAGTGAAGGAACGCTTCCCTTCTTGTACTCCT
GCTCGGGAGACTACCCTAGCTGGCGCGGGAAGTTCAATGGATGTCTGGCCCTTAACCACG
GCGTACCCTAGGCTGAATTTGTGTTCGTCATGTCTAGGAGCAGTACGCCAATTATCGAAT
CTACCGTATAGGAGTCGCACATCTCCATGCTATTCTTGCGTGTGCAGGTTGGGAGTTAGA
CACCTGGTCATCCGGGACAGGGCAAATCAGGCGTCAATAAGTTCAGCGAGCGAATTCCCT
ATCGTCTCTTCTGTCAAGCGCCATGGACTACGAGGGGTAATTGCGTTGGACAGCCATCGC
TACTTGTTAAATACGGACAACGGTAACCGTTTCTCTCGCAGGCCCGTATCCTGCCCCGGT
GAGTACGTACCGTATAAGCTCATCGCGGTTCATAGGCCTTTTATGCTGCTGCGCTTGAAC
CTTACTCCTATGCGGAGTATGGTGGCTGCTCTGTTTTATAAACGGGACTTCAGTGCATGT
CTCGCGAGATGCTCCAGGGGATACGAACGATATTTTAAACACCTTAGAGAAACCGTTGCG
TGCAGACGGAAATTGACCTTGGTACTGCCTCGTCTAGGGACCGTAACCGGCAATAGTATG
GCATCCCTGACGAGGGCGGCACCTGTTAGCTCTAAGACTATGCTCCATTCCTATCTATGT
GTTAGTGGATTACACCGGTCACATGCAGTCTGGACCATTGCAGAAGCCACCTTGCCCTAT
CAGGGTTGCCGTCTGCATCCAAATCCGTCGCAACGATCTAGGGGATTTCGAAGAGAGCAC
>internal_node15352
CGGCACATAACCAGCTACCTCTCGGGGTCGAGTTGCATGATTAGCCCTGCCTATCGGGGC
GATCCTATGCTAGACCAGTCGGCTAGTTCTGAGGCCATTTTTCGCGATTGCATCCGAGCG
ACGACGCCAAGCAGTAGTTGTTCCGTCAACCTATGTGGGCGCCATCAATACTGGCAAGGG
TTTCCGCCTACCATTGTAGAAGGTGGTTCCCGTTATGATCTGGACCTCTCCGCTCTTTTG
GCCATGTATATCCTATATGATTATTGCCATTGGTTTCTTCTTCCGGAATGCGTGCGTAGA
GGTCGCACATTAGGCATGTGGATTTCCGACGTCGGACTGATGCGCTGGCCTTCGACAACC
GCAACCTACCCGAGCTCCTCAATGTGCATAGTGAAGGAACGCTTCCCTTCTTGTACTCCT
GCTCGGGCGACTACCCTAGCTGGCGCGGGAAGTTCAATGGATGTCTGGCCCTTAACCACG
GCGTACCCTAGGCTGAATTTGTGTTCGTCATGTCTAGGAGCAGTACGCCAATTATCGAAT
CTACCGTATAGGAGTCGCACATCTCCATGCTATTCTTGTGTGTGCAGGTTGGGAGTTAGA
CACCTGGTCATCCGGGACTGCGCAAATCAGGAGTCAATAAGTTCAGCGGGCGAATTCCCT
TTCGTCTCTTCTGTCAAGCGCCATGGACTACGAGGGGTAATTGCGTTGGACAGCCATCGC
TACTTGTTAAATACGGACAACGGTAACCGTTTCGCTCGCAGGCCCGTATCCTGCCCCGGT
GAGTACGTACCGTATATGCTCATCGCGGTTCATAGGCCTTTTATGCTGCTGCGCTTGAAC
CTTACTCCTATGCGGAGTATGGTGGCTGCTCTGTTTTATAAACGGGACTTCAGTGCATGT
CTCGCGAGATGCTCCAGGGGATACGAACGATATTTTAAACACCTTAGAGGAACCGTTGCG
TGCAGACGGAAATTGACCTTGGTACTGCCTCGTCTAGGGACCGTAACCGGCAATAGTATG
GCATCCCTGACGAGGGCGGCACCTGTTAGCTCTAAGACTATGCTCCATTCCTATCTATGT
GGTAGTGGATTACACCGGTCACATGCAGTCTGGACCATTGCAGAAGCCACCTTGCCCTAT
CAGGGTTGCCGTCTGCATCCAAATCCGTCCCAACGATCTAGGGGATTTCGAAGAGAGCAC
>internal_node15353
CGGCACATAACCAGCTACCTCTCGGGGTCGAGTTGCATGATTAGCCCTGCCTATCGGGGT
GATCCTATGCTAGACCAGTCGGCTAGTTCTGAGGCCATTTTTCGCGATTGCATCCGAGCG
ACGACGCCAAGCAGTAGTTGTTCCGTCAACCTATGTGGGCGCCATCAATACTGGCAAGGG
TTTCCGCCTACCATTGTAGAAGGTGGTTCCCGTTATGATCTGGACCTCTCCGCTCTTTTG
GCCATGTATATCCTATATGATTATTGCCATTGGTTTCTTCTTCCGGAATGCGTGCGTAGA
GGTCGCACATTAGGCATGTGGATTTCCGACGTCGGACTGATGCGCTGGCCTTCGACAACC
GCAACCTACCCGAGCTCCTCAATGTGCATAGTGAAGGAACGCTTCCCTTCTTGTACTCCT
GCTCGGGCGACTACCCTAGCTGGCGCGGGAAGTTCAATGGATGTCTGGCCCTTAACCACG
GCGTACCCTAGGCTGAATTTGTGTTCGTCATGTCTAGGAGCAGTACGCCAATTATCGAAT
CTACCGTATAGGAGTCGCACATCTCCATGCTATTCTTGTGTGTGCAGGTTGGGAGTTAGA
CACCTGGTCATCCGGGACTGCGCAAATCAGGCGTCAATAAGTTCAGCGGGCGAATTCCCT
TTCGTCTCTTCTGTCAAGCGCCATGGACTACGAGGGGTAATTGCGTTGGACAGCCATCGC
TACTTGTTAAATACGGACAACGGTAACCGTTTCGCTCGCAGGCCCGTATCCTGCCCCGGT
GAGTACGTACCGTATAAGCTCATCGCGGTTCATAGGCCTTTTATGCTGCTGCGCTTGAAC
CTTACTCCTATGCGGAGTATGGTGGCTGCTCTGTTTTATAAACGGGACTTCAGTGCATGT
CTCGCGAGATGCTCCAGGGGATACGAACGATATTTTAAACACCTTAGAGGAACCGTTGCG
TGCAGACGGAAATTGACCTTGGTACTGCCTCGTCTAGGGACCGTAACCGGCAATAGTATG
GCATCCCTGACGAGGGCGGCACCTGTTAGCTCTAAGACTATGCTCCATTCCTATCTATGT
GTTAGTGGATTACACCGGTCACATGCAGTCTGGACCATTGCAGAAGCCACCTTGCCCTAT
CAGGGTTGCCGTCTGCATCCAAATCCGTCGCAACGATCTAGGGGATTTCGAAGAGAGCAC
>internal_node15350
CGGCACATAACCAGCTACCTCTCGGGGTCGAGTTGCATGATTAGCCCTGCCTATCGGGGC
GATCCTATGTTAGACCAGTCGGCTAGTTCTGAGGCCATTTTTCGCGATTGCATCCGAGCG
ACGACGCCAAGCAGTAGTTGTTCCGTCAACCTATGTGGGCGCCATCAATACTGGCAAGGG
TTTCCGCCTACCATTGTAGAAGGTGGTTCCCGTTATGATCTGGACCTCTCCGCTCTTTTG
GCCATGTATATCCTATATGATTATCGCCATTGGTTTCTTCTTCCGGAATGCGTGCGTAGA
GGTCGCACATTAGGCATGTGGATTTCCGACGTCGGATTGATGCGCTGGCCTTCGACAACC
GCAACCTACCCGAGCTCCTCAATGTGCATAGTGAAGGAACGCTTCCCTTCTTGTACTCCT
GCTCGGGCGGCTACCCTAGCTGGCGCGGGAAGTTCAATGGATGTCTGGCCCTTAACCACG
GCGTACCCTAGGCTGAATTTGTGTTCGTCAGGTCTAGGAGCAGTACGCCAATTATCGAAT
CTACCGTATAGGAGTCGCACATCTCCATGCTATTCTTGTGTGTGCAGGTTGGGAGTTAGA
CACCTGGTCATCCGGGACTGCGCAAATCAGGAGTCAATAAGTTCAGCGGGCGAATTCCCT
TTCCTCTCTTCTGTCAAGCGCCATGGACTACGAGGGGTAATTGCGTTGGACAGCCATCGC
TACTTGTTAAATACGGACAACGGTAACCGTTTCGCTCGCAGGCGCGTATCCTGCCCCGGT
GAGTACGTACCGTATATGCTCATCGCGGTTCATAGGCCTTTTATGCTGCTGCGCTTGAAC
CTTACTCCTATGCGGAGTATGGTGGCTGCTCTGTTTTATAAACGGGACTTCAGTGCATGT
CTCGCGAAATGCTCCAGGGGATACGAACGATATTTTAAACTCCTTAGAGGAACCGTTGCG
TGCAGACGGAAATTGACCTTGGTACTGCCTCGTCTAGGGACCGTAACCGGCAATAGTACG
GCATCCCTGACGAGGGCGGCACCTGTTAGCTCTAAGACTATGCTCCATTCCTATCTATGT
GGTAGTGGATTACACCGGTCACATGCAGTCTGGACCATCACAGAAGCCACCTTGCCCTAT
CAGGGTTGCCGTCTGCATCCAAATCCGTCCCAACGATCTAGGGGATTTCGAAGAGAGCAC
>internal_node15351
CGGCACATAACCAGCTACCTCTCGGGGTCGAGTTGCATGATTAGCCCTGCCTATCGGGGC
GATCCTATGTTAGACCAGTCGGCTAGTTCTGAGGCCATTTTTCGCGATTGCATCCGAGCG
ACGACGCCAAGCAGTAGTTGTTCCGTCAACCTATGTGGGCGCCATCAATACTGGCAAGGG
TTTCCGCCTACCATTGTAGAAGGTGGTTCCCGTTATGATCTGGACCTCTCCGCTCTTTTG
GCCATGTATATCCTATATGATTATCGCCATTGGTTTCTTCTTCCGGAATGCGTGCGTAGA
GGTCGCACATTAGGCATGTGGATTTCCGACGTCGGATTGATGCGCTGGCCTTCGACAACC
GCAACCTACCCGAGCTCCTCAATGTGCATAGTGAAGGAACGCTTCCCTTCTTGTACTCCT
GCTCGGGCGGCTACCCTAGCTGGCGCGGGAAGTTCAATGGATGTCTGGCCCTTAACCACG
GCGTACCCTAGGCTGAATTTGTGTTCGTCATGTCTAGGAGCAGTACGCCAATTATCGAAT
CTACCGTATAGGAGTCGCACATCTCCATGCTATTCTTGTGTGTGCAGGTTGGGAGTTAGA
CACCTGGTCATCCGGGACTGCGCAAATCAGGAGTCAATAAGTTCAGCGGGCGAATTCCCT
TTCCTCTCTTCTGTCAAGCGCCATGGACTACGAGGGGTAATTGCGTTGGACAGCCATCGC
TACTTGTTAAATACGGACAACGGTAACCGTTTCGCTCGCAGGCGCGTATCCTGCCCCGGT
GAGTACGTACCGTATATGCTCATCGCGGTTCATAGGCCTTTTATGCTGCTGCGCTTGAAC
CTTACTCCTATGCGGAGTATGGTGGCTGCTCTGTTTTATAAACGGGACTTCAGTGCATGT
CTCGCGAGATGCTCCAGGGGATACGAACGATATTTTAAACTCCTTAGAGGAACCGTTGCG
TGCAGACGGAAATTGACCTTGGTACTGCCTCGTCTAGGGACCGTAACCGGCAATAGTATG
GCATCCCTGACGAGGGCGGCACCTGTTAGCTCTAAGACTATGCTCCATTCCTATCTATGT
GGTAGTGGATTACACCGGTCACATGCAGTCTGGACCATCGCAGAAGCCACCTTGCCCTAT
CAGGGTTGCCGTCTGCATCCAAATCCGTCCCAACGATCTAGGGGATTTCGAAGAGAGCAC
>internal_node15358
CGGCACATAACCAGCTACCTCTCGGGGTCGAGTTGCATGATTAGCCCAGCCTATCGGGGT
GATCCTATGCTAGACCAGTCTGCTAGTTCTGAGGCCATTTTTCGCGATTGCATCCGAACG
ACGACGCCAAGCAGTAGTTCTTCCGTCAACGTATGTGGCGGCCATCAATACTGGCAAGGG
TTTCCGCCTACCATTGTAGAAGGTGGTTCCCGTTATGATCTGGCCCTCTCCGTTCTTTTG
GCCATGTATATCCTATATGATTATTGCCATTGGTTTTTTCTTCCGGAATGCGTGCGTAGA
GTTCGCACATTCGGCATATGGATCTCCGACGTCGGATTGATGCGCTGGCCTTCGACAACC
GCAACCTACCCGAGCTCCTCACTGTGCATAGTGAAGGAACGCTTCCCTTCTTGTACTCCT
GCTCGGGAGACTACCCTAGCTGGCGCGGTAAGTTCAATGGATGTCTGGCCCTTAACCACG
GCGTACCCTAGGCTGAATTTGTGTTCGTCATGTCTAGGAGCAGTACGCCAATTATCGAAT
CTACCGTATAGGAGTCGCACATCTCCATGCTATTCTTGTGTGTGCAGGTTGCGAGTTAGA
CACCTGGTCAACCGGGACAGGGCAACTAAGGCGTCAAAAAGTTCAGCCAGCGAATTCCCT
ATCGTCTCTTCTTTCAAGCGCCATGGACTACCAGGGGTAATTGCGTTGGACAGACATCGC
TACTTGTTAAATACGGACAACGGTAACCGTTTCTCTCGCAGGCCCGTATCCTGCCCCGGT
GAGTACGTACCGTATAAGCTCATCGCGGTTCATAGGCCTTTTATGCTGCTGCGCTTGAAC
CTGACTCCTATGCGGAGTATGGTGGCTGCTCTGTTTTATAAACGGGACTTCAGTGCATGT
CTCGCGAGATGCTCCAGGGGATATGAACGCTATTATAAACACCTTAGAGAAACCGTTGCG
TGCAGACGGAAATTGCCGTTGGTACTGCCTCGTCTAGGGACAGAAACCGGCAATAGTATG
GCATCCTTGACGAGGGCGGCACTTGTTAGCTCTAAGACTATGCTCCATTCCTATCTATGT
GTTAGTGGATTACACCGGTCACATGCAGTCTGGACCATTGCAGAAGCCACCTTGCCCTAT
CAGGGTTGCCGAATGCATCCAAATCCGTCGCAACGATCTAGGGGGTTACGAAGAGAGCAC
>internal_node15359
CGGCACATAACCAGCTACCTCTCGGGGTCGAGTTGCATGATTAGCCCAGCCTATCGGGGT
GATCCTATGCTAGACCAGTCTGCTAGTTCTGAGGCCATTTTTCGCGATTGCATCCGAACG
ACGACGCCAAGCAGTAGTTCTTCCGTCAACGTATGTGGCGGCCATCAATACTGGCAAGGG
TTTCCGCCTACCATTGTAGAAGGTGGTTCCCGTTATGATCTGGCCCTCTCCGTTCTTTTG
GCCATGTATATCCTATATGATTATTGCCATTGGTTTTTTCTTCCGGAATGCGTGCGTAGA
GTTCGCACATTCGGCATATGGATCTCCGACGTCGGATTGATGCGCTGGCCTTCGACAACC
GCAACCTACCCGAGCTCCTCAATGTGCATAGTGAAGGAACGCTTCCCTTCTTGTACTCCT
GCTCGGGAGACTACCCTAGCTGGCGCGGTAAGTTCAATGGATGTCTGGCCCTTAACCACG
GCGTACCCTAGGCTGAATTTGTGTTCGTCATGTCTAGGAGCAGTACGCCAATTATCGAAT
CTACCGTATAGGAGTCGCACATCTCCATGCTATTCTTGTGTGTGCAGGTTGCGAGTTAGA
CACCTGGTCAACCGGGACAGGGCAACTAAGGCGTCAAAAAGTTCAGCCAGCGAATTCCCT
ATCGTCTCTTCTTTCAAGCGCCATGGACTACCAGGGGTAATTGCGTTGGACAGACATCGC
TACTTGTTAAATACGGACAACGGTAACCGTTTCTCTCGCAGGCCCGTATCCTGCCCCGGT
GAGTACGTACCGTATAAGCTCATCGCGGTTCATAGGCCTTTTATGCTGCTGCGCTTGAAC
CTAACTCCTATGCGGAGTATGGTGGCTGCTCTGTTTTATAAACGGGACTTCAGTGCATGT
CTCGCGAGATGCTCCAGGGGATACGAACGCTATTATAAACACCTTAGAGAAACCGTTGCG
TGCAGACGGAAATTGCCGTTGGTACTGCCTCGTCTAGGGACAGAAACCGGCAATAGTATG
GCATCCTTGACGAGGGCGGCACTTGTTAGCTCTAAGACTATGCTCCATTCCTATCTATGT
GTTAGTGGATTACACCGGTCACATGCAGTCTGGACCATTGCAGAAGCCACCTTGCCCTAT
CAGGGTTGCCGAATGCATCCAAATCCGTCGCAACGATCTAGGGGGTTACGAAGAGAGCAC
>internal_node5211
CGGCACATAACCAGCTACCTCTCGGGGTCAAGTTGCATGATTAGCCCTGCGTATCGGGGT
GATCCTATGCTAGACCAGTCGGCTAGTTCTGAGGCCATTTTTCGCGATTGCATCCGACCG
ACGACGGCAAGCAGTAGTTGTTCCGTCAACCTATGTGGCCGCCATCAATACCGGCAAGGG
TTTCCGCCTTCCATGGTAGAAGGTGGTTCCCGTTATGATCTGGACCTATACGGTCTTTTG
GCCATGGATATCCTATGTGATTATTGCCATTGGTTTCTTCTTCCGGAATGCGTGCGTAGA
GGTCGCACATTAGGCATCTGGATCTCCGACGTCGGACTGATGCGCTGGCCATCGACAACC
GCAACCTACCCGAGCTCCTCAATGTGTATAGTGAAGGAACGCTCCCCTTCTTGTACTCCT
GCTCGGGAGACTACCCTAGCTGGCGCGGTACGTTCAATGGATGTATGGCACTTAACCACG
GCGTGCCCTAGGCTGCATGTGTGTTCGTCATGTCTAGGAGCAGTACGCCAATTATCGAAT
CTACCGTATAGGAGTCGCACATTTCCATGCTATTCATGCGTGTGCAGGTTGGGAGTTAGA
CACCTGGTCATACGGGACAGGGCAAATCAGGCGTCAATAAGTTCAGCGAGCGAATTCCCT
ATCGTCTCATCTGTCAAGCGCCATGGGCTACGAGGGGTAATTGCGTTGGACAGCCATTGC
TACTTGTTAAATACGGACAACGGTAACCGTTTCTCTCGCAGGCCAGAATCCTGCCCCGGT
CAGTACGTACCGTATAAGCTGATCGCGGTTCATAGGCCTTTTATGCTGCTGCGCTTGAAC
CTAACTCCTATGCAGAGTATGGTGGCTGCTCTGTTTTATAAACGGGACTTCAGTGCATGT
CTCACGAGATGCTCCCGGGGATACGAACGATATTTTAAACACCTTAGAGAAACCGTTGCG
TGCAGACGGAGATTGCCTCTGGTACTGCCTCGTCTAGGGACCGTAACCGGAAATAGTATG
GCATCCCTGACGAGGGCGGCACCTGTTAGCTCTAAGACTATGCTCCATGCCTATCTATGT
GTTAGCGGTTTACACCGGTCACATGCCGTCTGGACCATTGCAGAAGCAACCTTGTCCTAT
CAGGGTTGCCGTCTGCATCCAAATCCGTCGCAACGATCTAGGGGATTACGAAGAGAGGAC
>internal_node5210
CGGCACATAACCAGCTACCTCTCGGGGTCAAGTTGCATGATTAGCCCTGCGTATCGGGGT
GATCCTATGCTAGACCAGTCGGCTAGTTCTGAGGCCATTTTTCGCGATTGCATCCGACCG
ACGACGGCAAGCAGTAGTTGTTCCGTCAACCTATGTGGCCGCCATCAATACCGGCAAGGG
TTTCCGCCTTCCATGGTAGAAGGTGGTTCCCGTTATGATCTGGACCTATACGGTCTTTTG
GCCATGGATATCCTATGTGATTATTGCCATTGGTTTCTTCTTCCGGAATGCGTGCGTAGA
GGTCGCACATTAGGCATCTGGATCTCCGACGTCGGACTGATGCGCTGGCCATCGACAACC
GCAACCTACCCGAGCTCCTCAATGTGTATAGTGAAGGAACGCTCCCCTTCTTGTACTCCT
GCTCGGGAGACTACCCTAGCTGGCGCGGTACGTTCAATGGATGTATGGCACTTAACCACG
GCGTGCCCTAGGCTGCATGTGTGTTCGTCATGTCTAGGAGCAGTACGCCAATTATCGAAT
CTACCGTATAGGAGTCGCACATTTCCATGCTATTCATGCGTGTGCAGGTTGGGAGTTAGA
CACCTGGTCATACGGGACAGGGCAAATCAGGCGTCAATAAGTTCAGCGAGCGAATTCCCT
ATCGTCTCATCTGTCAAGCGCCATGGGCTACGAGGGGTAATTGCGTTGGACAGCCATTGC
TACTTGTTAAATACGGACAACGGTAACCGTTTCTCTCGCAGGCCAGAATCCTGCCCCGGT
CAGTACGTACCGTATAAGCTGATCGCGGTTCATAGGCCTGTTATGCTGCTGCGCTTGAAC
CTAACTCCTATGCAGAGTATGGTGGCTGCTCTGTTTTATAAACGGGACTTCAGTGCATGT
CTCACGAGATGCTCCCGGGGATACGAACGATATTTTAAACACCTTAGAGAAACCGTTGCG
TGCAGACGGAGATTGCCTCTGGTACTGCCTCGTCTAGGGACCGTAACCGGAAATAGTATG
GCATCCCTGACGAGGGCGGCACCTGTTAGCTCTAAGACTATGCTCCATGCCTATCTATGT
GTTAGCGGTTTACACCGGTCACATGCCGTCTGGACCATTGCAGAAGCAACCTTGTCCTAT
CAGGGTTGCCGTCTGCATCCAAATCCGTCGCAACGATCTAGGGGATTACGAAGAGAGGAC
>internal_node5213
CGGCACATAACTAGCTACCCCTCGGGGTCAAGGTGCATGATTAGCCCAGCGTATCGGGGT
GATCCTATGCTAGACCAGTCGGCTAGTTCTGAGGCCATTTTTCGCGATTGCATCCGACCG
ACGACGGCTAGCAGTAGTTGTTCCGTCAACCTATGTGGCCGCCATCAATACCGGCAAGGG
TTTCCGCCTTCCATGGTAGAAGGTGGTTCCCGTTACGATCTGGACCTATCCGGTCTTTTG
GCCATGGATATCCTATGTGATTATTGCCATTGGTTTCTTCTTCCGGAATGCGTGCGTAGA
GGTCGCACATTAGGCATGTGGATCTCCGACGTCGGACTGATGCGCTGGCCTTCGACAACC
GCAACCTACCCGAGCTCCTCAATGTGTATAGTGAAGGAACGCTCCCCTTCTTGTACTCCT
GCTCGGGAGACTACCCTAGCTGGCGCGGTAAGTTCAATGGATGTATGGCACTTAACCACG
GCGTGCCCTAGGCTGCATGTGTGTTCGTCATGTCCTGGAGCAGTACGCCAATTATCGAAT
CTACCGTATAGGAGTCGCACATCTCCATGCTATTCATGCGTGTGCAGGTTGGGCGTTAGA
CACCTGGTCATACGGGACAGGGCAAATCAGGCGTCAATAAGTTCAGCGAGCGAATTCCCT
ATCGTATCTTCTGTCAAGCGCCATGGGCTACGAGGGGTAATTGCGTTGGGCAGCCATTGC
TACTTGTTAAATACGGACAACGGTAACCGTTTCTCTCGCAGGCCAGTATCCTGCCCCGGT
CAGTACGTACCGTATAAGCTGATCGCGGTTCATAGGCCTTTTATGCTGCTGCGCTTGAAC
CTAACTCCTATGCAGAGTATGGTGGCTGCTCTGTTTTATAAACGGGCCTTCAGTGCATGT
CTCACGAGATCCTCCCGGGGATACGAACGATATTTTGAACACCTTAGAGAAACCGTTGCG
TGCAGACGGAGACTGCCTCTGGTACTGCCTCGTCTAGGGGCCGTAACCGGAAATAGTATG
GCATCCTTGACGAGGGCGGCACCTGTTAGCTCTAAGACTATGCTCCATGCCTATCTATGT
GTTAGCGGTTTACACCGGTCACATGCCGTCTGGACCATTGCAGAAGCCACCTTGTCCTAT
CAGGGTTGCCGTCTGCATCGAAATCCGTCGCAACGATCTAGGGGATTACGAAGAGAGGAC
>internal_node5212
CGGCACATAACCAGCTACCTCTCGGGGTCAAGTTGCATGATTAGCCCTGCGTATCGGGGT
GATCCTATGCTAGACCAGTCGGCTAGTTCTGAGGCCATTTTTCGCGATTGCATCCGACCG
ACGACGGCAAGCAGTAGTTGTTCCGTCAACCTATGTGGCCGCCATCAATACCGGCAAGGG
TTTCCGCCTTCCATGGTAGAAGGTGGTTCCCGTTATGATCTGGACCTATCCGGTCTTTTG
GCCATGGATATCCTATGTGATTATTGCCATTGGTTTCTTCTTCCGGAATGCGTGCGTAGA
GGTCGCACATTAGGCATCTGGATCTCCGACGTCGGACTGATGCGCTGGCCATCGACAACC
GCAACCTACCCGAGCTCCTCAATGTGTATAGTGAAGGAACGCTCCCCTTCTTGTACTCCT
GCTCGGGAGACTACCCTAGCTGGCGCGGTAAGTTCAATGGATGTATGGCACTTAACCACG
GCGTGCCCTAGGCTGCATGTGTGTTCGTCATGTCTAGGAGCAGTACGCCAATTATCGAAT
CTACCGTATAGGAGTCGCACATTTCCATGCTATTCATGCGTGTGCAGGTTGGGAGTTAGA
CACCTGGTCATACGGGACAGGGCAAATCAGGCGTCAATAAGTTCAGCGAGCGAATTCCCT
ATCGTCTCATCTGTCAAGCGCCATGGGCTACGAGGGGTAATTGCGTTGGACAGCCATTGC
TACTTGTTAAATACGGACAACGGTAACCGTTTCTCTCGCAGGCCAGAATCCTGCCCCGGT
CAGTACGTACCGTATAAGCTGATCGCGGTTCATAGGCCTTTTATGCTGCTGCGCTTGAAC
CTAACTCCTATGCAGAGTATGGTGGCTGCTCTGTTTTATAAACGGGACTTCAGTGCATGT
CTCACGAGATGCTCCCGGGGATACGAACGATATTTTAAACACCTTAGAGAAACCGTTGCG
TGCAGACGGAGATTGCCTCTGGTACTGCCTCGTCTAGGGACCGTAACCGGAAATAGTATG
GCATCCCTGACGAGGGCGGCACCTGTTAGCTCTAAGACTATGCTCCATGCCTATCTATGT
GTTAGCGGTTTACACCGGTCACATGCCGTCTGGACCATTGCAGAAGCCACCTTGTCCTAT
CAGGGTTGCCGTCTGCATCCAAATCCGTCGCAACGATCTAGGGGATTACGAAGAGAGGAC
>internal_node5215
CGGCACATAACTAGCTACCTCTCGGGGTCAAGGTGCATGATTAGCCCAGCGTATCGGGGT
GATCCTATGCTAGACCAGTCGGCTAGTTCTGAGGCCATTTTTCGCGATTGCATCCGACCG
ACGACGGCTAGCAGTAGTTGTTCCGTCAACCTATGTGGCCGCCATCAATACCGGCAAGGG
TTTCCGCCTTCCATGGTAGAAGGTGGTTCCCGTTACGATCTGGACCTATCCGGTCTTTTG
GCCATGGATATCCTATGTGATTATTGCCATTGGTTTCTTCTTCCGGAATGCGTGCGTAGA
GGTCGCACATTAGGCATGTGGATCTCCGACGTCGGACTGATGCGCTGGCCTTCGACAACC
GCAACCTACCCGAGCTCCTCAATGTGTATAGTGAAGGAACGCTCCCCTTCTTGTACTCCT
GCTCGGGAGACTACCCTAGCTGGCGCGGTAAGTTCAATGGATGTATGGCACTTAACCACG
GCGTGCCCTAGGCTGCATGTGTGTTCGTCATGTCCTGGAGCAGTACGCCAATTATCGAAT
CTACCGTATAGGAGTCGCACATCTCCATGCTATTCATGCGTGTGCAGGTTGGGCGTTAGA
CACCTGGTCATACGGGACAGGGCAAATCAGGCGTCAATAAGTTCAGCGAGCGAATTCCCT
ATCGTATCTTCTGTCAAGCGCCATGGGCTACGAGGGGTAATTGCGTTGGGCAGCCATTGC
TACTTGTTAAATACGGACAACGGTAACCGTTTCTCTCGCAGGCCAGTATCCTGCCCCGGT
CAGTACGTACCGTATAAGCTGATCGCGGTTCATAGGCCTTTTATGCTGCTGCGCTTGAAC
CTAACTCCTATGCAGAGTATGGTGGCTGCTCTGTTTTATAAACGGGCCTTCAGTGCATGT
CTCACGAGATGCTCCCGGGGATACGAACGATATTTTGAACACCTTAGAGAAACCGTTGCG
TGCAGACGGAGACTGCCTCTGGTACTGCCTCGTCTAGGGGCCGTAACCGGAAATAGTATG
GCATCCTTGACGAGGGCGGCACCTGTTAGCTCTAAGACTATGCTCCATGCCTATCTATGT
GTTAGCGGTTTACACCGGTCACATGCCGTCTGGACCATTGCAGAAGCCACCTTGTCCTAT
CAGGGTTGCCGTCTGCATCGAAATCCGTCGCAACGATCTAGGGGATTACGAAGAGAGGAC
>internal_node5214
CGGCACATAACTAGCTACCTCTCGGGGTCAAGGTGCATGATTAGCCCAGCGTATCGGGGT
GATCCTATGCTAGACCAGTCGGCTAGTTCTGAGGCCATTTTTCGCGATTGCATCCGACCG
ACGACGGCTAGCAGTAGTTGTTCCGTCAACCTATGTGGCCGCCATCAATACCGGCAAGGG
TTTCCGCCTTCCATGGTAGAAGGTGGTTCCCGTTATGATCTGGACCTATCCGGTCTTTTG
GCCATGGATATCCTATGTGATTATTGCCATTGGTTTCTTCTTCCGGAATGCGTGCGTGGA
GGTCGCACATTAGGCATGTGGATCTCCGACGTCGGACTGATGCGCTGGCCTTCGACAACC
GCAACCTACCCGAGCTCCTCAATGTGTATAGTGAAGGAACGCTCCCCTTCTTGTACTCCT
GCTCGGGAGACTACCCTAGCTGGCGCGGTAAGTTCAATGGATGTATGGCACTTAACCACG
GCGTGCCCTAGGCTGCATGTGTGTTCGTCATGTCCTGGAGCAGTACGCCAATTATCGAAT
CTACCGTATAGGAGTCGCACATCTCCATGCTATTCATGCGTGTGCAGGTTGGGCGTTAGA
CACCTGGTCATACGGGACAGGGCAAATCAGGCGTCAATAAGTTCAGCGAGCGAATTCCCT
ATCGTATCTTCTGTCAAGCGCCATGGGCTACGAGGGGTAATTGCGTTGGGCAGCCATTGC
TACTTGTTAAATACGGACAACGGTAACCGTTTCTCTCGCAGGCCAGTATCCTGCCCCGGT
CAGTACGTACCGTATAAGCTGATCGCGGTTCATAGGCCTTTTATGCTGCTGCGCTTGAAC
CTAACTCCTATGCAGAGTATGGTGGCTGCTCTGTTTTATAAACGGGCCTTCAGTGCATGT
CTCACGAGATGCTCCCGGGGATACGAACGATATTTTGAACACCTTAGAGAAACCGTTGCG
TGCAGACGGAGACTGCCTCTGGTACTGCCTCGTCTAGGGGCCGTAACCGGAAATAGTATG
GCATCCTTGACGAGGGCGGCACCTGTTAGCTCTAAGACTATGCTCCATGCCTATCTATGT
GTTAGCGGTTTACACCGGTCACATGCCGTCTGGACCATTGCAGAAGCCACCTTGTCCTAT
CAGGGTTGCCGTCTGCATCGAAATCCGTCGCAACGATCTAGGGGATTACGAAGAGAGGAC
>internal_node5217
CGGCACATAACCAGCTACCTCTCGGGGTCAAGGTGCATGATTAGCCCAGCGTATCGGGGT
GATCCTATGCTAGACCAGTCGGCTAGTTCTGAGGCCATTTTTCGCGATTGCATCCGACCG
ACGACGGCAAGCAGTAGTTGTTCCGTGAACCTATGTGGCCGCCATCAATACCGGCAAGGG
TTTCCGCCTTCCATGGTAGAAGGTGGTTCCCGTTACGATCTGGACCTATCCGGTCTTTTG
GCCATGGATATCCTAAGTGATTATTCCCATTGGTTTCTTCTTCCGGAATGCGTGCGTAGA
GGTCGCACATTAGGCATGTGGATCTCCGACGTCGGACTGATGCGCTGGCCTTCGACAACC
GCAACCTACCCGAGCTCCTCAATGTGTATAGTGAAGGAACGCTCCCCTTCTTGTACTCCT
GCGCGGGAGACTACCCTAGCTGGCGCGGTAAGTTCAATGGATGTATGGCACTTAACCACG
GCGTGCCCTAGGCTGCATGTGTGTTCGTCATGTCCTGGAGCAGTACGCCAATTATCGAAT
CTACCGTATAGGAGTCGCACATCTCCATGCTATTCATGCGTGTGCAGGTTGGGCGTTAGA
CACCTGGTCCTACGGGACAGGGCAAATCAGGCGTCAATAAGTTCAGCGAGCGAATTCCCT
ATCGTATCTTCTGTCAAGCGCCATGGGCTACGAGGGGTAATTGCGTTGGGCAGCCATTGC
TACTTGTTAAATACGGACAACGGTAACCGTTTCTCTCGCAGGCCAGTATCCTGCCCCGGT
CAGTACGTACCGTATAAGCTGATCGCGGTTCATAGGCCTTTTATGCTGCTGCGCTTGAAC
CTAACTCCTATGCAGAGTATGGTGGCAGCTCTGTTTTATAAACGGGCCTTCAGTGCATGT
CTCACGAGATGCTCCCGGGGATACGAACGATATTTTGAACACCTTAGAGAAACCGTTGCG
TGCAGACGGAGATTGCCTCTGGTACTGCCTCGTCTAGGGGCCGTAACCGGAAATAGTGTG
GCATCCTTGACGAGGGCGGCACCTGTTAGCTCTAAGACTATGCTCCATGCGTATCTATGT
GTTAGCGGTTTACACCGGTCACATGCCGTCTGGACCATTGCAGAAGCCACCTTGTCCTAT
CAGGGTTGCCGTCTGCATCGAAATCCGTCGCAACGATCTAGGGGATTACGAAGAGAGGAC
>internal_node5216
CGGCACATAACCAGCTACCTCTCGGGGTCAAGGTGCATGATTAGCCCAGCGTATCGGGGT
GATCCTATGCTAGACCAGTCGGCTAGTTCTGAGGCCATTTTTCGCGATTGCATCCGACCG
ACGACGGCAAGCAGTAGTTGTTCCGTCAACCTATGTGGCCGCCATCAATACCGGCAAGGG
TTTCCGCCTTCCATGGTAGAAGGTGGTTCCCGTTACGATCTGGACCTATCCGGTCTTTTG
GCCATGGATATCCTAAGTGATTATTGCCATTGGTTTCTTCTTCCGGAATGCGTGCGTAGA
GGTCGCACATTAGGCATGTGGATCTCCGACGTCGGACTGATGCGCTGGCCTTCGACAACC
GCAACCTACCCGAGCTCCTCAATGTGTATAGTGAAGGAACGCTCCCCTTCTTGTACTCCT
GCTCGGGAGACTACCCTAGCTGGCGCGGTAAGTTCAATGGATGTATGGCACTTAACCACG
GCGTGCCCTAGGCTGCATGTGTGTTCGTCATGTCCTGGAGCAGTACGCCAATTATCGAAT
CTACCGTATAGGAGTCGCACATCTCCATGCTATTCATGCGTGTGCAGGTTGGGCGTTAGA
CACCTGGTCATACGGGACAGGGCAAATCAGGCGTCAATAAGTTCAGCGAGCGAATTCCCT
ATCGTATCTTCTGTCAAGCGCCATGGGCTACGAGGGGTAATTGCGTTGGGCAGCCATTGC
TACTTGTTAAATACGGACAACGGTAACCGTTTCTCTCGCAGGCCAGTATCCTGCCCCGGT
CAGTACGTACCGTATAAGCTGATCGCGGTTCATAGGCCTTTTATGCTGCTGCGCTTGAAC
CTAACTCCTATGCAGAGTATGGTGGCTGCTCTGTTTTATAAACGGGCCTTCAGTGCATGT
CTCACGAGATGCTCCCGGGGATACGAACGATATTTTGAACACCTTAGAGAAACCGTTGCG
TGCAGACGGAGATTGCCTCTGGTACTGCCTCGTCTAGGGGCCGTAACCGGAAATAGTGTG
GCATCCTTGACGAGGGCGGCACCTGTTAGCTCTAAGACTATGCTCCATGCGTATCTATGT
GTTAGCGGTTTACACCGGTCACATGCCGTCTGGACCATTGCAGAAGCCACCTTGTCCTAT
CAGGGTTGCCGTCTGCATCGAAATCCGTCGCAACGATCTAGGGGATTACGAAGAGAGGAC
>internal_node5219
CGGCACATAACCAGCTACCTCTCGGGGTCAAGGTGCATGATTAGCCCAGCGTATCGGGGT
GATCCTATGCTAGACCAGTCGGCTAGTTCTGAGGCCATTTTTCGCGATTGCATCCGACCG
ACGACGGCAAGCAGTAGTTGTTCCGTCAACCTATGTGGCCGCCATCAATACCGGCAAGGG
TTTCCGCCTTCCATGGTAGAAGGTGGTTCCCGTTACGATCTGGACCTATCCGGTCTTTTG
GCCATGGATATCCTATGTGATTATTGCCATTGGTTTCTTCTTCCGGAATGCGTGCGTAGA
GGTCGCACATTAGGCATGTGGATCTCCGACGTCGGACTGATGCGCTGGCCTTCGACAACC
GCAACCTACCCGAGCTCCTCAATGTGTATAGTGAAGGAACGCTCCCCTTCTTGTACTCCT
GCTCGGGAGACTACCCTAGCTGGCGCGGTAAGTTCAATGGATGTATGGCACTTAACCACG
GCGTGCCCTAGGCTGCATGTGTGTTCGTCATGTCCTGGAGCAGTACGCCAATTATCGAAT
CTACCGTATAGGAGTCGCACATCTCCATGCTATTCATGCGTGTGCAGGTTGGGCGTTAGA
CACCTGGTCATACGGGACAGGGCAAATCAGGCGTCAATAAGTTCAGCGAGCGAATTCCCT
ATCGTATCTTCTGTCAAGCGCCATGGGCTACGAGGGGTAATTGCGTTGGGCAGCCATTGC
TACTTGTTAAATACGGACAACGGTAACCGTTTCTCTCGCAGGCCAGTATCCTGCCCCGGT
CAGTACGTACCGTATAAGCTGATCGCGGTTCATAGGCCTTTTATGCTGCTGCGCTTGAAC
CTAACTCCTATGCAGAGTATGGTGGCTGCTCTGTTTTATAAACGGGCCTTCAGTGCATGT
CTCACGAGATGCTCCCGGGGATACGAACGATATTTTGAACACCTTAGAGAAACCGTTGCG
TGCAGACGGAGATTGCCTCTGGTACTGCCTCGTCTAGGGGCCGTAACCGGAAATAGTATG
GCATCCTTGACGAGGGCGGCACCTGTTAGCTCTAAGACTATGCTCCATGCCTATCTATGT
GTTAGCGGTTTACACCGGTCACATGCCGTCTGGACCATTGCAGAAGCCACCTTGTCCTAT
CAGGGTTGCCGTCTGCATCGAAATCCGTCGCAACGATCTAGGGGATTACGAAGAGAGGAC
>internal_node5218
CGGCACATAACCAGCTACCTCTCGGGGTCAAGGTGCATGATTAGCCCAGCGTATCGGGGT
GATCCTATGCTAGACCAGTCGGCTAGTTCTGAGGCCATTTTTCGCGATTGCATCCGACCG
ACGACGGCAAGCAGTAGTTGTTCCGTCAACCTATGTGGCCGCCATCAATACCGGCAAGGG
TTTCCGCCTTCCATGGTAGAAGGTGGTTCCCGTTACGATCTGGACCTATCCGGTCTTTTG
GCCATGGATATCCTAAGTGATTATTGCCATTGGTTTCTTCTTCCGGAATGCGTGCGTAGA
GGTCGCACATTAGGCATGTGGATCTCCGACGTCGGACTGATGCGCTGGCCTTCGACAACC
GCAACCTACCCGAGCTCCTCAATGTGTATAGTGAAGGAACGCTCCCCTTCTTGTACTCCT
GCTCGGGAGACTACCCTAGCTGGCGCGGTAAGTTCAATGGATGTATGGCACTTAACCACG
GCGTGCCCTAGGCTGCATGTGTGTTCGTCATGTCCTGGAGCAGTACGCCAATTATCGAAT
CTACCGTATAGGAGTCGCACATCTCCATGCTATTCATGCGTGTGCAGGTTGGGCGTTAGA
CACCTGGTCATACGGGACAGGGCAAATCAGGCGTCAATAAGTTCAGCGAGCGAATTCCCT
ATCGTATCTTCTGTCAAGCGCCATGGGCTACGAGGGGTAATTGCGTTGGGCAGCCATTGC
TACTTGTTAAATACGGACAACGGTAACCGTTTCTCTCGCAGGCCAGTATCCTGCCCCGGT
CAGTACGTACCGTATAAGCTGATCGCGGTTCATAGGCCTTTTATGCTGCTGCGCTTGAAC
CTAACTCCTATGCAGAGTATGGTGGCTGCTCTGTTTTATAAACGGGCCTTCAGTGCATGT
CTCACGAGATGCTCCCGGGGATACGAACGATATTTTGAACACCTTAGAGAAACCGTTGCG
TGCAGACGGAGATTGCCTCTGGTACTGCCTCGTCTAGGGGCCGTAACCGGAAATAGTGTG
GCATCCTTGACGAGGGCGGCACCTGTTAGCTCTAAGACTATGCTCCATGCGTATCTATGT
GTTAGCGGTTTACACCGGTCACATGCCGTCTGGACCATTGCAGAAGCCACCTTGTCCTAT
CAGGGTTGCCGTCTGCATCGAAATCCGTCGCAACGATCTAGGGGATTACGAAGAGAGGAC
>t8092
CGGCACATAACCAGCTACGTCTCCTGGTCGAGTTGCATGATTAGCCCTGCCTATCGGGGT
GATCCTATGTTAGACCAGTCGGCTAGCTCTGAGGCCATTTTTCGTGATTGCATCCGAGCG
AAGACGCCAAGCAGTAGTTGTTCCGTCAACCTATGTGGCCGCCATCAATACCGGCAAGGG
TTTCCGCCTACCATGGAAGAAGGTGGTTCCCTTTATGATCTGGACCTATCCGGTCTTTTG
GCCATGGATATCCTTTGTGATTATTGCCATTGGTTTCTTCTTCCGGAATGCGTGCGTAGA
GGTCGCACATTAGGCATGTGGATCTCCGACGTCGGACTGATGCGCTGGCCTTCGACAACC
GCAACCTACCCGAGCTCCTCAATGTGTGTAGTGAAGGAACGCTTCCCTTCTTGTACTCCT
GCTCGGGAGACTACCCTAGCTGGCGCTGTAAGTTCAATGGAGGTCTGGCGCTTAACCACG
GCGTGCCCTAGGCTTAATTTGTGTTCGTCATGTCTAGGTGCAGTACGCCTATTATCGAAT
CTACCGTATAGGAGTCGCACATCTCCATGCTATTCATGCGTGTGCAGGTTGGGAGTTAGA
CACCTGGTCATCCGGGACAGGTCAAATCAGGCGTCAATAAGTTCAGCGAGCGAACTGCCT
ATCGTCTCTTCTGTCAAGCGCCATGGGCTACGAGGGGTAATTCCGTTGGACAGCCATTGC
TACTGGTTAAATACGGACAACGGTAACCGTTTCTCTCGCCGGCCAGTATCCTGCCCCGGC
GAGTACGTACCGTATAAGCTCATCGCGTTTCTTAGGCCTTTTATGCTGTTGCGCTTGAAC
CTAACTTCTATGCAGAGTATGGTAGCTGCTCTGTTTTATAAACGGGACTTTAGTGCATGT
CTCGCGAGATGCTCCACGGGATACGAACGATATTTTAAACACCTTAGAGAAACAGTCGCG
TGCAGACGGAAATTCCCTCTGGGACTGCCTCGTCTAGGGACCGTAACCGGAAATAGTATG
GCATCCCTGACGAGGGCGGCACCTGTTCGCTCTAAGACTATGCTCCATTCATATCTCGGT
GTTAGCGGTTTACATCGGTCACATGCCGTCTGGACCATTGCAGAAGCCACCTTGCCCTAT
CAGGGTTGTCGTCTGCATCCAAATCAGTGGCCACGATCTAGGGGATTACGAAGAGAGGAC
>t5061
CGGCACATAACCAGCTACCTCTCGGGGTCGAGTTGCATGATTAGCCTTGCCTATCGGGGT
GATCCTATGCTAGACCAGTCGGCCAGTTCTGAGGCCCTTTTTCGCGATTCCATCCGACCG
ACGACGCCAAGCAGTAGTTGTTCCGTCAACCTATGTGGCCGCCATCAATATCGGCAAGGG
TTTCCGCCTACCATGGTAGAAGGTCGTTCCCGTTATGATCTGGACCTATCCGGTCTTTTG
GCCATTGTTATCCTATGTGATTATTGCCATTGGTTTCTTCTTCCGGAATCCGTGCGTAGA
GGTCGCACATTAGGCATGTGGATCTCCGACGTCGGACTGATGCGCTGGCCTTCGACAACC
GCAACCAACCCGAGCTCCTCAATGTGTATAGTGAAGGAACGCTTCCCTCCTTGTACTCCT
GCTCGGGAGACTACCCTAGCTGGGGCGAAAACTTCAGTGGATGTCTGGCACTTAACCACT
GCGTGCCCTAGGCTGAATTTGTGTTTGTCATGTCTAGGAGCAGTAAGCCAATTATCGAAT
CTACCGTATAGGAGTCGCACATCTCCATGCTATTCTTGCGTGTGCAGGTTGAGAGTTAGT
CACCTGGTCATCCGGGACAGGGCAAATCAGGCGTCAATCAGTTCAGCGAGCGAATTCCCT
ATCGTCTCTTCTGTCAAACGCCATGGGCTACGAGGGGTAATTGCGTTGGACAGCCACTGC
TATTTGTTAAATACGGACAAAGGTAACCGTTTCTCTCGCAGGCAAGTATCCTGCCCCGGT
GAGTACGTACCGTATAAGCTGATCGCGGTTCATAGGCCTTTTATGCTCCTGCGCTTGGAC
CTAACTCCGATGCAGAGTATGGTGGCTGGTCTGTTTTATAAACGGGACTTCAATGCATGT
CTCGCGGGATGCTCCAGGGGATACGAACGATATTTTAAACACCTGAGAGAAACCGTTACG
TGCAGACGGAAATTGCCTCTGGTACTGCCTCGTCTAGGGACCGTAACCGGAAATAGTATG
GCTTCCCTGACGAGGGCGGCAGCTGTTAGCTATAAGACTATGCTCCTTTCCTATCTATGT
GTTAGCGGTTTACACCGGTCACATGCCGTCTGGGCCATTGCAGAAGCCACCCGGCCCTAT
CAGGGTTGCCGTCTGCATCAAAAGCCGTCGCAACGATTTAGGGGATTCCGAAGAGAGGAC
>t5062
CGGCACATAACCAGCTACCTCTCGGGGTCGAGTTGCATGATTAGCCCGGCCTATCGGGGT
GATCCTATGCTAGACCAGTCGGCCAGTTCTGAGGCCCTTTTTCGCGATTCCATCCGACCG
ACGACGCCAAGCAGTAGTTGTTCCGTCAACCTATGTGGCCGCCATCAATATCGGCAAGGG
TTTCCGCCTACCATGGTAGAAGGTCGTTCCCGTTATGATCTGGACCTATCCGGTCTTTTG
GCCATTGTTATCCTATGTGATTATTGCCATTGGTTTCTTCTTCCGGAATCCGTGCGTAGA
GGTCGCACATTAGGCATGTGGATCTCCGACGTCGGACTGATGCGCTGGCCTTCGACAACC
GCAACCAACCCGAGCTCCTCAATGTGTATAGTGACGGAACGCTTCCCTCCTTGTACTCCT
GCTGGGGAGACTACCCTAGCTGGGGCGAAAACTTCAATGGATGTCTGGCACTTAACCACT
GCGTGCCCTAGGCTGAATTTGTGTTTGTCATGTCTAGGAGCAGTAAGCCAATTATCGAAT
CTACCGTATAGGAGTCGCACATCTCCATGCTATTCTTGCGTGTGCAGGTTGAGAGTTAGT
CACCTGGTCATCCGGGACAGGGCAAATCAGGCGTCAATCAGTTCAGCGAGCGAATTCCCT
ATCGTCTCTTCTGTCAAACGCCATGGGCTACGAGGGGTAATTGCGTTGGACAGCCACTGC
TATTTGTTAAATACGGACAAAGGTAACCGTTTCTCTCGCAGGCAAGTATCCTGCCCCGGT
GAGTACGTACCGTATAAGCTGATCGCGGTTCATAGGCCTTTTATGCTCCTGCGCTTGGAC
CTAACTCCGATGCAGAGTATGGTGGCTGGTCTGTTTTATAAACGGGACTTCAATGCATGT
CTCGCGGGATGCTCCAGGGGATACGAACGATATTTTAAACACCTGAGAGAAACCGTTACG
TGCAGACGGAAATTGCCTCTGGTACTGCCTCGTCTAGGGACCGTAACCGGAAATAGTATG
GCTTCCCTGACGAGGGCGGCAGCTGTTAGCTATAAGACTATGCTCCTTTCCTATCTATGT
GTTAGCGGTTTACACCGGTCACATGCCGTCTGGGCCATTGCAGAAGCCACCCTGCCCTAT
CAGGGTTGCCGTCTGCATCAAAAGCCGTCGCAACGATTTAGGGGATTCCGAAGAGAGGAC
>t5063
CGGCACATAACCAGCTACCTCTCGGGGTCCAGTTGCATGATTAGCCCTGCCTATCGGGGT
GATCCTATGCTAGACCAGTCGGCCAGTTCTGAGGCCCTTTTTCGCGATTCCATCCGACCG
ACGACGCCAAGCAGTAGTTGTTCCGTCAACCTATGTGGCCGCCATCAATATCGGCAAGGG
TTTCCGCCTACCATGGTAGAAGGTCGTTCCCGTTATGATCTGGACCTATCCTGTCTTTTG
GCCATTGTTATCCTATGTGATTATTGCCATTGGTTTCTTCTTCCGGAATCCGTGCGTAGA
GGTCGCACATTAGGCAAGTGGATCTCCGACGTCGGACTGATGCGTTGGCCTTCGACAACC
GCAACCTACCCGAGCTCCTCAATGTGTATAGTGAAGGAACGCTTCCCTCCTTGTACTCCT
GCTCGGGAGACTACCCTAGCTGGGGCGAAAACTTCAGTGGATGTCTGGCACTTAACCACT
GCGTGCCCTAGGCTGAATTTGTGTTTGTCATGTCTAGGAGCAGTACGCCAATTATCGAAT
CTACCGTATAGGAGTCGCACATCTCCATGCTATTCTTGCGTGTGCAGGTTGAGAGTTAGA
CACCTGGTCATCCGGGACAGGGCAAATCAGGCGTCAATCAGTTCAGCGAGCGAATTCCCT
ATCGTCTCTTCTGGCAAACGCCATGGGCTACGAGGGGTAATTGCGTTGGACAGCCACTGC
TATTTGTTAAATACGGACAAAGGTAACCGTTTCTCTCGCAGGCCAGTATCCTGCCCCGGT
GAGTACGTACCGTATAAGCTGATCGCGGTTCATAGGCCTTTTATGCTCCTGCGCTTGGAC
CTAACTTCGATGCAGAGTATGGTGGCTGGTCTGTTTTATAAACGGGACTTCAATGCATGT
CTCGCGGGATGCTCCAGGGGATACGAACGATATTTTAAACACCTGAGAGAAACCGTTACG
TGCAGACGGAAATTGCCTCTGGTACTGCCTCGTCTAGGGACCGTAACCGGAAATAGTATG
GCTTCCCTGACGCGGGCGGCAGCTGTTAGCTATAAGACTATGCTCCTTTCCTATCTATGT
GTTAGCGGTTTACACCGGTCACATGCCGTCTGGGCCATTGCAGAAGCCACCCTGCCCTAT
CAGGGTTGCCGTCTGCATCAAAATCCGTCGCAACGATTTAGGGGATTCCGAAGAGAGGAC
>t5064
CGGCACATAACCAGCTACCTCTCGGGGTCCAGTTGCATGATTAGCCCTGCCTATCGGGGT
GATCCTATGCTAGACCAGTCGGCCAGTTCTGAGGCCCTTTTTCGCGATTCCATCCGACCG
ACGACGCCAAGCAGTAGTTGTTCCGTCAAGCTATGTGGCCGCCATCAATATCGGCAAGGG
TTTCCGCCTACCATGGTAGAAGGTCGTTCCCGTTATGATCTGGACCTATCCTGTCTTTTG
GCCATTGTTATCCTATGTGATTATTGCCATTGGTTTCTTCTTCCGGAATCCGTGCGTAGA
GGTCGCACATTAGGCAAGTGGATCTCCGACGTCGGACTGATGCGTTGGCCTTCGACAACC
GCAACCTACCCGAGCTCCTCAATGTGTATAGTGAAGGAACGCTTCCCTCCTTGTACTCCT
GCTCGGGAGACTACCCTAGCTGGGGCGAAAACTTCAGTGGATGTCTGGCACTTAACCACT
GCGTGCCCTAGGCTGAATTTGTGTTTGTCATGTCTAGGAGCAGTACGCCAATTATCGAAT
CTACCGTATAGGAGTCGCACATCTCCATGCTATTCTTGCGTGTGCAGGTTGAGAGTTAGA
CACCTGGTCATCCGGGACAGGGCAAATCAGGCGTCAATCAGTTCAGCGAGCGAATTCCCT
ATCGTCTCTTCTGTCAAACGCCATGGGCTACGAGGGGTAATTGCGTTGGACAGCCACTGC
TATTTGTTAAATACGGACAAAGGTAACCGTTTCTCTCGCAGGCCAGTATCCTGCCCCGGT
GAGTACGTACCGTATAAGCTGATCGCGGTTCATAGGCCTTTTATGCTCCTGCGCTTGGAC
CTAACTTCGATGCAGAGTATGGTGGCTGGTCTGTTTTATAAACGGGACTTCAATGCATGT
CTCGCGGGATGCTCCAGGGGATACGAACGATATTTTAAACACCTGAGAGAAACCGTTACG
TGCAGACGGAAATTGCCTCTGGTACTGCCTCGTCTAGGGACCGTAACCGGAAATAGTATG
GGTTCCCTGACGCGGGCGGCAGCTGTTAGCTATAAGACTATGCTCCTTTCCTATCTATGT
GTTAGCGGTTTACACCGGTCACATGCCGTCTGGGCCATTGCAGAAGCCACCCTGCCCTAT
CAGGGTTGCCGTCTGCATCAAAATCCGTCGCAACGATTTAGGGGATTCCGAAGAGAGGAC
>t8097
CGGCACATAACCAGCTACGTCTCGTGGTCGAGTTGCATGCTTAGCCCTGCCTATCGGGGT
GATCCTATGCTAGACCAGTCGGCTTGCTCTGAGGCCGTTTTTCGTGATTGCATCCGAGCG
AAGACGCCCAGCAGTAGTAGTTCCGTCAACCTATGTGGCCGCCATCAATACCGGCAAGGG
TTTCCGCCTACCATGGTAGAAGGTGGTTCCCTTTATGATCTGGACCTATCCGGTCTTTTG
GCCATGGATATCCTTTGTGATGATTTCCATTGGTTTCTTCTTCCGGAATGCGTACGTAGA
GGTCGCACATTAGGCATGTGGATCTCCGACGTCGGACTGATGCGCTGGCCTTCGACAACC
GCAACCTACCCGAGCTCCTCAATGTGTATAGTGAAGGAACGCTTCCCTTCTTGTACTCCT
GCTCGGGAAACTACCCTAGCTGGCGCGGTAAGTTCAATGGAGGTCTGGCCCTTAACCACG
GCGTGCCCTAGGCTTAATTTGTGTTCGTCATGTCTAGGTGCAGTACGCCTATTATCGAAT
CTACCGTATAGGAGTCGCACATCTCCATGCTATTCTTGCGTGTGCAAGTTGGGAGTTAGA
CACCTGGTCATGCGGGACAGGGCAAATCAGGCGTCAATAAGTTCAGCGAGCGAACTACCT
ATCGTCTCTTCTGTCAAGCGCTACGGGCTACGAGGGGTAATTCCGTTGGACAGCCATTGC
TACTTGTTAAATACGGACAACGGTAACCGTTTCTCTCGCAGGCCAGTATCCTGCCCCGGT
GAGTACGTACCGTATAAGCTGATCGCGTTTCTTAGGCCTTTTATGCTTCCGCGCTTGAAC
CTAAATCCTATGCAGAGTATGGTGGCTGCTCTGTTTTATAAACGGGACTTTAGTGCATGT
CTCGCGAGATGCTCCAAGGGATACGAACGATATTTTAAACACCTTAGAGATACCGTTGCG
TGGAGACGGAAATTCCCTCTGGGACTGCCTCTTCTAGGGACCGTAACCGGAAATAGTATG
GCATCCCTGACGAGGGCGGCACCTGTTAGCTCTAAGACTATGCTCCATTCCTATCTCTGT
GTTAGCGGTTTACACCGGTCACATGCCGTCTGGACCATTGCAGAAGCCACCTTGCCCTAT
CAGGGTTGCCGTCAGCATCCACATCAGTGGCAACGATCTAGGGGATTACGAAGAGAGGAC
>t8094
CGGCACATAACCAGCTACGTCTCGTGGTCGAGTTGCATGATTAGCCCTGCCTATCGGGGT
GATTCTATGCTAGACCAGTCGGCTAGCTCTGACGCCATTTTTCGTGATTGCATCCGAGCG
AAGACGCCAAGCAGTAGTTGTTCCGTCAACCTATGTGGCCGCCATCAATACCGGCAAGGG
TTTCCGCCTACCATGGTAGAAGGTGGTTCCCTTTATGATCTGGACCTATCCGGTCTTTTG
GCCATGGATATCCTTTGTGATTATTGCCATTGGTTTCTTCTTGCGGAATGCGTGCGTAGA
GGTCGCACATTAGGCATGTGGATCTCCGACGTCGGACTGATGCGCTGGCCTTCGACAACC
GCAACCTACCCGAGCTCCTCAATGTGTATAGTGAAGGAACGCTTCCCTTCTTGTACTCCT
GCTCGGGAGACTACCCTAGCTGGCGCTGTAAGTTCAATGGAGGTCTGGCACTTAACCACG
GCGTGCCCTAGGCTTAATTTGTGTTCGTCATGTCTAGGTGCAGTACGCCTATTATCGAAT
CTACCGTATAGGAGTCGCGCATCTCCATGCTATTCTTGCGTGTGCAGGTTGGCAGTTAGA
CACCTGGTCATCCGGGACAGGGCAAATCAGGCGTCAATAAGTTCAGCGAGCGACCTCCCT
ATCGTCTCTTCTGTCAAGCGCCATGGGCTACGAGGGGTAATTCCGTTGGACAGCCATTGC
TACTGGTTAAATACGGACAACGGTAACCGTTTCTCTCGCCGGCCAGTATCCTGCCCCGGT
GAGTACGTACCGTATAAGCTGATCGCGTTTCTTAGGCCTTTTATGCTGCTGCGCTTGAAC
CTAACTTCTATGCAGAGTATGGTGGCTGCTCTGTTTTATAAAAGGGACTTTAGTGCATGT
CTCGCGAGATGCTCCACGGGATACGAACGATATTTTAAACACCTTAGAGAAACCGTTGCG
TGCAGACGGAAATTCCCTCTGGGACTGCCTCGTCTAGGGACCGTAACCGGAAATAGTATG
GCATCCCTGACGAGGGCGGCACCTGTTCGCTCTAAGACTATGCTCCATTCCTATCTCGGT
GTTAGCGGTTTACATCGGTCACATGCCGTTTGGACCATTGCAGAAGCCACCTTGCCGTAT
CAGGGTTGCCGTCTGCATCCAAATCAGTGGCCACGATCTAGGGGATTACGAAGAGAGGAC
>t1588
CGGCACATAACCAGCTACCTCTCGGGGTCGAGTTGCATGATTAGCCCTGCCTATCGGGGT
GATCCTATGCTATACCAGTCGGCTAGTTCTGAGGCCATTTTTCGCGATTGCATCCGACCG
ACGACGCCAAGCAGTAGTTGTTCCGTCAACCTATGCGGCCGCCATCAATATCGGCAAGGG
TTTCCGCCTACCATGGTAGAAGGTGGTTCCCGTTATGATCTGGACCTATTCGGGCCTTTG
GCAATGGATATTCTATGTGATTATTGCCAATGGTTTCTTCTTCCGGAATGCGAGCGTAGA
GGTCGCACATTAGGCATGTGCATCTCCGACGTCGGACTGATGCGCTGGCCTTCGACAACC
GCAACCCACCCGAGCTCTTCCATGTGTATAGTGAAGGAACGCTTCCCTTCTTGTACTCCT
ACTCGGGAGACTACCCTAGCAGGCCCGGTAAGTTCAATGGATGTCGGGCACTTAACCACG
GCGTGCCCTTGGCTGAATTTGTGCTCGTCATGTCTAGGAGCAGTACGCCAATTATCGAAT
CTACCGTATAGGAATCGCACATCTCCATGCTATTCTTGCGTGTGCAGGTTGGGAGTTAGA
CACCTGGTCACCCGGGACAGGGCAAATCAGGCGTCAATACGATCAGCGAGCGAATCCCCT
ATCGTCTCTTCTGTCGAGCGCCATGGGCTACGAGGGGGAATTGCGTTGGACAGCCATTGC
TACTTGTTAAATACGGACAACGGTAACCGTTTCTCTCGCAAGCCCGTATCCTGCCCCTGT
GAGGATGTACCGTATAAGCTGATCGCGGTTCATAGGCCTTTTATGCTGCTGCGCTTGAAC
CAATCTCCTATGCAGAGTATGCTGGCTGCTCTGTTTTATAAACGGGACTTCAGTGCATGT
CTCGCGAGATGCTCCAGGGGATACGAACGATATTTTAAACACCTTAGAGAAACCGTTGCG
TGCAGACGGAAATTGCCTCTGGTACTGCCTCGTCTAGGGACCGTAACCGGAAATAGTATG
GCATGCCCGAAGAGGGCGGCACCTGTTAGCTCTAAAACTATGCTCCATTCCTATCTATGT
GTGAGCGGTTTACGCCGGTCGCATGCAGTCTGCATCATTGCAGAAGCCACCTTGCCCTAT
CAGGGTTGCCGTCTGCCTCCAAATCCGTCGCAACGATCTAGGGGATTACGAAGAGAGCAC
>internal_node7146
CGGCACATAACCCGCTACCCCTCGTGGTCGAGTTGCATGATTAGCCCTGCCTATCCGGGT
GATCCGATGCTAGACCAGTCGGCTAGTTGTGAGGCCATTTTTCGCGATTGCATCCGACCG
ACGACGCCAAGCAGTCGTTGTTCCGTCAACCTATGTGGCCGCCATCAATACCGGCAAGGG
TTTCCGCCTACCATGGTAGAAGGTGGTTCCCGTTATGATCTGGACCTATCCGGTCTTTTG
GCCATGGATATCCTATGTCATTATTGCCATTGGTTTCTTCTTCCGGAATGCGTGCGTATA
GGTCGCACATTAGGCATGTGGATCTCCGACGTCGGACTGATGCGCTGGCCTTCGACAACC
GCAACCTACCCGAGCTCCTCAATGTGTATAGTGAAGGAACGCTTCCCTTCTTGCACTCCT
GCCCGGGAGACTACCCTAGCTGGCGCGGTAAGTTCCATGGATGTCTGGCACTTAACCACG
GCGTGCCCTAGGCTGAATTTGTGTTCGTCATGTCTAGGAGCAGTACGCCAATTATCGAAT
CTACCGTATAGGAGTCGCACATCTCCATGCTATTCTTGCGTGTGCAGGTTGGGCGTTAGA
CACCTGGTCATCCGGGACAGGGCAAATCAGTCGTCAATAAGTTTAGCGAGCGAATTCCCT
ATCGTCTTTTCTGTCAAGTTCCATGGGCTACGAGGGGTAATTGCGTTGGACAGCCATTGC
TACTTGTTAAATACGAACAACGGTAACCGTTTCTCACGCAGGCCAGTATCCTGCCCCGGT
GAGTACGTACCGTATAAGCTGATCGCGGTTCATAGGCCTTTTATGCTGCTGCGCTTGAAC
CTATCTCCTATGCAGAGTATGGTGGCTGCTCTGTTTTATAAACGGGACTTCAGTGCATGT
CTCGCGAGATGCTCCGGGGGATACGAACGATATTCGAAACACCTTAGTGAAACCGTTGCG
TGCAGACGGAAATTGCGTCTGCTACTGCCTCGTCTAGGGACCATAACCGGAAATAGTATG
GCATCCCTGACGCGGGCGTCACCTGTTAGCTCTAAGACTATGCTCCACTCCTATCTATGT
GTTAGCGGTTTACACGGGTCACATTCCGTCTGGACCATTGCAGAAGCCACCTTGCCCTAT
CGGGGTTGCCGTCTGCATGCAAATCAGTGTCAACGATCTAGGAGATTACGAAGAGAGGAC
>t6843
CGCCACATTACCAGCTACCTCTCGTGGTCGAGATGCATGATTCGCCCTGCCTATCGGGGT
GATCCTATGCTAGACCAGTCGGCTAGTTCTGAGGCCATTTTTCACGATTGCATCCGACCG
ACGACGCCAAGCAGTAGTTGTTCCGTCAACCTATGTGGCCGCCATCAATACCGGCAGGGG
TTTCCGCCTACCATGGTAGAAGGTGGTTCCCGTTATGATCTGGTCCTATCCGGCCTTTTG
GCCATGGATATCCTATGCGATTATTGCCATTGGTTTCATCTTCCGGAATGCGTGCGTAGA
GGTCGCACATTAGGCATGTGGATCTCGGACGTCGGACTGATGCGCTGGCCTTCGACAACC
GCAACCTACCCGAGCTCCTCAATGTGTATAGTGAAGGAACGCTTCCCTTCTTTTACTCCT
GCCCGGGAGACTACCCTAGCTGGCGTGGTAAGTTCAATGGATGTCTGGCACTTAACCACG
GCGTGCCCTAGGCTGAATTTGTGTTCGTCATGTCTAGGAGCAGTACGCCAATTATCGAAT
CTACCGTATAGGAGTCGCACATCTCCATGCCATTCTTGCGTGTGCAGGTTGGGAGGTAGA
CACCTGGTCATCCAGGACAGGGCAAATCAGGCGGCAATAAGTTCAGCGGGCGAATTCCCT
ATCGTGTCTTCTGTCAAGCGCCATGGGCTACGAGGGGTAATTGCGTTGGACGGCCATTGC
AACTCGTTAAATACGAACAACGGTAACCGTTTCTGTCGCAGGCCAGTATCGTGCCCCGGT
GAGTACGTTCCGTATAAGCTGATTGCGTTTCATAGCCCATTTATGCTGCTGCGCTTGATC
CTTACTCCTATGCAGAGTATGGTGGCTGCTCTGTTTTATAAACGGGACTTCAGTGCATGT
CTCGCGAAACGTTCCGGGGGATACGAACGATATATTAAACACCTTACAGAAACCGTTGCT
TGCACACGGAAATTGCCTCTGGTACCGCCTCGTCTAGGGACCGTAACCGGAAATAGTATG
GCATCCCTGACGAGGGCGTCGCCTGTTAGCTCTAAGACTATGCTCCACTCCTATCTATGT
GTTAGCGGTTTACACCGGTCACGTGCCGTCTGGACCATTGCAGAAGCCACCTTGCCCTAT
CAGGGTTGCCGTCTGCATGCAAATCAGTGTCAACGATCTAGGGCATTACGAAGAGAGGAC
>t1582
CGGCACATAACAAGCTACCTCTCGGGGCCGAGTTGCATGATTAGCCCTGCCTATCGGGGT
GATCATATGCTATACCAGTCGGCTAGTTCTGAGGCCATTTTTCGCGATTGCATCCGACCA
ACGACGCCAAGCAGTAGTTGTTCCGTGAACCTATGCGGCCGCCATCAATATCGGCAAGGG
TTTCCGCCTACCATGGTAGAAGGTGGTTCCCGTTATGATCTGGACCTATCCGGGCTTTTG
GCAATGGATATTGTATGTGATTATTGCCAATGGTTTCTTCTTCCGGAATGCGAGCGTAGA
GGTCGCACATTAGGCATGTGCATCTCCGACGTCGGACTGATGCGCTGGCCTTCGACAACC
GCAACCCACCCGAGCTCCTCCATGTGTATAGTGAAGGAACGCTTCCCTTCTTGTACTCCT
ACTCGGGAGACTACCCTAGCAGGCGCGGTAAGTTCAATGGATGTCTGGCACTTAACCACG
GCGTGCCCTTGGCTGAATTTGTGTTCGTCATTTCTAGGAGCAGTACGCCAATTATCGAAT
CTACCGTATAGGAATCGCACATCTCCATGCTATTCTTGCGTGTGCAGGTTGGGAGTTAGA
CACCTGGTCATCCGGGACAGGGCAAATCAGGCGTCAATACGATCAGCGAGCGAATCCCCT
ATCGTCGCTTCTGTCGAGCGCCATGGGCTACGAGGGGTAATTGCGTTGGACAGCCATTGC
TACTTGTTAAATACGGACAACGGTAACCGTTTCTCTCGCAAGCCCGTATCCTGCCCCGGT
GAGGACGTACCGTATAAGCTGATCGCGGTCCATAGGCCTTTTATGCTGCTGCGCTTGAAC
CAATCTCCTATGCAGAGTATGCTGGCTGCTATGTTTTATAAGTTGGACTTCAGTGCATGT
CTCGCGAGATGCTCCAGGGGATACGAACGATATCTTAAACACCTTAGAGAAACCGTTGCG
TGCAGACGGAAATTGCCTCTGGTACTGCCTCGTCTAGGGACCGAAACCGGAAATAGTATG
GCATCCCCGAAGAGGGCGGCACCTGTTAGCTCTAAAACTATGCTCCATTCCTATCTATGT
GTTAGCGGTTTACGCCGGTCACATGCAGTCCGCACCATTGCAGAAGCCACCTTGCCCTAT
CAGGGTTGCCGTCTGCCTCCAAATCCGTCGCAACGTTCTAGGGGATTACGAAGAGAGCAC
>internal_node55
GGGCACATTACCAGCTACCGCTCGGGGCCGAGGTGCATGATTAGCCCTGCCTATCGGGGT
GATCCTATGCTAGACCAGTCGGCTAGTACTGAGGCCATTTTTCGCGATTGCATCCGACCG
ACGCCGCCCAGCAGTAGTTGTTCCGTCAACCTATGCGGCCGCCATCAATACCGGCAAGGG
TTTCCGCCTACCATGGTAGAATGTGGTTCCCGTTATGATCTGGACCTATCCGGTCTTTTG
GCAATGGATATCCTATGTGATTATTGCCATTGGTTTCTTCTTCCGGAATGCGTACGTAGA
GGTCGCACATTAGGCATGTGCATCTCCGCCGTCGGACTTATGCGCTGGCCTTCGACAACC
GCAACCTACCCGAGTTCCTCCATGTGCATAGTGAAGGAACGCTTCCCTTCATGTACTCCT
ACTCGGGAGACTACCCTAGCTGGCGCGGTAAGTTCAATGGATGTCTGGCACTTAACCACG
GCGTGCCCTAGGCTGAATTTGTGTTCGTCATGTCTAGGAGCAGTACGCCAATTATCGAAT
CTACCGTATAGGAATCGCACATTTCCATGCTATTCTTGCGTATGCAGGTTGGGAGTTAGA
CACCTGGTCATCCGGGACAGGGCAAATCAGGAGTCAATAAGTTCAGCGAACGAATCCCCT
ATCGTCTCTTCTGTCAAGCGCCATGGGCTACGAGGGGTAATTGCGTTGGACAGCCATTGC
TACTTGTTAAATACGGACAACGGTAACCGTTTCTCTCGCAGGGCCGTATCCTGCCCCGGT
GAGTACGTACCGTATAAGCTGATCGCGGTTCATAGGCCTTTTATGCTGCAGCGCTTTAAC
CTAACTACTATGCAGAGTATGGTGGCTGCTCTGGTTTATAAACGGGACTTCAGTGCATGT
CTCGCGAAATGCTCCAGGGGATACGAACGATATTTTAAACACCTTAGAGAAACCGTTGCA
TGCAGACGGAAATTGCCTCTGCTACTGCCTCGTCTAGGGACCGTAACCGGAAATAGTATG
GCATCCCTTACGAGGGCGGCACCTGTTAGCTCTAAAACGATGCTCCAATCCGATCTATGT
GTTAGCGGTTTACACCGGTCACATGCAGTCTGGACCATTGCAGAAGCCACCTTGCCCTAT
CAGGGTTGCCGTCTGCCTCCAAATCCGTCGCAACGATCTAGGGGATTAAGAAAAGAGCAC
>internal_node16076
CGGCACATAACCAGCTACCACTCGGGGTCGAGTTGCATGATTAGCCCTGCCTATCGGGAT
GATCCTATGCTAGACCAGTCGGCTAGTTCTGAGGCCATTTTTCGCGATTGCATCCGAGCG
GTGACGCCAAGCAGTAGTTCTTCCGTCAACCTATGTGGCCGCCATCAATACTGGCAAGGG
TTTCCGCCTACCATTGTAGAAGGTGGTTCCCGTTATGACCTAGACCTCTCCGCTCTTTTG
GCCATGTATATCCTATATGATTATTGCCATTGGTTTATTCTTCCGGAATGCGTGCGTAGA
GGTCGCACATTAGGCATCCGGATCTCCGACGTCGGACTGATGCGGTGGCCTTCGACAACC
GCAACCTACCCGAGCTCCTCAATTTGCATAGTGAAGGAACGCTTCCCATCCTGTACTCTT
GCTCGGGAGACTACCCTAGCTGGCGCTGTAAGTTCAATGGATGTCCGGCCCTTAACCACG
GCGTATCCTAGGCTGAATTTGTGTTCGTCATGTCTAGGAGCAGTACGCCAATTATCGAAT
CTACCGCATAGGAGTCGCACATCTCCATGCTATTCTTGCGTGTGCAGGTTGGGAGTTAGA
CACCTGGTCTTCGGGGACAGGGTAAATCAGGCGTCAATAAGTTCAGCTTGCGAATTCCCT
ATCGTATCTTCTGTCAAGCTCCATGGACTACGAGGGGTAATTGCGTTGGACAGCCATCGC
TACTTGTTAAATACGGACAACGGTAACCGTTTCTCTCGCGGGCCCGTATCCTGCCCCGGT
GAGTTCGTACCGTATAAGCTCATCGCGGTTCATAGGCCTATTATGCTGCTGCGCATGAAC
CTAACTCGTATGCGGAGTATGGTGGCTGCTCTGTTTTATAAACGGGACTTCAGTGCATGT
CTCGCGAGATGCTCCAGGGGATATGAACGATACTATAAACACCTTAGAGAAACCTTTGCG
TGCAGACGGAAATTGCCCTTGGTACTGCCTCGTCTAGGGACCGTAACCGGCAATAGTATG
GCTTCCCTGACGAGGGCGGCACTTGTTAGCTCTAAGACTATGCTCCATGCCTATCTATGT
GTTAGTGGATTACACCGGTCACACGCAGTCTGGACCATTGCAGAAGCCACCTTGCCCTAT
CAGGGTTGCCGTCTGCATCCAAATCCGTCGCAACGATCTAGGGGATTACGAAGCGAGCAC
>internal_node16077
CGGCACATAACCAGCTACCACTCGGGGTCGAGTTGCATGATTAGCCCTGCCTATCGGGAT
GATCCTATGCTAGACCAGTCGGCTAGTTCTGAGGCCATTTTTCGCGATTGCATCCGAGCG
GTGACGCCAAGCAGTAGATCTTCCGTCAACCTATGTGGCCGCCATCAATACTGGCAAGGG
TTTCCGCCTACCAATGTAGAAGGTGGTTCCCGTTATGACCTAGACCTCTCCGCTCTTTTG
GCCATGTATATCCTATATGATTATTGCCATTGGTTTATTCTTCCGGAATGCGTGCGTAGA
GGTCGCACATTAGGCATCCGGATCTCCGACGTCGGACTGATGCGGTGGCCTTCGACAACC
GCAACCTACCCGAGCTCCTCAATTTGCATAGTGAAGGAACGCTTCCCATCCTGTACTCTT
GCTCGGCAGACTACCCTAGCTGGCGCGGTAAGTTCAATGGATGTCTGGCCCTTAACCACG
GCGTATCCTAGGCTGAATTTGTGTTCGTCATGTCTAGGAGCAGTACGCCAATTATCGAAT
CTACCGCATAGGAGTCGCACATCTCCATGCTATTCTTGCGTGTGCAGGTTGGGAGTTAGA
CACCTGGTCTTCGGGGACAGGGTAAATCAGGCGTCAATAAGTTCAGCTTGCGAATTCCCT
ATCGTCTCTTCTGTCAAGCTCCATGGACTACGAGGGGTAATTGCGTTGGACAGCCATCGC
TACTTGTTAAATACGGACAACGGTAACCGTTTCTCTCGCGGGCCCGTATCCTGCCCCGGT
GAGTTCGTGCCGTATAAGCTCATCGCGGTTCATAGGCCTATTATGCTGCTGCGCATGAAC
CTAACTCGTATGCGGAGTATGGTGGCTGCTCTGTTTTATAAACGGGACTTCAGTGCATGT
CTCGCGAGATGCTCCAGGGGATATGAACGATACTATAAACACCTTAGAGAAACCTTTGCG
TGCAGACGGAAATTGCCCTTGGTACTGCCTCGTCTAGGGACCGTAACCGGCAATAGTATG
GCTTCCCTGACGAGGGCGGCACTTGTTAGCTCTAAGACTATGCTCCATTCCTATCTATGT
GTTAGCGGATTACACCGGTCACACGCAGTCTGGACCATTGCAGAAGCCACCTTGCCCTAT
CAGGGTTGCCGTCTGCATCCAAATCCGTCGCAACGATCTAGGGGATTACGAAGCGAGCAC
>internal_node16074
CGGCACATAACCAGCTACCACTCGGGGTCGAGTTGCATGATTAGCCCTGCCTATCGCGAT
GATCCTATGCTAGACCAGTCGGCTAGTTCTGAGGCCATTTTTCGCGATTGCATCCGAGCG
GTGACGCCAAGCAGTAGTTCTTCCGTCAACCTATGTGGCCGCCATCAATACTGGCAAGGG
TTTCCGCCTACCATTGTAGAAGGTGGTTCCCGTTATGACCTAGACCTCTCCGCTCTTTTG
GCCATGTATATCCTATATGATTATTGCCATTGGTTTATTCTTCCGGAATGCCTGCGTAGA
GGTCGCACATTAGGCATCCGGATCTCCGACGTCGGACTGATGCGGTGGCCTTCGACAACC
GCAACCTACCCGAGCTCCTCAATTTGCATAGTGAAGGAACGCTTCCCATCCTGTACTCCT
GCTCGGGAGACTACCCTAGCTGGCGCGGTAAGTTCAATGGATGTCTGGCCCTTAACCACG
GCGTATCCTAGGCTGAATTTGTGTTCGTCATGTCTACGAGCAGTACGCCAATTATCGAAT
CTACCGCATAGGAGTCGCACATCTCCATGCTATTCTTGCGTGTGCAGGTTGGGAGTTAGA
CACCTGGTCTTCGGGGACAGCGTAAATCAGGCGTCAATAAGTTCAGCTTGCGAATTCCCT
ATCGTCTCTTCTGTCAAGCTCCATGGACTACGAGGGGTAATTGCGTTGGACAGCCATCGC
TACTTGTTAAATACGGACAACGGTAAGCGTTTCTCTCGCGGGCCCGTATCCTGCCCCGGT
GAGTTCGTACCGTATAAGCTCATCGCGGTTCATAGGCCTATTATGCTGCTGCGCATGAAC
CTAACTCCTATGCGGAGTAAGGTGGCTGCTCTGTTTTATAAACGGGACTTCAGTGCATGT
CTCGCGAGATGCTCGAGGGGATATGAACGATATTATAAACACCTTAGAGAAACCTTTGCG
TGCAGACGGAAATTGCCCTTGGTACTGCCTCGTCTAGGGACCGTAAACGGCAATATTACG
GCTTCCCTGACGAGGGCGGCACTTGTTAGCTCTAAGACTATGCTCCATTCCTATCTATGT
GTTAGTGGATTACACCGGTCTCACGCAGTCTGGACCATTGCAGAAGCCACCTTGCCCTAT
CAGGGTTGCCGTCTGCATCCAAATCCGTCGCAACGATCTAGGGGATTACGAAGCGAGCAC
>internal_node16075
CGGCACATAACCAGCTACCACTCGGGGTCGAGTTGCATGATTAGCCCTGCCTATCGCGAT
GATCCTATGCTAGACCAGTCGGCTAGTTCTGAGGCCATTTTTCGCGATTGCATCCGAGCG
GTGACGCCAAGCAGTAGTTCTTCCGTCAACCTATGTGGCCGCCATCAATACTGGCAAGGG
TTTCCGCCTACCATTGTAGAAGGTGGTTCCCGTTATGACCTAGACCTCTCCGCTCTTTTG
GCCATGTATATCCTATATGATTATTGCCATTGGTTTATTCTTCCGGAATGCCTGCGTAGA
GGTCGCACATTAGGCATCCGGATCTCCGACGTCGGACTGATGCGGTGGCCTTCGACAACC
GCAACCTACCCGAGCTCCTCAATTTGCATAGTGAAGGAACGCTTCCCATCCTGTACTCCT
GCTCGGGAGACTACCCTAGCTGGCGCGGTAAGTTCAATGGATGTCTGGCCCTTAACCACG
GCGTATCCTAGGCTGAATTTGTGTTCGTCATGTCTAGGAGCAGTACGCCAATTATCGAAT
CTACCGCATAGGAGTCGCACATCTCCATGCTATTCTTGCGTGTGCAGGTTGGGAGTTAGA
CACCTGGTCTTCGGGGACAGGGTAAATCAGGCGTCAATAAGTTCAGCTTGCGAATTCCCT
ATCGTCTCTTCTGTCAAGCTCCATGGACTACGAGGGGTAATTGCGTTGGACAGCCATCGC
TACTTGTTAAATACGGACAACGGTAAGCGTTTCTCTCGCGGGCCCGTATCCTGCCCCGGT
GAGTTCGTACCGTATAAGCTCATCGCGGTTCATAGGCCTATTATGCTGCTGCGCATGAAC
CTAACTCCTATGCGGAGTATGGTGGCTGCTCTGTTTTATAAACGGGACTTCAGTGCATGT
CTCGCGAGATGCTCGAGGGGATATGAACGATATTATAAACACCTTAGAGAAACCTTTGCG
TGCAGACGGAAATTGCCCTTGGTACTGCCTCGTCTAGGGACCGTAACCGGCAATATTATG
GCTTCCCTGACGAGGGCGGCACTTGTTAGCTCTAAGACTATGCTCCATTCCTATCTATGT
GTTAGTGGATTACACCGGTCACACGCAGTCTGGACCATTGCAGAAGCCACCTTGCCCTAT
CAGGGTTGCCGTCTGCATCCAAATCCGTCGCAACGATCTAGGGGATTACGAAGCGAGCAC
>internal_node16072
CGGCACATAACCAGCTACCACTCGGGGTCGAGTTGCATGATTAGCCCTGCCTATCGGGAT
GATCCTATGCTAGACCAGTCGGCTAGTTCTGAGGCCATTTTTCGCGATTGCATCCGAGCG
GTGACGCCAAGCAGTAGTTCTTCCGTCAACCTATGTGGCCGCCATCAATACTGGCAAGGG
TTTCCGCCTACCATTGTAGAAGGTGGTTCCCGTTATGACCTGGACCTCTCCGCTCTTTTG
GCCATGTATATCCTATATGATTATTGCCATTGGTTTATTCTTCCGGAATGCGTGCGTAGA
GGTCGCACATTAGGCATCCGGATCTCCGACGTCGGACTGATGCGGTGGCCTTCGACAACC
GCAACCTACCCGAGCTCCTCAATTTGCATAGTGAAGGAACGCTTCCCTTCCTGTACTCCT
GCTCGGGAGACTACCCTAGCTGGCGCGGTAAGTTCAATGGATGTCTTGCCCTTAACCACG
GCGTATCCTAGGCTGAATTTGTGTTCGTCCTGTCTAGGAGCAGTACGCCAATTATCGAAT
CTACCGCATAGGAGTCGCACATCTCCATGCTATTCTTGCGTGTGCAGGTTGGGAGTTAGA
CACCTGGTCATCGGGGACAGGGTAAATCAGGCGTCAATAAGTTCAGCTAGCGAATTCCCT
ATCGTCTCTTCTGTCAAGCTCCATGGACTACGAGGGGTAATTGCGTTGGACAGCCATCGC
TACTTGTTAAATACGGACAACGGTAACCGTTTCTCTCGCGGGCCCGTATCCTGCCCCGGT
GAGTACGTACCGTATAAGCTCATCGCGGTTCATAGGCCTATTATGCTGCTGCGCATGAAC
CTAACTCCTATGCGGAGTATGGTGGCTGCTCTGTTTTATAAACGGGACTTCAGTGCATGT
CTCGCGAGATGCTCCAGGGGATACGAACGATATTATAAACACCTTAGAGAAACCGTTGCG
TGCAGACGGAAATTGCCCTTGGTACTGCCTCGTCTAGGGACCGTAACCGGCAATAGTATG
GCATCCCTGACGAGGGCGGCACTTGTTAGCTCTAAGACTATGCTCCATTCCTATCTATGT
GTTAGTGGATTAGACCGGTCACACGCAGTCTGGACCATTGCAGAAGCCACCTTGCCCTAT
CAGGGTTGCCGTCTGCATCCAAATCCGTCGCAACGATCTAGGGGATTACGAAGCGAGCAC
>internal_node16073
CGGCACATAACCAGCTACCACTCGGGGTCGAGTTGCATGATTAGCCCTGCCTATCGCGAT
GATCCTATGCTAGACCAGTCGGCTAGTTCTGAGGCCATTTTTCGCGATTGCATCCGAGCG
GTGACGCCAAGCAGTAGTTCTTCCGTCAACCTATGTGGCCGCCATCAATACTGGCAAGGG
TTTCCGCCTACCATTGTAGAAGGTGGTTCCCGTTATGACCTAGACCTCTCCGCTCTTTTG
GCCATGTATATCCTATATGATTATTGCCATTGGTTTATTCTTCCGGAATGCCTGCGTAGA
GGTCGCACATTAGGCATCCGGATCTCCGACGTCGGACTGATGCGGTGGCCTTCGACAACC
GCAACCTACCCGAGCTCCTCAATTTGCATAGTGAAGGAACGCTTCCCATCCTGTACTCCT
GCTCGGGAGACTACCCTAGCTGGCGCGGTAAGTTCAATGGATGTCTGGCCCTTAACCACG
GCGTATCCTAGGCTGAATTTGTGTTCGTCATGTCTAGGAGCAGTACGCCAATTATCGAAT
CTACCGCATAGGAGTCGCACATCTCCATGCTATTCTTGCGTGTGCAGGTTGGGAGTTAGA
CACCTGGTCTTCGGGGACAGGGTAAATCAGGCGTCAATAAGTTCAGCTTGCGAATTCCCT
ATCGTCTCTTCTGTCAAGCTCCATGGACTACGAGGGGTAATTGCGTTGGACAGCCATCGC
TACTTGTTAAATACGGACAACGGTAAGCGTTTCTCTCGCGGGCCCGTATCCTGCCCCGGT
GAGTTCGTACCGTATAAGCTCATCGCGGTTCATAGGCCTATTATGCTGCTGCGCATGAAC
CTAACTCCTATGTGGAGGATGGTGGCTGCTCTGTTTTATAAACGGGACTTCAGTGCATGT
CTCGCGAGATGCTCGAGGGGATATGAACGATATTATAAACACCTTAGAGAAACCTTTGCG
TGCAGACGGAAATTGCCCTTGGTACTGCCTCGTCTAGGGACCGTAACCGGCAATATTATG
GCTTCCCTGACGAGGGCGGCACTTGTTAGCTCTAAGACTATGCTCCATTCCTATCTATGT
GTTAGTGGATTACACCGGTCACACGCAGTCTGGACCATTGCAGAAGCCACCTTGCCCTAT
CAGGGTTGCCGTCTGCATCCAAATCCGTCGCAACGATCTAGGGGATTACGAAGCGAGCAC
>internal_node16070
CGGCACATAACCAGCTACCACTCGGGGTCGAGTTGCATGATTAGCCCTGCCTATCGGGAT
GATCCTATGCTAGACCAGTCGGCTAGTTCTGAGGCCACTTTTCGCGATTGCATCCGAGCG
GTGACGCTAAGCAGTAGTTCTTCCGTCAACCTATGTGGCCGCCATCAATACTGGCAAGGG
TTTCCGCCTACCATTGTAGAAGGTGGTTCCCGTTATGACCTGGACCTCTCCGCTCTTTTG
GCCATGTATATCCTATATGATTATTGCGATTGGTTTATTCTTCCGGAATGCGTGCGTAGA
GGTCGCACATTACGCATCCGGATCTCCGACGTCGGACTGATGCGGTGGCCTTCGACAACC
GCAACCTACCCGAGCTCCTCAATTTGCATAGTGAAGGAACGCTTCCCTTCCTGTACTCCT
GCTCGGGAGACTACCCTAGCTGGCGCGGTAAGTTCAATGGATGTCTTGCCCTTAACCACG
GCGTATCCTAGGCTGAATTTGTGTTCGTCCTGTCTAGGAGCAGTACGCCAATTATCGAAT
CTACCGCATAGGAGTCGCACATCTCCATGCTATTCTTGCGTGTGCAGGTTGGGAGTTAGA
CACCTGGTCATCGGGGACAGGGTAAATCAGGCGTCAATAAGTTCAGCTAGCGAATTCCCT
ATCGTCTCTTCTGTCAAGCTCCATGGACTACGAGGGGTAATTGCGTTGGACAGCTATCGC
TACTTGTTAAATACGGACAACGGTAACCTTTTCTCTCGCGGGCCCGTATCCTGCCCCGTT
GAGTACGTACCGTATAAGCTCATCGCGGTACATAGGCCTATTATGCTGCTGCGCATGTAC
CTAACTCCTATGCGGAGTATGGTGGGTGCTCTGTTTTATAAACGGGACTTCAGTGCATGT
CTCGCGAGATGCTCCAGGGGATACGAACGATATTATAAACACCTTAGAGAAACCGTTGCG
TGCAAACGGAAATTGCCCTTGGTACTGCCTCGTCTAGGGACCGTAACCGGCAATAGTATG
GCATCCCTGACGAGGGCGGCACTTGTTAGCTCTAAGACTATGCTCCATTCCTATCTATGT
GTTAGTGGATTAGACCGGTCACACGCAGTCTGGACCATTGCAGAAGCCACCTTGCCCTAT
CAGGGTTGCCGTCTGCATCCAAATCCGTCGCAACGATCTAGGGGATTACGAAGCGAGCAC
>internal_node16071
CGGCACATAACCAGCTACCACTCGGGGTCGAGTTGCATGATTAGCCCTGCCTATCGGGAT
GATCCTATGCTAGACCAGTCGGCTAGTTCTGAGGCCATTTTTCGCGATTGCATCCGAGCG
GTGACGCCAAGCAGTAGTTCTTCCGTCAACCTATGTGGCCGCCATCAATACTGGCAAGGG
TTTCCGCCTACCATTGTAGAAGGTGGTTCCCGTTATGACCTGGACCTCTCCGCTCTTTTG
GCCATGTATATCCTATATGATTATTGCCATTGGTTTATTCTTCCGGAATGCGTGCGTAGA
GGTCGCACATTACGCATCCGGATCTCCGACGTCGGACTGATGCGGTGGCCTTCGACAACC
GCAACCTACCCGAGCTCCTCAATTTGCATAGTGAAGGAACGCTTCCCTTCCTGTACTCCT
GCTCGGGAGACTACCCTAGCTGGCGCGGTAAGTTCAATGGATGTCTTGCCCTTAACCACG
GCGTATCCTAGGCTGAATTTGTGTTCGTCCTGTCTAGGAGCAGTACGCCAATTATCGAAT
CTACCGCATAGGAGTCGCACATCTCCATGCTATTCTTGCGTGTGCAGGTTGGGAGTTAGA
CACCTGGTCATCGGGGACAGGGTAAATCAGGCGTCAATAAGTTCAGCTAGCGAATTCCCT
ATCGTCTCTTCTGTCAAGCTCCATGGACTACGAGGGGTAATTGCGTTGGACAGCTATCGC
TACTTGTTAAATACGGACAACGGTAACCTTTTCTCTCGCGGGCCCGTATCCTGCCCCGTT
GAGTACGTACCGTATAAGCTCATCGCGGTACATAGGCCTATTATGCTGCTGCGCATGTAC
CTAACTCCTATGCGGAGTATGGTGGGTGCTCTGTTTTATAAACGGGACTTCAGTGCATGT
CTCGCGAGATGCTCCAGGGGATACGAACGATATTATAAACACCTTAGAGAAACCGTTGCG
TGCAAACGGAAATTGCCCTTGGTACTGCCTCGTCTAGGGACCGTAACCGGCAATAGTATG
GCATCCCTGACGAGGGCGGCACTTGTTAGCTCTAAGACTATGCTCCATTCCTATCTATGT
GTTAGTGGATTAGACCGGTCACACGCAGTCTGGACCATTGCAGAAGCCACCTTGCCCTAT
CAGGGTTGCCGTCTGCATCCAAATCCGTCGCAACGATCTAGGGGATTACGAAGCGAGCAC
>internal_node16078
CGGCACATAACCAGCTACCACTCGGGGTCGAGTTGCATGATTAGCCCTGCCTATCGGGAT
GATCCTATGCTAGACCAGTCGGCTAGTTCTGAGGCCATTTTTCGCGATTGCATCCGAGCG
GTGACGCCAAGCAGTAGTTCTTCCGTCAACCTATGTGGCCGCCATCAATACTGGCAAGGG
TTTCCGCCTACCATTGTAGAAGGTGGTTCCCGTTATGACCTAGACCTCTCCGCTCTTTTG
GCCATGTATATCCTATATGATTATTGCCATTGGTTTATTCTTCCGGAATGCGTGCGTAGA
GGTCGCACATTAGGCATCCGGATCTCCGACGTCGGACTGATGCGGTGGCCTTCGACAACC
GCAACCTACCCGAGCTCCTCAATTTGCATAGTGAAGGAACGCTTCCCATCCTGTACTCTT
GCTCGGGAGACTACCCTAGCTGGCGCGGTAAGTTCAATGGATGTCTGGCCCTTAACCACG
GCGTATCCTAGGCTGAATTTGTGTTCGTCATGTCTAGGAGCAGTACGCCAATTATCGAAT
CTACCGCATAGGAGTCGCACATCTCCATGCTATTCTTGCGTGTGCAGGTTGGGAGTTAGA
CACCTGGTCTTCGGGGACAGGGTAAATCAGGCGTCAATAAGTTCAGCTTGCGAATTCCCT
ATCGTCTCTTCTGTCAAGCTCCATGGACTACGAGGGGTAATTGCGTTGGACAGCCATCGC
TACTTGTTAAATACGGACAACGGTAACCGTTTCTCTCGCGGGCCCGTATCCTGCCCCGGT
GAGTTCGTACCGTATAAGCTCATCGCGGTTCATAGGCCTATTATGCTGCTGCGCATGAAC
CTAACTCGTATGCGGAGTATGGTGGCTGCTCTGTTTTATAAACGGGACTTCAGTGCATGT
CTCGCGAGATGCTCCAGGGGATATGAACGATACTATAAACACCTTAGAGAAACCTTTGCG
TGCAGACGGAAATTGCCCTTGGTACTGCCTCGTCTAGGGACCGTAACCGGCAATAGTATG
GCTTCCCTGACGAGGGCGGCACTTGTTAGCTCTAAGACTATGCTCCATTCCTATCTATGT
GTTAGTGGATTACACCGGTCACACGCAGTCTGGACCATTGCAGAAGCCACCTTGCCCTAT
CAGGGTTGCCGTCTGCATCCAAATCCGTCGCAACGATCTAGGGGATTACGAAGCGAGCAC
>internal_node16079
CGGCACATAACCAGCTACCACTCGGGGTCGAGTTGCATGATTAGCCCTGCCTATCGGGAT
GATCCTATGCTAGACCAGTCGGCTAGTTCTGAGGCCATTTTTCGCGATTGCATCCGAGCG
GTGACGCCAAGCAGTAGTTCTTCCGTCAACCTATGTGGCCGCCATCAATACTGGCAAGGG
TTTCCGCCTACCATTGTAGAAGGTGGTTCCCGTTATGACCTAGACCTCTCCGCTCTTTTG
GCCATGTATATCCTATATGATTATTGCCATTGGTTTATTCTTCCGGAATGCGTGCGTAGA
GGTCGCACATTAGGCATCCGGATCTCCGACGTCGGACTGATGCGGTGGCCTTCGACAACC
GCAACCTACCCGAGCTCCTCAATTTGCATAGTGAAGGAACGCTTCCCATCCTGTACTCCT
GCTCGGGAGACTACCCTAGCTGGCGCGGTAAGTTCAATGGATGTCTGGCCCTTAACCACG
GCGTATCCTAGGCTGAATTTGTGTTCGTCATGTCTAGGAGCAGTACGCCAATTATCGAAT
CTACCGCATAGGAGTCGCACATCTCCATGCTATTCTTGCGTGTGCAGGTTGGGAGTTAGA
CACCTGGTCTTCGGGGACAGGGTAAATCAGGCGTCAATAAGTTCAGCTTGCGAATTCCCT
ATCGTCTCTTCTGTCAAGCTCCATGGACTACGAGGGGTAATTGCGTTGGACAGCCATCGC
TACTTGTTAAATACGGACAACGGTAACCGTTTCTCTCGCGGGCCCGTATCCTGCCCCGGT
GAGTTCGTACCGTATAAGCTCATCGCGGTTCATAGGCCTATTATGCTGCTGCGCATGAAC
CTAACTCCTATGCGGAGTATGGTGGCTGCTCTGTTTTATAAACGGGACTTCAGTGCATGT
CTCGCGAGATGCTCCAGGGGATATGAACGATATTATAAACACCTTAGAGAAACCTTTGCG
TGCAGACGGAAATTGCCCTTGGTACTGCCTCGTCTAGGGACCGTAACCGGCAATAGTATG
GCTTCCCTGACGAGGGCGGCACTTGTTAGCTCTAAGACTATGCTCCATTCCTATCTATGT
GTTAGTGGATTACACCGGTCACACGCAGTCTGGACCATTGCAGAAGCCACCTTGCCCTAT
CAGGGTTGCCGTCTGCATCCAAATCCGTCGCAACGATCTAGGGGATTACGAAGCGAGCAC
>internal_node59
GGGCACATTACCAGCTACCGCTCGGGGGCGAGGTGCATGATTAGCCCTGCCTATCGGGGT
GATCCTATGCTAGACCAGTCGGCTAGTACTGAGGCCATTTTTCGCGATTGCATCCGACCG
ACGACGCCAAGCAGTAGTTGTTCCGTCAACCTATGCGGCCGCCATCAAAACCGGCAAGAG
TTTCCGCCTACCATGGTAGAATGTGGTTCCCGTTATGATCTGGACCTATCCGGTCTTTTG
GCAATGGATATCCTATGTGATTATTGCCATTGGTTTCTTCTTCCGGAATGCGTACGTAGA
GGTCGCACATTAGGCATGTGCATCTCCGCCGTCGGACTTATGCGCTGGCCTTCGACAACC
GCAACCTACCCGAGTTCCTCCATGTGCATAGTGAAGGAACGCTTCCCTTCATGTACTCCT
ACTCGGGAGACTACCCTAGCTGGCGCGGTAAGTTCAATGGATGTCTGGCACTTAACCACG
GCGTGCCCTAGGCTGAATTTGTGTTCGTCATGTCTAGGAGCAGTACGCCAATTATCGAAT
CTACCGTATAGGAATCGCACATCTCCATGCTATTCTTGCGTATGCAGGTTGGGAGTTAGA
CACCTGGTCATCCGGGACAGGGCAAATCAGGCGTCAATAAGTTCAGCGAACGAATCCCCT
ATCGTCTCTTCTGTCAAGCGCCATGGGCTACGAGGGGTAATTGCGTTGGACAGCCATTGC
TACTTGTTAAATACGGACAACGGTAACCGTTTCTCTCGCAGGCCCGTATCCTGCCCCGGT
GAGTACGTACCGTATAAGCTGATCGCGGTTCATAGGCCTTTTATGCTGCAGCGCTTTAAC
CTAACTACTATGCAGAGTATGGTGGCTGCTCTGGTTTATAAACGGGACTTCAGTGCATGT
CTTGCGAAATGCTCAAGGGGATACGAACGATATTTTAAACACCTTAGAGAAACCGTTGCG
TGCAGACGGAAATTGCCTCTGCTACTGCCTCGTCTAGGGACCGTAACCGGAAATAGTATG
GCATCCCTTACGAGGGCGGCACCTGTTAGCTCTAAAACGATGCTCCAATCCTATCTATGT
GTTAGCGGTTTACACCGGTCACATGCAGTCTGGACCATTGCAGAAGCCACCTTGCCCTAT
CAGGGTTGCCGTCTGCCTCCAAATCCGTCGCAACGATCTAGGGGATTAAGAAAAGAGCAC
>t6340
CGGCACATAACCAGCTACCTCTCGTGGTCGAGTTGCATCATTAGCCCTGCCTATCGGGGT
GATCCTATGCTAGACCAGTCGGCTAGTTCTGAGGCCATTTTTCGCGATTGCATCCGACCG
ACGACGCCAAGCAATAGTTGTTCCGTCAACCTATGTGGCCGCCATCAACACCGGCAAGGG
TTTCCGCCTACCATGGTAGAAGGCGGTTCCCGTTATGATCTAGACCTATCCGGTCTTTTG
GCCATAGATATCCTATGTGATTATTGCCATTGGTTTCTTCTTCCGGAATGCGTGCGTAGA
GGTCGCACATTAGGCATGTGGATCTCCGACGTCGGTCTGATGCGCTGGCCTTCACCAACC
GCAACCTACCCGAGCTCCTCAATGTGTATAGTGAAGGAACGCTTCCCTTTTTGTACTCCT
GCCCGGGAGACTACCCTAGCTGGCGCGGTAAGTTCAATGGATGTCTGCCACTTAACCACG
GCGTGCCCTACGCTGAATTTGTGTTCGTCATGTCTAGGAGCAGTACGACAATTATCGAAT
CTACCGTATAGGAGTCGCACATCTGCATCCTATTCTTGCGTGTGCAGGTTGGGATTTAGA
CACCTGGTCATCAGGGACAGGGCAAATCAGGCGTCAATAAGTTCAGCGAGGGAATTCCCT
ATCGTCTCTTCTGTCAAGCCTCATGGGCTACGAGGGGTAATTGCGTTGGACAGCCATTGC
TACTTGTTAAATACGGACAACGGTAACCGTTTCTCTCGCAGGCCAGTATCCTGCCCCGGT
GAGTACCTCCCGTATAAGCTGATCGCGGTTCATAAGCCTTTTATGCTGCTGCGCTTGAAC
CTAACTCCTATGCAGAGTATGGTGGCTGCTCTGTTTTATAAACGGGACTTCATTGCATGT
CTCGCGAGATGCTCCAGGGGTTGCGAACGATATTTTAAACACCTTAGAGAAACCGTTGCG
TGCAGACGAAAATTGCCACTGGTACTGCCTCGTCTAGGGACCGTAACCGGAAATAGTATG
TCATCCCTGACGAGGGCGTCACCTGATAGCTCTAAGACTATGCTCCATTCCTATCTATGT
GTTAGCGGTTTACACCGGTCACATGCTGTCTGGACCATTGCAGAAGCCACCTTCCCCTAT
CAGGGTTGCCGTCTGCATACAAATCAGTGGCAACGATCTAGGGGATTACGAAGAGAGGAC
>internal_node12010
CCGCACATAACCAGCTACGGCTCGGGGTTGAGTTGCATGATTAGCCCTGCCTATCGGGGT
GATCCTATGCGAGACCAGTCAGCGAGTTCTGAGGCCATTTTTCGCGATTGCATCCGACCG
ACGACTCCAAGCAGAAGTTGTTCCGTGAACCTATCTGGCCGCCAACAATACCGCCAAGGG
TTTCCGCCTACCATGGTAGAAGGTGGTTCCCGATATGATCTGGACCTATCCGCTCATTTG
GCCATGTATAACCTATGTGAATATTGCCATTCGTTTCTTTTTCCGGAATGCGTGCGTAGA
GGTCGCACATTAGGCATGTGGATCGCCGACGTCGGACTGATGCGCTGGCCCTCGACAACC
GCAACCTACCCGAGCTCCTCAATGTGTATGGTGAAGGAACGCTTCCCTTCTTGTACCCCT
GCTCGGGAGACTACCCTAGCTGGCGCAGTAAGTTCAATGGATGTCTGGCACTTAACCACG
GCGTACCCTAGGCTGAATTTGTGTTCGTCCTGTCTAGGAGCAGTACGCCAATTATCAAAT
CTACCGTATAGCAGTCGCGCATCTCCATGCTACTCTTGCGTGTGCAGGTTCGGAGTTAGA
CACCTGGTCATCCGGGACAGGGCAAATCAAGCGTCAATAAGCTCAGCGAGCGAATTCCCT
ATCGTCTCTTCTGTCAAGCGGCATGGTCTACGAGGGGTAATTGCGTTGGACAGGCATTGC
TACTTAGTAAATACGGACAACGGTAACCGTTTCTCTCGCAGGCCAGTATCCTGCCCCGTT
GAGTACGTACCGTATAAGCTCATCGCGGTTCATAGGCCTTTTATGCTGCTGCGCTTGAAC
CTAACTCCTATGCGGAGCAGGGTGGCTGCTCTGTTTTATAAACGGAACTTCAGTGCAGGT
CTCGCGCGATGCGCCAGGGGATACGAACGATATTTTAAACACCTTAGAGAAGCCGTTGCG
TGCAGACGGAAATTGCCTCTGGTACTGCCTCGCCTAGGGACCGTAACCGGAAACAGCATG
GCATCCTTAACGAGGGCGGCACCTGTTAGCTCTAAGACTATGCTCCATTCCTATCTATGT
GTTAGCGGATTACACCGGTCACATGCAGTCTGGACCATCGCAGAAGCCGCCTTACCATAT
CAGGGGTGCCGTCTGCATCCAAAACCGCCGCAGCGATCTAGGGGATTACGAAGAGAACAC
>t1329
CGGCACATAACCAGCTACCTCTCGGGGTCGAGTTGCATGATTAGCCCTGCCTATCGGGGT
GACCCTATGCTAGACCAGTCGGCGAGTTCTGAGGCCATTTTTCGCGATTGCATCCGACCG
ACGACGGCAAGCAGTAGTTGTTCCGTAAACCTATGCGGATGCCATCAATACCGGCAAGGG
TTTCCGCCTGCCATGGTAGAAGGCGGTTCCCGTTATGATCTGGACCTATCCGGTCTTTTG
GCAATGGATATCCTATGTGATTATTGCCATTGGTTTCTGCTTCCGGAATGCGTGCGTAGA
GGTGGCACATTAGGCATGTCCATCTCCGACGTCGGACTGATGCGCTGGCCTTCGACGACC
GCAACCTACCCGAGCTCCTCCGTGTGTATAGTGAAGGAACGCTTCCCTTCATTTACGCCT
ACTCGGGAGACTACCCTAGCAGGCGCGGTAAGTTCAATGGATGTCTGGCACTTAACCACG
GCGTGCCCTAGGCTGAATTTGTGTTCGTCATGTCTAGGAGCAGTACGCCAATCATCAAAT
CTACCGTATAGGAATCGCATATCTCCATGCTATTCTTGCGTGTGCAGGTTGGGAGTTAGC
CACCTGGTCATCCGGGACAGGGCAAATCAAGCGTCAATAAGTTCAGCGAGCGTATCCCAC
ATCGTCTCTTCTGTCAAGCGCCATGGGCTACGAGGGGTAATTGCGTTGGACAGCCATTGC
TACTTGTTAAATACGGACACCGGTAACCGTTTCTCGCGCAGGCCCGTATCCTGCCCCGGT
GAGTACGTACCGTATAAGCTGATCGCGGTTCATAGGCCTTTTATGCTGCTGCGCTTGAAC
CTATCTCCTATGCAGAGTATGGTGGCTGCTCTGTTTTATAAACGGGACTTCAGTGCATGT
CTCGCGAGATGCTCCAGGGGATACGAACGATATTTTAAACACCTTAGAGAAGCCGTTTCG
TGCAGACGGAAATTGCCTCTGGTACTGCCTCGTCTAGGGAGCGTAACCGGAAATAGTATG
GCATCCCTCACGACGGCGGCACCTGTTAGCTCTAAAACTATGCTCCATTCCTATCTATGT
GTTAGCGGTTTACACCGATCACATGCAGTCTGCACCATTGCAGAAGCCACCTTGCCCTAT
CAGGGTTGCCGTCTGCCTCCAAATCCGTCGCAACGATCTAGGGGACTACGAAGAGATCAC
>t1328
CGGCACTTAACCAGCGACCTCTCGGGGTCGAGTTGCATGATTAGCCGTGCCTATCGGGGT
GATCCTATGCTAGACCAGTCGGCGAGTTCTGAGGCCATTTTTCGCGATTGCATCCGACCG
TCGACGGCAAGCAGTAGTTGTTCCGTCAACCTATGCGGATGCCATCAATACCGGCAAGGG
TTTCCGCCTGCCATGGTAGAAGGTGGTTCCCGTTATGATCTGGACCTATCCGGTCTTTTG
GCAATGGATATCCTATGTGATTATTGCCATTGGTTTCTGCTTCCGGAATGCGTGCGTAGA
GGTCGCACATTAGGCATGTGCATCTCCGACGTCGGACTGATGCGCTGGCCTTCGACAACC
GCAACCTACCCGAGCTCCTCCATGTGTATAGTGAAGGAACGCTTCCCTTCATTTACTCCT
ACTCGGGAGACTACCCTAGCAGGCGCGGTAAGTTCAATGGATGTCTGGCACTTAACCACG
GCGTGCCCTAGGCTGAATTTGTGTTCGTCATGTCTAGGAGCAGTACGCCAATTATCGAAT
CTACCGTATAGGAATCGCACATCTCCATGCTATTCTTGCGTGTGCAGGTTGGGAGTTAGA
CACCTGGTCAACCGGGACAGGGCAAATCAAGCGTCAATAAGTTCAGCGAGCGAATCCCCT
ATCGTCTCTTCTGTCAAGCGCCATGGGCTACGAGGGGTAATTGCGTTGGACAGCCATTGC
TACTTGTTAAATACGGACAACGGTAACCGTTTCTCGCGCAGGCCCGTCTCCTGCCCCGGT
GAGTACGTACCGTATAAGCTGATAGCGGTTCATAGGCCTTTTATGCTGCTGCGCTTGAAC
CTATCTCCTATGCAGAGTATGGTGGCTGCTCTGTTTTATAAAGGGGACTTCAGTGCATGT
CTCGCGAGATGCTCCAGGGGATACGAACGATATTTTAAACACCTTAGAGAAGCCGTTTCG
TGCAGACGGAAATTGCCTCTGGTACTGCCTCGTCGAGGGACCGTAACCGGAAATAGTATG
TCATCCCTCACAACGGCGGCACCTGTTAGCTCTAAAACTATGCTCCATTCCTATCTATGT
GTTAGCGGTTTACACCGATCACATGCAGTCTGCACCATTGCAGAAGCCACCTTGCCCTAT
CAGGGTTGCCGTCTGCCTCCAAATCCGTCGCAACGATCTAGGGGATTACGAAGAGATCAC
>t1327
CGGCACTTAACCAGCGACCTCTCGGGGTCGAGTTGCATGATTAGCCCTGCCTATCGGGGT
GATCCTATGCTAGACCAGTCGGCGAGTTCTGAGGCCATTTTTCGCGATTGCATCCGACCG
TCGACGGCAAGCAGTAGTTGTTACGTCAACCTATTCGGATGCCATCAATACCGGCAAGGG
TTTCCGCCTGCCATGGTAGAAGGTGGTTCCCGTTATGATCTGGACCTATCCGGTCTTTTG
GCAATGGATATCCTATGTGATTATTGCCATTGGTTTCTGCTTCCGGAATGCGTGCGTAGA
GGTCGCACATTAGGCATGTGCATCTCCGACGTCGGACTGATGCGCTGGCCTTCGACAACC
GAAACCTACCCGAGCTCCTCCATGTGTATAGTGAAGGAACGCTTCCCTTCATTTACTCCT
ACTCGGGAGACTACCCTAGCAGGCGCGGTAAGTTCAATGGATGTCTGGCACTTAACCACG
GCGTGCCCTAGGCTGAATTTGTGTTCGTCATGTCTAGGAGCAGTACGCCAATTATCGAAT
CTACCGTATAGGAATCGCACATCTCCATGCTATTCTTGCGTGTGCAGGTTGGGAGTTAGA
CACCTGGTCAACCGGGACAGGGCAAATCAAGCGTCAATAAGTTCAGCGAGCGAATCCCCT
ATCGTCTCTTCTGTCAAGCGCCATGGGCTACGAGGGGTAATTGCGTTGGACAGCCATTGC
TACTTGTTAAATACGGACAACGGTAACCGTTTCTCGCGCAGGCCCGTATCCTGCCCCGGT
GAGTACGTACCGTATAAGCTGATAGCGGTTCATAGGCCTTTTATGCTGCTGCGCTTGAAC
CTATCTCCTATGCAGAGTATGGTGGCTGCTCTGTTTTATAAAGGGGACTTCAGTGCATGT
CTCGCGAGATGCTCCAGGGGATACGAACGATATTTTAAACACCTTAGAGAAGCCGTTTCG
TGCAGACGGAAATTGCCTCTGGTATTGCCTCGTCGAGGGACCGTAACCGGAAATAGTATG
TCATCCCTCACAACGGCGGCACCTGTTAGCTCTAAAACTATGCTCCATTCCTATCTATGT
GTTAGCGGTTTACACCGATCACATGCAGTCTGCACCATTGCAGAAGCCACCTTGCCCTAT
CAGGGTTGCCGTCTGCCTCCAAATCCGTCGCAACGATCTAGGGGATTACGAAGAGATCAC
>t1326
CGGCACTTAACCAGCGACCTCTCGGGGTCGAGTTGCATGATTAGCCCTGCCTATCGGGGT
GATCCTATGCTAGACCAGTCGGCGAGTTCTGAGGCCATTTTTCGCGATTGCATCCGACCG
ACGACTGCAAGCAGTAGTTGTTCCGTCAACCTATGCGGATGCCATCAATACCGGCAAGGG
TTTCCGCCTGCCATGGTAGAAGGTGGTTCCCGTTATGATCTGGACCTATCCGGTCTTTTG
GCAATGGATATCCTATGTGATTATTGCCATTGGTTTCTGCTTCCGGAATGCGTGCGTAGA
GGTCGCACATTAGGCATGTGCATCTCCGACGTCGGACTGATGCGCTGGCCTTCGACAACC
GCTACCTACCCGAGCTCCTCCATGTGTATAGTGAAGGAACGCTTCCCTTCATTTACTCCT
ACTCGGGAGACTACCCTAGCAGGCGCGGTAAGTTCAATGGATGTCTGGCACTTCACCACG
GCGTGCCCTAGGCTGAATTTGTGTTCGTCATGTCTAGGAGCAGTACGCCAATTATCGAAT
CTACCGTATAGGAATCGCACATCTCCATGCTATTCTTGCGTGTGCAGGTTGGGAGTTAGA
CACCTGGTCAACCGGGACAGGGCAAATCAAGCGTCAATAAGTTCAGCGAGCGAATCCCCT
ATCGTCTCTTCTGTCAAGCGCCATGGGCTACGAGGGGTAATTGCGTTGGACAGCCATTGC
TACTTGTTAAATACGGACAACGGTAACCGTTTCTCGCGCAGGCCCGTATCCTGCCCCGGT
GAGTACGTACCGTATAAGCTGATAGCGGTTCATAGGCCTTTTATGCTACTGCGCTTGAAC
CTATCTCCTATGCAGAGTATGGTGGCTGCTCTGTTTTATAAAGGGGACTTCAGTGCATGT
CTCGCGAGATGCTCCAGGGGATACGAACGATATTTTAAACACCTTAGAGAAGCCGTTTCG
TGCAGACGGAAATTGCCTCTGGTACTGCCTCGTCGAGGGACCGTAACCGGAAATAGTATG
TCATCCCTCACAACGGCGGCACCTGTTAGCTCTAAAACTATGCTCCATTCCTATCTATGT
GTTAGCGGTTTACACCGATCACATGCAGTCTGCACCATTGCAGAAGCCACCTTGCCCTAT
CAGGGTTGCCGTCTGCCTCCAAATCCGTCGCAACGATCTAGGGGATTACGAAGAGATCAC
>t1325
CGGCACTTAACCAGCGACCTCTCGGGGTCGAGTTGCATGATTAGCCCTGCCTATCGGGGT
GATCCTATGCTAGACCAGTCGGCGAGTTCTGAGGCCATTTTTCGCGATTGCATCCGACCG
ACGACGGCAAGCAGTAGTTGTTCCGTCAACCTATGCGGATGCCATCAATACCGGCAAGGG
TTTCCGCCTGCCATGGTAGAAGGTGGTTCCCGTTATGATCTGGACCTATCCGGTCTTTTG
GCAATGGATATCCTATGTGATTATTGCCATTGGTTTCTGCTTCCGGAATGCGTGCGTAGA
GGTCGCACATTAGGCATGTGCATCTCCGACGTCGGACTGATGCGCTGGCCTTCGACAACC
GCAACCTACCCGAGCTCCTCCATGTGTATAGTGAAGGAACGCTTCCCTTCATTTACTCCT
ACTCGGGAGACTACCCTAGCAGGCGCGGTAAGTTCAATGGATGTCTGGCACTTAACCACG
GCGTGCCCTAGGCTGAATTTGTGTTCGTCATGTCTAGGAGCAGTACGCCAATTATCGAAT
CTACCGTATAGGAATCGCACATCTCCATGCTATTCTTGCGTGTGCAGGTTGGGAGTTAGG
CACCTGGTCAACCGGGACAGGGCAAATCAAGCGTCAATAAGTTCAGCGAGCGAATCCCCT
ATCGTCTCGTCTGTCAAGCGCCATGGGCTACGAGGGGTAATTGCGTTGGACAGCCATTGC
TACTTGTTAAATACGGACAACGGTAACCGTTTCTCGCGCAGGCCCGTATCCTGCCCCGGT
GAGTACGTACCGTATAAGCTGATAGCGGTTCATAGGCCTTTTATGCTACTGCGCTTGAAC
CTATCTCCTATGCAGAGTATGGTGGCTGCTCTGTTTTATAAAGGGGACTTCAGTGCATGT
CTCGCGAGATGCTCCAGGGGATACGAACGATATTTTAAACACCTTAGAGAAGCCGTTTCG
TGCATACGGAAATTGCCTCTGGTACTGCCTCGTCGAGGGACCGTAACCGGAAATAGTATG
TCATCCCTCACAACGGCGGCACCTGTTAGCTCTAAAACTATGCTCCATTCCTATCTATGT
GTTAGCGGTTTACACCGATCACATGCAGTCTGCACCATTGCAGAAGCCACCTTGCCCTAT
CAGGGTTGCCGTCTGCCTCCAAATCCGTCGCAACGATCTAGGGGATTACGAAGAGATCAC
>t1324
CGGCACTTAACCAGCTACCTCTCGGGGTCGAGTTGCATGATTAGCCCTGCCTATCGGGGT
GATCCTATGCTAGACCAGGCGGCGAGTTCTGAGGCAATTTTTCGCGATTGCATCCGACCG
ACGACGGCAAGCAGTAGTTGTTCCGTCAACCTATGCGGATTCCATCAGTACCGGCAAGGG
TTTCCGCCTGCCATGGTAGAAGGTGGTTCCCGTTATGATCTGGACCTATCCGGTCTTTTG
GCCATGGATATCCTATGTGATTATTGCCATTGGCTTCTGCTTCCGGAATGCGTGCGTAGA
GGTCGCACATTAGGCATGTGCATCTCCGACGTCGGACTGATGCGCTGGCCATCGACAACC
GCAACCTACCCGAGCTCCTCCATGTGTATAGTGAAGGAACGCTTCCCTTCATTTACTCCT
ACTCGGGAGACTACCCTAGCAGGCGCGGTAAGTTCAATGGATGTCTGCCACTTAACCACG
GCGTGCCCTAGGCTGAATTTGTGTTCGTCATGTCTAGGAGCAGTACGCCAATTATCGAAT
CTACCGTATAGGAATCGCACATCTCCATGCTATTCTTGCGTGTGCAGGTTGGGTGTTAGA
CACCTGGTCAACCGGGACAGGGCAAATCAAGCGTCAATAAGTTCAGCGAGCGAATCCCCT
ATCGTCTCTTCTGTCAAGCGCCATGGGCTACGAGGGGTAATTGCGTTGGACAGCCATTGC
TACTTGTTAAATACGGACAACGGTAACCGTTTCTCGCGCAGGCCCGTATCCTGCCCCGGT
GAGTACGTACCGTATAAGCTGATAGCGGTTCATAGGCCTTTTATGCTGCTGCGCTTGAAC
CTATCTCCTATGCAGAGTATGGTGGCTGCTCTGTTTTATAAACGGGACTTCAGTGCATGT
CTCGCGAGATGCTCCAGGGGATACGAACGATATTTTAAACACCTTAGAGAAGCCGTTTCG
TGCAGACGGAAATTGCCTCTCGTACTGCCTCGTCGAGGGACCGTAACCGGAAATAGTATG
GCATCCCTCACGACAGCGGCACCTGTTAGCTCTCAAACTATGCTCCATTCCTATCTATGT
GTTAGCGGTTTACACCGATCACATGCAGTCTGCACCATTGCAGAAGCCACCTTGCCCTAT
CAGGGTTGCCGGCTGCCTCCAAATCCGTCGCAACGATCTAGGGGATTACGAAGAGATCAC
>t1323
CGGCACTTAACCAGCTACCTCTCGGGGTCGAGTTGCATGATTAGCCCTGCCTATCGGGGT
GATCCTATGCTAGACCAGGCGGCGAGTTCTGAGGCAATTTTTCGCGATTGCATCCGACCG
ACGACGGCAAGCAGTAGTTGTTCCGTCAACCTATGCGGATGCCATCAGTACCGGCAAGGG
TTTCCGCCTGCCATGGTAGAAGGTGGCTGCCGTTATGATCTGGACCTATCCGGTCTTTTG
GCAATGGATATCCTATGTGATTATTGCCATTGGCTTCTGCTTCCGGAATGCGTGCGTAGA
GGTCGCACATTAGGCATGTGCATCTCCGACGTCGGACTGATGCGCTGGCCTTCGACAACC
GCAACCTACCCGAGCTCCTCCATGTGTATAGTGAAGGAACGCTTCCCTTCATTTACTCCT
ACTCGGGAGACTACCCTAGCAGGCGCGGTAAGTTCAATGGATGTCTGCCACTTAACCACG
GCGTGCCCTAGGCTGAATTTGTGTTCGTCATGTCTAGGAGCAGTACGCCAATTATCGAAT
CTACCGTATAGGAATCGCACATCTCCATGCTATTCTTGCGTGTGCAGGTTGGGTGTTAGA
CACCTGGTCAACCGGGACAGGGCAAATCAAGCGTCAATAAGTTCAGCGAGCGAATCCCCT
ATCGTCTCTTCTGTCAAGCGCCATGGGCTACGAGGGGTAATTGCGTTGGACAGCCATTGC
TACTTGTTAAATACGGACAACGGTAACCGTTTCTCGCGCAGGCCCGTATCCTGCCCCGGT
GAGTACGTACCGTATAAGCTGATAGCGGTTCATAGGCCTTTTATGCTACTGCGCTTGAAC
CTATCTCCTATGCAGAGTATGGTGGCTGCTCTGTTTTATAAACGGGACTTCAGTGCATGT
CTCGCGAGATGCTCCAGGGGATACGAACGATATTTTAAACACCTCAGAGAAGCCGTTTCG
TGCAGACGGAAATTGCCTCTCTTACTGCCTCGTCGAGGGACCGTAACCGGAAATAGTATG
GCATCCCTCACGACGGCGGCACCTGTTAGCTCTAAAACTATGCTCCATTCCTATCTATGT
GTTAGCGGTTTACACCGATCACATGCAGTCTGCACCATTGCAGAAGCCACCTTGCCCTAT
CAGGGTTGCCGGCTGCCTCCAAATCCGTCGCAACGATCTAGGGGATTACGAAGAGATCAC
>t1322
CGGCACTTAACCAGCTACCTCTCGGGGTCGAGTTGCATGATTAGCCCTGCCTATCGTGGT
GATCCTATGCTTGACCAGTCGGCGAGTTCTGAGGCAATTTTTCGCGATTGCATCCGACCG
ACGACGGCAAGCAGTAGTTGTCCCGTCAACCTATGCGGATGCCATCAATACCGGCAAGGG
TTTCCGCCTGCCATGGTAGAAGGTGGTTCCCGTTATGATCTGGACCTATCCGGTCTTTTG
GCAATGGATATCCTATGTGATTATTGCCATTGGTTTCTGCTTCCGGAATGCGTGCGTAGA
GGTCGCACATTAGGCATGTGCAACTCCGACGTCGGACTGATGCGCTGGCCTTCGACAACC
GCAACCTACCCGAGCTCCTCCATGTGTATAGTGAAGGAACGCTTCCCTTCATTTACTCCT
ACTCGGGAGACTACCCTAGCAGGCGCGGTAAGTTCAATGGATGTCTGCCACTTAACCACG
GCGTGCCCTAGGCTGAATTTGTGTTCGTCATGTCTAGGAGCAGTACGCCAATTATCGAAT
CTACCGTATAGGAATCGCACATCTCCATGCTATTCTTGCGTGTGCAGGTTGGGTGTTAGA
CACCTGGTCAACCGGGACAGGGCAAATCAAGCGTCAATAAGTTCAGCGAGCGAATCCCCT
ATCGTCTCTTCTGTCAAGCGCCATGGGCTACGAGGGGTAATTGCGTTGGACAGCCATTGC
TACTTGTTAAATACGGACAATGGTAACCGTTTCTCGCGCAGGCCCGTATCCTGCCCCGGT
GAGTACGTACCGTATAAGCTGATAGCGGTTCATAGGCCTTTTATGCTGCTGCGCTTGAAC
CTATCGTCTATGCAGAGTATGGTGGCTGCTCTGTTTTATAAACGGGACTTCAGTGCATGT
CTCGCGAGATGCTCCAGGGGATACGAACGATATTTTAAACACCTTAGAGAAGCCGTTTGG
TGCAGACGGAAATTGCCTCTGGTACTGCCTCGTCGAGGGACCGTAACCGGAAATAGTATG
GCATCCCTCACGACGGCGGCACCTGTTTGCTCTAAAACTATGCTCCATTCCTATCTATGT
GTTAGCGGTTTACACCGATCACATGCAGTCTGCACCATTGCAGAAGCCACCTTGCCCTAT
CAGGGTTGCCGGCTGCCTCCAAATCAGTCGCAACGATCTAGGGGATTACGAAGAGATCAC
>t1321
CGGCACTTAACCAGCTACCTCTCGGGGTCGAGTTGCATGATTAGCCCTGCCTATCGTGGT
GATCCTATGCTAGACCAGTCGGCGAGTTCTGAGGCAATTTTTCGCGATTGCATCCGACCG
ACGACGGCAAGCAGTAGTTGTCCCGTCAACCTATGCGGATGCCATCAATACCGGCAAGGG
TTTCCGCCTGCCATGGTAGAAGGTGGTTCCCGTTATGATCTGGACCTATCCGGTCTTTTG
GCAATGGATATCCTATGTGATTATTGCCATTGGTTTCTGCTTCCGGAATGCGTGCGTAGA
GGTCGCACATTAGGCATGTGCATCTCCGACGTCGGACTGATGCGCAGGCCTTCGACAACC
GCAACCTACCCGAGCTCCTCCATGTGTATAGTGAAGGAACGCTTCCCTTCATTTACTCCT
ACTCGGGAGACTACCCTAGCAGGCGCGGTAAGTTCAATGGATGTCTGCCACTTAACCACG
GCGTGCCCTAGGCTGAATTTGTGTTCGTCATGTCTAGGAGCAGTACGCCAATTATCGAAT
CTACCGTATAGGATTCGCACATCTCCATGCTATTCTTGCGTGTGCAGGTTGGGTGTTAGA
CACCTGGTCAACCGGGACAGGGCAAATCAAGCGTCAATAAGTTCAGCGAGCGAATCCCCT
ATCGTCTCTTCTGTCAAGCGCCATGGGCTACGAGGGGTAATTGCGTTGGACAGCCATTGC
TACTTGTTAAATACGGACAATGGTAACCGTTTCGCGCGCAGGCCCGTATCCTGCCCCGGT
GAGTACGTACCGTATAAGCTGATAGCGGTTCATAGGCCTTTTATGCTGCTGCGCTTGAAC
CTATCTTCTATGCGGAGTATGGTGGCTGCTCTGTTTTATAAACGGGACTTCAGTGCATGT
CTCGCGAGATGCTCCAGGGGATACGAACGATATTTTAAACACCTTAGAGAAGCCGTTTGG
TGCAGACGGAAATTGCCTCTGGTACTGCCTCGTCGAGGGACCGTAACCGGAAATAGTATG
GCATCCCTCACGACGGCGGCACCTGTTAGCTCTAAAACTATGCTCCATTCCTATCTATGT
GTTAGCGGTTTACACCGATCACATGCAGTCTGCACCATTTCAGAAGCCACCTTGCCCTAT
CAGGGTTGCCGGCTGCCTCCAAATCAGTCGCAACGATCTAGGGGATTACGAAGAGATCAC
>t1320
CGGCACATAACCAGCTACCTCTCGGGGTCGAGTTGCATGATTAGCCCTGCCTATCGGGGT
GATCCTATGCTAAACCAGTCGGCGAGTTCTGAGGCCATTTTTCGCGATTGCATCCGACCG
ACGACGGCAAGCAGTAGTTGTTACGTCAACCTATGCGGATGCCATCAATACCGGCAAGGG
TTTCCGCCTGCCATGGTAGAAGGTGGTTCCCGTTATGATCTGGACCTATCCGGTCTTTTG
GCAATGGATATCCTATGTGATTATTGCCATTGGTTTCTGCTTCCGGAATGCGTGCGTAGA
GGTCGCTCATTAGGCATGTGCATCTCCGACGTCGGACTCATGCGCTGGCCTTCGACAACC
GCAACCTACCCGAGCTCCTCCATGTGTATAGTGAAGGAACGCTTCCCTTCATTTACTCCT
ACTCGGGAGACTACCCTAGCAGGCGCGGTAAGTTCAATGGATGTCTGGCACTTAACCACG
GCGTGCCCTAGGCTGAATTTGTGTTCGTCATGTCTAGGAGCAGTACGCCAATTATCGAAT
CTACCGTATAGGAATCGCACATCTCCATGCTATTCTTGCGTGTGCAGGTTGGGAGTTAGA
CACCTGGTCATCCGGGACAGGGCAAATCAAGCGTCAATAAGTTCAGCGAGCGAATCCCCT
ATCGTCTCTTCTGTCAAGCGCCATGGGCTACGAGGGGTAATTGCGTTGGACAGCCATTGC
TACTTGTTAAATACGGACAACGGTAACCGTTTCTCGCGCAGGCCCGTATCCTGCCCCGGT
GTGTACGTACCGTATAAGCTGATAGCGGTTCATAGGCCTTTTATGCTGCTGCGTTTGAAC
CTATCTCCTATGCAAAGTATGGTGGCTGCTCTGTTTTATAAACGGGACTTCAGTGCATGT
CTCGCGAGATGCTCCAGGGGATACGAACGATATTTCAAACACCTTAGAGAAGCCGTTTCG
TGCAGACGGAAATTGCCTCTGGTACTGCCTCGTCGAGGGACCGTAACCGGAAATAGTATG
GCATCCCTCACGACGGCGGCACCTGTTAGCTCTAAAACTATGCTCCATTCCTATCTATGT
GTTAGCGGTTTACACCGATCACATGCAGTCTGCACCATTGCAGAAGCCACCGTGCCCTAT
CAGGGTTGCCGTCTGCCTCCAAATCCGTCGCAACGATCTAGGGGATTACGAAGAGATCAC
>internal_node12013
CCGCACATAACCAGCTACGCCTCGGGGTCGAGTTGCATGATTAGCCCTGCCTATCGGGGT
GATCCTATGCGAGACCAGTCAGCGAGTTCTGAGGCCATTTTTCGCGATTGCATCCGACCG
ACGACTCCAAGCAGAAGTTGTTCCGTGAACCTATGTGGCCGCCAACAATACCGCCAAGGG
TTTCCGCCTACCATGGTAGAAGGTGGTTCCCGATATTATCTGGACCTATCCGCTCTTTTG
GCCATGTATAACCTATGTGAATATTGCCATTGGTTTCTTTTTCCGGAATGCGTGCGTAGA
GGTCGCACATTAGGCATGTGGATCGCCGACGTCGGACTGATGCGCTGGCCCTCGACAACC
GCAACCTACCCGAGCTCCTCAATGTGTATGGTGAGGGAACGCTTCCCTTCTTGTACTCCT
GCTCGGGAGACTACCCTAGCTGGCGCAGTAAGTTCAATGGATGTCTGGCACTTAACCACG
GCGTACCCTAGGCTGAATTTGTGTTCGTCCTGTCTAGGAGCAGTACGCCAATTATCAAAT
CTACCGTATAGGAGTCGCACATCTCCATGCTACTCTTGCGTGTGCAGGTTCGGAGTTAGA
CACCTGGTCATCCGGGACAGGGCAAATCAAGCGTCAATAAGCTCAGCGAGCGAATTCCCT
ATCGTCTCTTCTGTCAAGCGGCATGGTCGACGAGGGGTAATTGCGTTGGACAGGCATTGC
TACTTGGTAAATACGGACAACGGTAACCGTTTCTCTCGCAGGCCAGTATCCTGCCCCGGT
GAGTACGTACCGTATAAGCTCATCGCGGTTCATAGGCCTTTTATGCTGCCGCGCTTGAAC
CTAACTCCTATGCGGAGCAGGGTGGCTGCTCTGTTTTATAAACGGGACTTCAGTGCATGT
CTCGCGCGATGCACCAGGGGATACGAACGATATTTTAAACACCTTAGAGAAGCCGTTGCG
TGCAGACGGAAATTGCCTCTGGTACTGCCTCGCCTAGGGACCGTAACCGGAAACAGCATG
GCGTCCTTAACGAGGGCGGCACCTGTTAGCTCTAAGACTATGCTCCATTCCTATCTATGT
GTTAGCGGATTACACCGGTCACATGCAGTCCGGACCATCGCAGAAGCCGCCTTACCATAT
CAGGGGTGCCGTCTGCATCCAAAACCGCCGCAGCGATCTAGGGGATTACGAAGAGAGCAC
>internal_node12014
CCGCACATAACCAGCTACGCCTCGGGGTCGAGTTGCATGATTAGCCCTGCCTATCGGGGT
GATCCTATGCGAGACCAGTCAGCGAGTTCTGAGGCCATTTTTCGCGATTGCATCCGACCG
ACGACTCCAAGCAGAAGTTGTTCCGTGAACCTATGTGGCCGCCAACAATACCGCCAAGGG
TTTCCGCCTACCATGGTAGAAGGTGGTTCCCGATATTATCTGGACCTATCCGCTCTTTTG
GCCATGTATAACCTATGTGAATATTGCCATTGGTTTCTTTTTCCGGAATGCGTGCGTAGA
GGTCGCACATTAGGCATGTGGATCGCCGACGTCGGACTGATGCGCTGGCCCTCGACAACC
GCAACCTACCCGAGCTCCTCAATGTGTATGGTGAGGGAACGCTTCCCTTCTTGTACTCCT
GCTCGGGAGACTACCCTAGCTGGCGCAGTAAGTTCAATGGATGTCTGGCACTTAACCACG
GCGTACCCTAGGCTGAATTTGTGTTCGTCCTGTCTAGGAGCAGTACGCCAATTATCAAAT
CTACCGTATAGGAGTCGCACATCTCCATGCTACTCTTGCGTGTGCAGGTTCGGAGTTAGA
CACCTGGTCATCCGGGACAGGGCAAATCAAGCGTCAATAAGCTCAGCGAGCGAATTCCCT
ATCGTCTCTTCTGTCAAGCGGCATGGTCGACGAGGGGTAATTGCGTTGGACAGGCATTGC
TACTTGGTAAATACGGACAACGGTAACCGTTTCTCTCGCAGGCCAGTATCCTGCCCCGGT
GAGTACGTACCGTATAAGCTCATCGCGGTTCATAGGCCTTTTATGCTGCTGCGCTTGAAC
CTAACTCCTATGCGGAGCAGGGTGGCTGCTCTGTTTTATAAACGGGACTTCAGTGCATGT
CTCGCGCGATGCACCAGGGGATACGAACGATATTTTAAACACCTTAGAGAAGCCGTTGCG
TGCAGACGGAAATTGCCTCTGGTACTGCCTCGCCTAGGGACCGTAACCGGAAACAGCATG
GCATCCTTAACGAGGGCGGCACCTGTTAGCTCTAAGACTATGCTCCATTCCTATCTATGT
GTTAGCGGATTACACCGGTCACATGCAGTCCGGACCATCGCAGAAGCCGCCTTACCATAT
CAGGGGTGCCGTCTGCATCCAAAACCGCCGCAGCGATCTAGGGGATTACGAAGAGAGCAC
>internal_node12015
CCGCACATAACCAGCTACGTCTCGGGGTCGAGTTGCATGATTAGCCCTGCCTATCGGGGT
GATCCTATGCGAGACCAGTCAGCGAGTTCTGAGGCCATTTTTCGCGATTGCATCCGACCG
ACGACTCCAAGCAGAAGTTGTTCCGTGAACCTATGTGGCCGCCAACAATACCGCCAAGGG
TTTCCGCCTACCATGGTAGAAGGTGGTTCCCGATATGATCTGGACCTATCCGCTCTTTTG
GCCATGTATAACCTATGTGAATATTGCCATTGGTTTCTTTTTCCGGAATGCGTGCGTAGA
GGTCGCACATTAGGCATGTGGATCGCCGACGTCGGACTGATGCGCTGGCCCTCGACAACC
GCAACCTACCCGAGCTCCTCAATGTGTATGGTGAAGGAACGCTTCCCTTCTTGTACTCCT
GCTCGGGAGACTACCCTAGCTGGCGCAGTAAGTTCAATGGATGTCTGGCACTTAACCACG
GCGTACCCTAGGCTGAATTTGTGTTCGTCCTGTCTAGGAGCAGTACGCCAATTATCAAAT
CTACCGTATAGGAGTCGCACATCTCCATGCTACTCTTGCGTGTGCAGGTTCGGAGTTAGA
CACCTGGTCATCCGGGACAGGGCAAATCAAGCGTCAATAAGCTCAGCGAGCGAATTCCCT
ATCGTCTCTTCTGTCAAGCGGCATGGTCTACGAGGGGTAATTGCGTTGGACAGGCATTGC
TACTTGGTAAATACGGACAACGGTAACCGTTTCTCTCGCAGGCCAGTATCCTGCCCCGGT
GAGTACGTACCGTATAAGCTCATCGCGGTTCATAGGCCTTTTATGCTGCTGCGCTTGAAC
CTAACTCCTATGCGGAGCAGGGTGGCTGCTCTGTTTTATAAACGGGACTTCAGTGCATGT
CTCGCGCGATGCACCAGGGGATACGAACGATATTTTAAACACCTTAGAGAAGCCGTTGCG
TGCAGACGGAAATTGCCTCTGGTACTGCCTCGCCTAGGGACCGTAACCGGAAACAGCATG
GCATCCTTAACGAGGGCGGCACCTGTTAGCTCTAAGACTATGCTCCATTCCTATCTATGT
GTTAGCGGATTACACCGGTCACATGCAGTCTGGACCATCGCAGAAGCCGCCTTACCATAT
CAGGGGTGCCGTCTGCATCCAAAACCGCCGCAGCGATCTAGGGGATTACGAAGAGAGCAC
>internal_node12016
CCGCACATAACCAGCTACGTCTCGGGGTCGAGTTGCATGATTAGCCCTGCCTATCGGGGT
GATCCTATGCGAGACCAGTCAGCGAGTTCTGAGGCCATTTTTCGCGATTGCATCCGACCG
ACGACTCCAAGCAGAAGTTGTTCCGTGAACCTATGTGGCCGCCAACAATACCGCCAAGGG
TTTCCGCCTACCATGGTAGAACGTGGTTCCCGATATGATCTGGACCTATACGCTCTTTTG
GCCATGTATAACCTATGTGAATATTGCCATTGGTTTCTTTTTCCGGAATGCGTGCGTAGA
GGTCGCACATTAGGCATGTGGATCGCCGACGTCGGACTGATGCGCTGGCCCTCGACAACC
GCAACCTACCCGAGCTCCTCAATGTGTATGGTGAAGGAACGCTTCCCTTCTTGTACTCCT
GCTCGTGAGACTACCCTAGCTGGCGCAGTAAGTTCAATGGATGTCTGGCACTTAACCACG
GCGTACCCTAGGCTGAATTTGTGTTCGTCCTGTCTAGGAGCAGTACGCCAATTATCAAAT
CTACCGTATAGGAGTCGCACATCTCCATGCTACTCATGCGTGTGCAGGTTCGGAGTTAGA
CACCTGGTCATCCGGGACAGGGCAAATCAAGCGTCAATAAGCTCAGCGCGCGAATTCCCT
ATCGTCTCTTCTGTCAAGCGGCATGGTCTACGAGGGGTAATTGCGTTGGACAGGCATTGC
TACTTGGTAAATACGGACAACGGTAACCGTTTCTCTCGCAGGCCAGTATCCTGCCCCGGT
GAGTACGTACCGTATAAGCTCATCGCGGTTCATAGGCCTTTTATGCTGCTGCGCTTGAAC
CTAACTCCTATGCGGAGCAGGGTGGCTGCTCTGTTATATAAACGGGACTTCAGTGCATGT
CTCGCGCGATGCACCAGGGGATACGAACGATATTTTAAACACCTTAGAGAAGCCGTTGCG
TGCAGACGCAAATTGCCTCTGGTACTGCCTCGCCTAGGGACCGTAACCGGAAACAGCATG
GCATCCTTAACGAGAGCGGCACCTGTTAGCTCTAAGACTATGCTCCATTCCTATCTATGT
GTTAGCGGATTACACCGGTCACATGCAGTCTGGACCATCGCAGAAGCCGCCTTACCATAT
CAGGGGTGCCGTCTGCATCCAAATCCGCCGCAGCGATCTAGGGGATTACGAAGAGAGCAC
>internal_node12017
CCGCACATAACCAGCTACGTCTCGGGGTCGAGTTGCCTGATTAGCCCTGCCTATCGGGGT
GATCCTATGCGAGACCAGTCAGCGAGTTCTGAGGCCATTTTTCGCGATTGCATCCGACCG
ACGACTCCAAGCAGAAGTTGTTCCGTGAACCTATGTGGCCGCCAACAATACCGCCAAGGG
TTTCCGCCTACCATGGTAGAACGTGGTTCCCCATATGATCTGGACCTATCCGCTCTTTTG
GCCATGTATAACCTATGTGAATATTGCCATTGGTTTCTTTTTCCGGAATGCGTGCGTAGA
GGTCGCACATTAGGCATGTGGATCGCCGACGTCGGACTGATGCGCTGGCCCTCGACAACC
GCAACCTACCCGAGCTCCTCAATGTGTATGGTGAAGGAACGCTTCCCTTCTTGTACTCCT
GCTCGTGAGACTACCCTAGCTGGCGCAGTAAGTTCAATGGATGTCTGGCACTTAACCACG
GCGTACCCTAGGCTGAATTTGTGTTCGTCCTGTCTAGGAGCAGTACGCCAATTATCAAAT
CTACCGTATAGGAGTCGCACATCTCCATGCTACTCATGCGTGTGCAGGTTCGGAGTTAGA
CACCTGGTCATCCGGGACAGGGCAAATCAAGCGTCAATAAGCTCAGCGAGCGAATTCCCT
ATCGTCTCTTCTGTCAAGCGGCATGGTCTACGAGGGGTAATTGCGTTGGACAGGCATTGC
TACTTGGTAAATACGGACAACGGTAACCGTTTCTCTCGCAGGCCAGTATCCTGCCCCGGT
GAGTACGTACCGTATAAGCTCATCGCGGTTCATAGGCCTTTTATGCTGTTGCGCTTGAAC
CTAACTCCTATGCGGAGCAGGGTGGCTGCTCTGTTTTATAAACGGGACTTCAGTGCATGT
CTCGCGAGATGCACCAGGGGATACGAACGATATTTTAAACACCTTAGAGAAGCCGTTGCG
TGCAGACGCAAATTGCCTCTGGTACTGCCTCCCCTAGGGACCGTAACCGGAAACAGCATG
GCATCCTTAACGAGAGCGGCACCTGTTAGCTCTAAGACTATGCTCCATTCCTATCTATGT
GTTAGCGGATTACACCGGTCACATGCAGTCTGGACCATCGCAGAAGCCGCCTTACCATAT
CAGGGGTGCCGTCTGCATCCAAATCCGCCGCAGCGATCTAGGGGATTACGAAGAGAGCAC
>internal_node518
CGGCACATAACCAGCTACCTCTCGGGGTCGAGTTGCATGATTAGCCCTGCCTATCGGGGT
GATCCTATGCTAGACCAGTCGGCTAGTTCTGAGGCCATTTTTCGCGATTGCATCCGACCG
ACGACGCCAAGCAGTAGTTGTTCCGTCAACCTATGCGGCCGCCATCAATACCGGCAAGGG
TTTCCGCCTACCATGGTAGAAGGTGGTTCCCGTTATGATCTGGACCTATCCGGTCTTTTA
GCAAGGGATATCCTATGTGATTATTGCCATTGGTTTCTTCTTCCGGAATGCGTGCGTAGG
GGTCGCACATTAGGCATGTGCATCTCCGACGTCGGACTGATGCGGTGGCCTTCGACAACC
GCAACCTACCCGAGCTCCTCCATGTGTATAGTGAAGGAACCCGTCCCTTCGTGTACTCCT
ACTCGGGAGACTACCCTAGCTGGCGCGGTAAGTTCAATGGATGTCTGGCACTTAACCACG
GCGGGCCCTAGGCTGAATTTGTGTTCGTCATGTCTAGGAGCAGTACGCCAATTATCGAAT
CTACCGTATAGGAATCGCACATCTCCATGCTCTTCTTGTGTGTGCAGGTTGGGAGGTAGA
CACCTGGTCATGCGGGACAGGGCCAATCAGGCGTCAATAAGTTCAGCGAGCGAATCCCCT
ACCGTCTCTTCTGTCAAGCGCCATGGGCTACGAGGGGTAATTGCGTTGGACAGCCATTGC
TACTTGTTAAATACGGACAACGGTAACCGTTTCTCTCGCAGGCCCGTACCCTGCCCCGGT
GAGTACGTACCGTATAAGTTGATCGAGGTTCATAGGCCTTTTATGCTGCAGCGCTTAAAC
CTAACTCCTATGCAGAGTATGGTGGCTGCTCTGTTTTATAAACGGGACTTCAGTGCATGT
CTCGCGAAATGCTCCAGGGGATACGAACGATATTTTAAACACCTTAGAGAGACCGTTGCG
TGCAGACGCAAATTGCCTCTGTTACTGCCTCGTCTAGGGACCGTAACCGGAAATAGTATG
GCATCCCTGACGAGGGCGGCACCTGTTAGCTCTAAAACTAAGCTCCATTCCTATCTTTGT
GTTAGCGGTTTACACCGATCACATGCAGTCTGGACCATTGCAGAAGCCACCTTGCCCTAT
CAGGGTTGCCGTCTGCCTCCAAATCCGTCGCAACGATCTAGGGGATTACGAAGAGAGCTC
>internal_node519
CGGCACATAACCAGCTACCTCTCGGGGTCGAGTTGCATGATTAGCCCTGCCTATCGGGGT
GATCCTATGCTAGACCAGTCGGCTAGTTCTGAGGCCATTTTTCGCGATTGCATCCGACCG
ACGACGCCAAGCGGTAGTTGTTCCGTCAACCTATGCGGCCGCCATCAATACCGGCAAGGG
TTTCCGCCTACCATGGTAGAAGGTGGTTCCCGTTATGATCTGGACCTATCCGGTCTTTTA
GCAAGGGATATCCTATGTGATTATTGCCATTGGTTTCTTCTTCCGGAATGCGTGCGTAGG
GGTCGCACATTAGGCATGTGCATCTCCGACGTCGGACTGATGCGGTGGCCTTCGACAACC
GCAACCTATCGGGGCTCCTCCATGTGTGTAGTGAAGGAACGCGTCCCTTCGTTTACTCCT
ACTCGGGAGACTACCCTAGCTGGCGCGGTAAGTTCAATGGATGTCTGGCACTTAACCACG
GCGTGCCCTAGGCTGAATTTGTGTTCGTCATGTCTAGGAGCAGTACGCCAATTATCGAAT
CTACCGTATAGGAATCGCACATCTCCATGCTCTTCTTGTGTGCGCAGGTTGGGAGGTAGA
CACCTGGTCATGCGGGACAGGGCCAATCAGGCGTCAATAAGTTCAGCGAGGGAATCCCCT
ACCGTCTCTTCTGTCAAGCGCCATTGGCTACGAGGGGTAATTGCGTTGGACAGCCATTGC
TACTTGTTAAATACGGACAACGGTAACCGTTTCTCTCGCAGGCCCGTACCCTGCCCCGGT
GAGTACGTACCGTATAAGTTGATCGAGGTTTATAGGCCTTTTATGCTGCAGCGCTTAAAC
CTAACTCCTATGCAGAGTATGGTGGCTGCTCTGTTTTATAAACGGGACTTCAGTGCATGT
CTCGCGAAATGCTCCAGGGGATACGAACGATATTTTAAACACCTTAGAGAGACCGTTGCG
TGCAGACGGAAATTGCCTCTGGTACTGCCTCGTCTAGGGACCGTAACCGGAAATAGTATG
GCATCCCTGACGAGGGCGGCACCTGTTAGCTCTAAAACTATGCTCCATTCCTATCTATGT
GTTAGCGGTTTACACCGATCACATGCAGTCTGGACCATTGCAGAAGCCAGCTTGCCCTAT
CAGGGTTGCCGTCTGCCTCCAAATCCGTCGCAACGATCTAGGGGATTACGAAGAGAGCAC
>internal_node510
CGGCACATTACCAGCTACCTCTCGGGGTCGAGTTGCATGATTAGCCCTGCCTATCGGGGT
GATCCTATGCTAGACCAGTCGGCTAGTTCTGAGGCCATTTTTCGCGATTGCATCCGACCG
ACGACGCCAAGCGGTAGTTGTTCCGTCAACCTACGCGGCCGCCATCAATACCGGCAAGGG
TTTCCGCCTACCATGGTAGAAGGTGGTTCCCGTTATGATCTGGACCTATCCGGTCTTTTG
GCAATGGATATCCTATGTGATTATTGCCATTGGTTTCTTCTTCCGGAATGCGTGCGTAGA
GGTCGCACATTAGGCATGTGCATCTCCGACGTCGGACTTATGCGCTGGCCTTCGACAACC
GCAACCTACCCGAGCTCCTCCATGTGTATAGTGAAGGAACGCTTCCCTTCGTGTACTCCT
ACTCGGGAGACTACCCTAGCTGGCGCGGTAAGTTCAATGGATGTCTGGCACTTAACCACG
GCGTGCCCTAGGCTGAATTTGTGTTCGTCATGTCTAGGAGCAGTACGCCAATTATCGGAT
CTACCGTATAGGAATCGCACATCTCCATGCTATTCTTGCGTGTGCAGGTTGGGAGTTAGA
CACCTGGTCATCCGGGACAGGGCAAATCAGGCGTCAATAAGTTCAGCGAGCGAATCCCCT
ACCGTCTCTTCTGTCAAGCGCCATGGGCTACGAGGGGTAATTGCGTTGGACAGCCATTGC
TACTTGTTAAATACGGACAACGGTAACCGTTTCTCTCGCAGGCCCGTATCCTGCCCCGGT
GAGTACGTACCGTATAAGCTGATCGCGGTTCATAGGCCTTTTATGCTGCAGCGCTTGAAC
CTAACTCCTATGCAGAGTATGGTGGCTGCTCTGTTTTATAAACGGGACTTCAGTGCATGT
CTCGCGAAATGCTCCAGGGGATACGAACGATATTTTAAACACCTTAGAGAAACCGTTGCG
TGCAGACGGAAATTGCCTCTGGTACTGCCTCGTCTAGGGACCGTAACCGGAAATAGTATG
GCATCCCTGACGAGGGCGGCACCTGTTAGCTCTAAAACTATGCTCCATTCCTATCTATGT
GTTAGCGGTTTACACCGGTCACATGCAGTCTGGACCATTGCAGAAGCCACCTTGCCCTAT
CAGGGTTGCCGTCTGCCTCCAAATCCGTCGCAACGATCTAGGGGATTACGAAGAGAGCAC
>internal_node511
CGGCACATTACCAGCTACCTCTCGGGGTCGAGTTGCATGATTAGCCCTGCCTATCGGGGT
GATCCTATGCTAGACCAGTCGGCTAGTTCTGAGGCCATTTTTCGCGATTGCATCCGACCG
ACGACGCCAAGCAGTAGTTGTTCCGTCAACCTATGCGGCCGCCATCAATACCGGCAAGGG
TTTCCGCCTACCATGGTAGAAGGTGGTTCCCGTTATGATCTGGACCTATCCGGTCTTTTG
GCAATGGATATCCTATGTGATTATTGCCATTGGTTTCTTCTTCCGGAATGCGTGCGTAGA
GGTCGCACATTAGGCATGTGCATCTCCGACGTCGGACTTATGCGCTGGCCTTCGACAACC
GCAACCTACCCGAGCTCCTCCATGTGTATAGTGAAGGAACGCTTCCCTTCGTGTACTCCT
ACTCGGGAGACTACCCTAGCTGGCGCGGTAAGTTCAATGGATGTCTGGCACTTAACCACG
GCGTGCCCTAGGCTGAATTTGTGTTCGTCATGTCTAGGAGCAGTACGCCAATTATCGAAT
CTACCGTATAGGAATCGCACATCTCCATGCTATTCTTGCGTGTGCAGGTTGGGAGTTAGA
CACCTGGTCATCCGGGACAGGGCAAATCAGGCGTCAATAAGTTCAGCGAGCGAATCCCCT
ATCGTCTCTTCTGTCAAGCGCCATGGGCTACGAGGGGTAATTGCGTTGGACAGCCATTGC
TACTTGTTAAATACGGACAACGGTAACCGTTTCTCTCGCAGGCCCGTATCCTGCCCCGGT
GAGTACGTACCGTATAAGCTGATCGCGGTTCATAGGCCTTTTATGCTGCAGCGCTTGAAC
CTAACTCCTATGCAGAGTATGGTGGCTGCTCTGTTTTATAAACGGGACTTCAGTGCATGT
CTCGCGAAATGCTCCAGGGGATACGAACGATATTTTAAACACCTTAGAGAAACCGTTGCG
TGCAGACGGAAATTGCCTCTGGTACTGCCTCGTCTAGGGACCGTAACCGGAAATAGTATG
GCATCCCTGACGAGGGCGGCACCTGTTAGCTCTAAAACTATGCTCCATTCCTATCTATGT
GTTAGCGGTTTACACCGGTCACATGCAGTCTGGACCATTGCAGAAGCCACCTTGCCCTAT
CAGGGTTGCCGTCTGCCTCCAAATCCGTCGCAACGATCTAGGGGATTACGAAGAGAGCAC
>internal_node512
CGGCACATAACCAGCTACCTCTCGGGGTCGAGTTGCATGATTAGCCCTGCCTATCGGGGT
GATCCTACGCTAGACCAGTCGGCTAGTTCTGAGGCCATTTTTCGCGATTGCATCCGACCG
ACGACGCCAAGCAGTAGTTGTTCCGTCAACCTATGCGGCCGCCATCAATACCGGCAAGGG
TTTCCGCCTACCATGGTAGAAGGTGGTTCCCGTTATGATCTGGACCTATCCGGTCCTTTA
GCAAGGGATATCCTATGTGATTATTGCCATTGGTTTCTTCTTCCGGAATGCGTGCGTAGG
GGTCGCACATTAGGCATGTGCATCTCCGACCTCGGACTGATGCGGTGGCCTTCGACAACC
GCAACCTACCCGAGCTCCTCCATGTGTATAGTGAAGGAACCCGTCCCTTCGTGTACTCCT
ACTCGGGAGACTACCCTAGCTGGCGCGGTAAGTTCAATGGATGTCTGGCACTTAACCACG
GCGGGCCCTAGGCTGAATTTGTGTTCGTCATGTCTAGGAGCAGTACGCCAATTATCGAAT
CTACCGTATAGGAATCGCACATCTCCATGCTCTTCTTGTGTGTGCAGGTTGGGAGGTAGA
CACCTGGTCATGCGGGACAGGGCCAATCAGGCGTCAATAAGTTCAGCGAGCGAATCCCCT
ACCGTCTCTTCTGTCAAGCGCCATGGGCTACGAGGGGTAATTGCGTTGGACAGCCATTGC
TACTTGTTAAATACGGACAACGGTAACCGTTTCTCTCGCAGGCCCGTACCCTGCCCCGGT
GAGTACGTACCGTATAAGTTGATCGAGGTTCATAGGCCTTTTATGCTGCAGCGCTTAAAC
CTAACTCCTATGCAGAGTATGGTGGCTGCTCTGTTTTATAAACGGGACTTCAGTGCATGT
CTCGCGAAATGCTCCAGGGGATACGAACGATATTTTAAACACCTGAGAGAGACCGTTGCG
TGCAGACGCAAATTGCCTCTGTTACTGCCTCGTCTAGGGACCGTAACCGGAAATAGTATG
GCATCCCTGACGAGGGCGGCACCTGTTAGCTCTAAAACTAAGCTCCATTCCTATCTTTGT
GTTAGCGGTTTACACCGATCACATGCAGTCTGGACCATTGCAGAAGCCACCTTGCCCTAT
CAGGGTTGCCGTCTGCCTCCAAATTCGTCGCAACGATCTAGGGGATTACGAAGAGAGCTC
>internal_node513
CGGCACATAACCAGCTACCTCTCGGGGTCGAGTTGCATGATTAGCCCTGCCTATCGGGGT
GATCCTACGCTAGACCAGTCGGCTAGTTCTGAGGCCATTTTTCGCGATTGCATCCGACCG
ACGACGCCAAGCAGTAGTTGTTCCGTCAACCTATGCGGCCGCCATCAATACCGGCAAGGG
TTTCCGCCTCCCATGGTAGAAGGTGGTTCCCGTTATGATCTGGACCTATCCGGTCCTTTA
GCAAGGGATATCCTATGTGATTATTGCCATTGGTTTCTTCTTCCGGAATGCGTGCGTAGG
GGTCGCACATTAGGCATGTGCATCTCCGACGTCGGACTGATGCGGTGGCCTTCGACAACC
GCAACCTACCCGAGCTCCTCCATGTGTATAGTGAAGGAACCCGTCCCTTCGTGTACTCCT
ACTCGGGAGACTACCCTAGCTGGCGCGGTAAGTTCAATGGATGTCTGGCACTTAACCACG
GCGGGCCCTAGGCTGAATTTGTGTTCGTCATGTCTAGGAGCAGTACGCCAATTATCGAAT
CTACCGTATAGGAATCGCACATCTCCATGCTCTTCTTGTGTGTGCAGGTTGGGAGGTAGA
CACCTGTTCATGCGGGACAGGGCTAATCAGGCGTCAATAAGTTCAGCGAGCGAATCCCCT
ACCGTCTCTTCTGTCAAGCGCCATGGGCTACGAGGGGTAATTGCGTTGGACAGCCATTGC
TACTTGTTAAATACGGACAACGGTAACCGTTTCTCTCGCAGGCCCGTACCCTGCCCCGGT
GAGTACGTACCGTATAAGTTGATCGAGGTTCATAGGCCTTTTATGCTGCAGCGCTTAAAC
CTAACTCCTATGCAGAGTATGGTGGCTGCTCTGTTTTATAAACGGGACTTCAGTGCATGT
CTCGCGGAATGCTCCAGGGGATACGAACGATGTTTTAAACACCTTAGAGAGACCGTTGCG
TGCAGACGCAAATTGCCTCTGTTACTGCCTCGTCTAGGGACCGTAACCGGAAATAGTATG
GCATCCCTGACGAGGGCGACACCTGTTAGCTCTAAAACTAAGCTCCATTCCTATCTTTGT
GTTAGCGGTTTACACCGATCACATGCAGTCTGGACCATTGCAGAAGCCACCTTGCCCTAT
CTGGGTTGCCGTCTGCCTCCAAATTCGTCGCAACGATCTAGGGGATTACGAAGAGAGCTC
>internal_node514
CGGCACATAACCAGCTACCTCTCGGGGTCGAGTTGCATGATTAGCCCTGCCTATCGGGGT
GATCCTACGCTAGACCAGTCGGCTAGTTCTGAGGCCATTTTTCGCGATTGCATCCGACCG
ACGACGCCAAGCAGTAGTTGTTCCGTCAACCTATGCGGCCGCCATCAATACCGGCAAGGG
TTTCCGCCTACCATGGTAGAAGGTGGTTCCCGTTATGATCTGGACCTATCCGGTCCTTTA
GCAAGGGATATCCTATGTGATTATTGCCATTGGTTTCTTCTTCCGGAATGCGTGCGTAGG
GGTCGCACATTAGGCATGTGCATCTCCGACGTCGGACTGATGCGGTGGCCTTCGACAACC
GCAACCTACCCGAGCTCCTCCATGTGTATAGTGAAGGAACCCGTCCCTTCGTGTACTCCT
ACTCGGGAGACTACCCTAGCTGGCGCGGTAAGTTCAATGGATGTCTGGCACTTAACCACG
GCGGGCCCTAGGCTGAATTTGTGTTCGTCATGTCTAGGAGCAGTACGCCAATTATCGAAT
CTACCGTATAGGAATCGCACATCTCCATGCTCTTCTTGTGTGTGCAGGTTGGGAGGTAGA
CACCTGGTCATGCGGGACAGGGCCAATCAGGCGTCAATAAGTTCAGCGAGCGAATCCCCT
ACCGTCTCTTCTGTCAAGCGCCATGGGCTACGAGGGGTAATTGCGTTGGACAGCCATTGC
TACTTGTTAAATACGGACAACGGTAACCGTTTCTCTCGCAGGCCCGTACCCTGCCCCGGT
GAGTACGTACCGTATAAGTTGATCGAGGTTCATAGGCCTTTTATGCTGCAGCGCTTAAAC
CTAACTCCTATGCAGAGTATGGTGGCTGCTCTGTTTTATAAACGGGACTTCAGTGCATGT
CTCGCGAAATGCTCCAGGGGATACGAACGATATTTTAAACACCTTAGAGAGACCGTTGCG
TGCAGACGCAAATTGCCTCTGTTACTGCCTCGTCTAGGGACCGTAACCGGAAATAGTATG
GCATCCCTGACGAGGGCGGCACCTGTTAGCTCTAAAACTAAGCTCCATTCCTATCTTTGT
GTTAGCGGTTTACACCGATCACATGCAGTCTGGACCATTGCAGAAGCCACCTTGCCCTAT
CAGGGTTGCCGTCTGCCTCCAAATTCGTCGCAACGATCTAGGGGATTACGAAGAGAGCTC
>internal_node515
CGGCACATAACCAGCTACCTCTCGGGGTCGAGTTGCATGATTAGCCCTGCCTATCGGGGT
GATCCTATGCTAGACCAGTCGGCTAGTTCTGAGGCCATTTTTCGCGATTGCATCCGACCG
ACGACGCCAAGCAGTAGTTGTTCCGTCAACCTATGCGGCCGCCATCAATACCGGCAAGGG
TTTCCGCCTACCATGGTAGAAGGTGGTTCCCGTTATGATCTGGACCTATCCGGTCTTTTA
GCAAGGGATATCCTATGTGATTATTGCCATTGGTTTCTTCTACCGGAATGCGTGCGTAGG
GGTCGCACATTAGGCATGTGCATCTCCGACGTCGGACTGATGCGGTGGCCTTCGACAACC
GCAACCTACCCGAGCTCCTCCATGTGTATAGTGAAGGAACGCGTCCCTTCGTGTGCTCCT
ACTCGGGAGACTACCCTAGCTGGCGCGGTAAGTTCAATGGATGTCTGGCACTTAACCACG
GCGGGCCCTAGGCTGAATTTGTGTTCGTCATGTCTAGGAGCAGTACGCCAATTATCGAAT
CTACCGTATAGGAATCGCACATCTCCATGCTCTTCTTGTGTGTGCAGGTTGGGAGGTAGA
CACCTGGTCATGCGGGACAGGGCCAATCAGGCGTCAATAAGTTCAGCGAGCGAATCCCCT
ACCGTCTCTTCTGTCAAGCGCCATGGGCTACGAGGGGTAATTGCGTTGGACAGCCATTGC
TACTTGTTAAATACGGACAACGGTAACCGTTTCTCTCGCAGGCCCGTACCCTGCCCCGGT
GAGTACGTACCGTATAAGTTGATCGAGGTTCATAGGCCTTTTATGCTGCAGCGCTTAAAC
CTAACTCCTATGCAGAGTATGGTGGCTGCTCTGTTTTATAAACGGGACTTCAGTGCATGT
CTCGCGAAATGCTCCAGGGGATACGAACGATATTTTAAACACCTTAGAGAGACCGTTGCG
TGCAGACGCAAATTGCCTCTGTTACTGCCTCGTCTAGGGACCGTAACCGGAAATAGTATG
GCATCCCTGACGAGGGCGGCACCTGTTAGCTCTAAAACTAAGCTCCATTCCTATCTTTGT
GTTAGCGGTTTACACCGATCACATGCAGTCTGGACCATTGCAGAAGCCACCTTGCCCTAT
CAGGGTTGCCGTCTGCCGCCAAATCCGTCGCATCGATCTAGGGGATTACGAAGAGGGCTC
>internal_node516
CGGCACATAACCAGCTACCTCTCGGGGTCGAGTTGCATGATTAGCCCTGCCTATCGGGGT
GATCCTATGCTAGACCAGTCGGCTAGTTCTGAGGCCATTTTTCGCGATTGCATCCGACCG
ACGACGCCAAGCAGTAGTTGTTCCGTCAACCTATGCGGCCGCCATCAATACCGGCAAGGG
TTTCCGCTTACCATGGTAGAAGGTGGTTCCCGTTATGATCTGGACCTATCCGGTCTTTTA
GCAAGGGATATCCTATGTGATTATTGCCATTGGTTTCTTCTACCGGAATGCGTGCGTAGG
GGTCGCACATTAGGCATGTGCATCTCCGACGTCGGACTGATGCGGTGGCCTTCGACAACC
GCAACCTACCCGAGCTCCTCCATGTGTATAGTGAAGGAACCCGTCCCTTCGTGTACTCCT
ACTCGGGAGACTACCCTAGCTGGCGCGGTAAGTTCAATGGATGTCTGGCACTTAACCACG
GCGGGCCCTAGGCTGAATTTGTGTTCGTCATGTCTAGGAGCAGTACGCCAATTATCGAAT
CTACCGTATAGGAATCGCACATCTCCATGCTCTTCTTGTGTGTGCAGGTTGGGAGGTAGA
CACCGGGTCATGCGGGACAGGGCCAATCAGGCGTCAATAAGTTCAGCGAGCGAATCCCCT
ACCGTCTCTTCTGTCAAGCGCCATGGGCTACGAGGGGTAATTGCGTTGGACAGCCATTGC
TACTTGTTAAATACGGACAACGTTAACCGTTTCTCTCGCAGGCCCGTACCCTGCCCCGGT
GAGTACGTACCGTATAAGTTGATCGAGGTTCATAGGCCTTTTATGCTGCAGCGCTTAAAC
CTAACTCCTATGCAGAGTATGGTGGCTGCTCTGTTTTATAAACGGGACTTCAGTGCATGT
CTCGCGAAATGCTCCAGGGGATACGAACGATATTTTAAACACCTTAGAGAGACCGTTGCG
TGCAGACGCAAATTGCCTCTGTTACTGCCTCGTCTAGGGACCGTAACCGGAAATAGTATG
GCATCCCTGACGAGGGCGGCACCTGTTAGCTCTAAAACTAAGCTCCATTCCTATCTTTGT
GTTAGCGGTTTACACCGATCACATGCAGTCTGGACCATTGCAGAAGCCACCTTGCCCTAT
CAGGGTTGCCGTCTGCCGCCAAATCCGTCGCAACGATCTAGGGGATTACGAAGAGAGCTC
>internal_node517
CGGCACATAACCAGCTACCTCTCGGGGTCGAGTTGCATGATTAGCCCTGCCTATCGGGGT
GATCCTATGCTAGACCAGTCGGCTAGTTCTGAGGCCATTTTTCGCGATTGCATCCGACCG
ACGACGCCAAGCAGTAGTTGTTCCGTCAACCTATGCGGCCGCCATCAATACCGGCAAGGG
TTTCCGCCTACCATGGTAGAAGGTGGTTCCCGTTATGATCTGGACCTATCCGGTCTTTTA
GCAAGGGATATCCTATGTGATTATTGCCATTGGTTTCTTCTACCGGAATGCGTGCGTAGG
GGTCGCACATTAGGCATGTGCATCTCCGACGTCGGACTGATGCGGTGGCCTTCGACAACC
GCAACCTACCCGAGCTCCTCCATGTGTATAGTGAAGGAACCCGTCCCTTCGTGTACTCCT
ACTCGGGAGACTACCCTAGCTGGCGCGGTAAGTTCAATGGATGTCTGGCACTTAACCACG
GCGGGCCCTAGGCTGAATTTGTGTTCGTCATGTCTAGGAGCAGTACGCCAATTATCGAAT
CTACCGTATAGGAATCGCACATCTCCATGCTCTTCTTGTGTGTGCAGGTTGGGAGGTAGA
CACCTGGTCATGCGGGACAGGGCCAATCAGGCGTCAATAAGTTCAGCGAGCGAATCCCCT
ACCGTCTCTTCTGTCAAGCGCCATGGGCTACGAGGGGTAATTGCGTTGGACAGCCATTGC
TACTTGTTAAATACGGACAACGGTAACCGTTTCTCTCGCAGGCCCGTACCCTGCCCCGGT
GAGTACGTACCGTATAAGTTGATCGAGGTTCATAGGCCTTTTATGCTGCAGCGCTTAAAC
CTAACTCCTATGCAGAGTATGGTGGCTGCTCTGTTTTATAAACGGGACTTCAGTGCATGT
CTCGCGAAATGCTCCAGGGGATACGAACGATATTTTAAACACCTTAGAGAGACCGTTGCG
TGCAGACGCAAATTGCCTCTGTTACTGCCTCGTCTAGGGACCGTAACCGGAAATAGTATG
GCATCCCTGACGAGGGCGGCACCTGTTAGCTCTAAAACTAAGCTCCATTCCTATCTTTGT
GTTAGCGGTTTACACCGATCACATGCAGTCTGGACCATTGCAGAAGCCACCTTGCCCTAT
CAGGGTTGCCGTCTGCCGCCAAATCCGTCGCAACGATCTAGGGGATTACGAAGAGAGCTC
>t6841
CGCCACATTACCAGCTACCTCTCGTGGTCGAGATGCATGATTCGCCCTGCCTATCGGGGA
GATCCTATGCTAGACCAGTCGGCTAGTTCTGAGGCCATTGTTCACGATTGCATCCGACCG
ACGACGTCAAGCAGTAGTTGTTCCGTCAACTTATGTGGCCGCCATCAATACCGGCAGGGG
GTTCCGCCTACCATGGTAGAAGGTGGTTCCCGTTATGATCTGGTCCTATCCGGCCTTTTG
GCCATGGATATCCTATGCGATTATTGCCATTGGTTTCATCTTCCGGAATGCGTGCGTAGA
GGTCGCACATTAGGCATGTGGATCTCGGACGTCGGACTGATGCGCTGGCCTTCGACAACC
GCAACCTACCCGAGCTCCTCAATGTGTATAGTGAAGGAACGCTTCCTTTCTTTTACCCCT
GCCCGGGAGACTACCCTAGCTGGCGTGGTAAGTTCAATGGATGTCTGGCACTTAACCACG
GCGTGCCCTAGGCTGAATTTGTGTTCGTCATGTCTAGGAGCAGTACGCCAATTATCGAAT
CTACCGTATAGGAGTCGCACATCTCCATGCCATTCTTGCGTGTGCAGGTTGGGAGGTAGA
CACCTGGTCATCCAGGACAGGGCAAATCAGGCGGCAATAAGTTCAGCGAGCGAATTCCCT
ATCGTGTCTTCTGTCAAGCGCCATGGGCTACGAGGGGTAATTGCGTTGGACAGCCATTGC
TACTCGTTAAATACGAACAACGGTAACCGTTTCTCTCGCAGGCCAGTATCGTGCCCCGGT
GAGTACGTACCGTATAAGCTGATTGCGTTTCATAGCCCATCTATGCTGCTGCGCTTGATC
CTTACTCCTATGCAGAGTATGGTGGCTGCTCTGTTTTATAAACGGGACTTCAGAGCATGT
CTCGCGAAACGTTCCGGGGGATACGAACGATATATTAAACACCTTACAGAAACCGTTGCG
TGCACACGGAAATTGCCTCTGGTACTGCCTCGTCTAGGGACCGTAACCGTAAATAGTATG
GCATCCCTGACGAGGGCGTCGCCTGTTAGCTCTAAGACTATGCTGCACTCCTATCTATGT
GTTAGCGGTTTACACCGGTCACATGCCGTCTGGACCATTGCAGAAGCCACCTTGCCCTAT
CAGGGTTGCCGTCTGCATGCAAATCAGTGTCAACGATCTAGGGGATTACGAAGAGAGGAC
>t7589
CGGCACATAACCAGCTACCTCTCGTGGTCTAGTTGCATGATTAGCCCTGCCTATCGGGGT
GATCCTATGCTAGATCAGTCGGCTAGTTCTGAGGCCATTTTTCGCGATTGCATCCGACCG
ACGACGCCAAGCAGTAGTTGTTCCGTCAACCTATGTGGCCGCCATCAATACCGGCAAGGT
TTTCCGCCTACCATGGTAGAAGGTCGTTCCCTTTATGATCTGGACCTATCCGGTCTTTTG
GCCATGGATATCCTATGTGATTACTGCCATTGGTTTCTTCTTCCTGAATGCGTGCGTAGA
GGTCGCACATTAGGCATGTGGATCTCCGACTTCGGACTGATGCGCTGGCCTTCGACAACC
GCAAGCTACCCGAGCTCCTCAATGTGTATAGTGAAGGAACGCTTCCCTTCTTGTACTCCT
GCTCGGGAGACTACCCTAGCTGGCGCGGTAAGTTCCATGGATGTCTGGCACTTAACCACG
GCATGCCCTAGGCTGTATTTGCGTTCCTCATGTCTAGGAGCCGTACGTCAATTATCGAAT
CTTCCGTATAGGAGTCGCACATCGCCATGCTATTCTTGCGTGTGCAGGTTGGGACTTAGA
CACCTGGTCATCCGAGACAGGGCAAATCAGGCGTCAATAAGTTCAGCGAGCGAACTCCCT
ATCGTCTCTTCTGTGAAGCGCCATGGGCTACGAGTGCTTATTCCGTTGGACCGCCATTGC
TACTTGTTAAATACGGACAACGGTAACCGTTTCTCTCGCAGGCCAGTATCCTGCCCCCGT
GAGTACGTACCGTATAAGCTGATCTCGGTTCTTAGGCCTTTTATGCTGCTGGGCTTGAAC
CTAACCCCTTTGCAGAGTATGGTGGCTGCTCTGTTTTATAAACGAGACTTCGGTGCATGT
CTCGCGAGATGCTCCAGGGGCTACGAACGATACTTTAAAAACCTTAGAGAAACCGTTGCG
TGCAGAAGCAAATTGCCTCTGGGACTGCCTCGTCTAGGGACCGTAACCGGAAATAGTAGG
GCATCCCTGACGAGGGCGGCACCTGTTAGCTCTAAGACTATGCTCCATTCCTATCTCTGT
GTTAGCGGTTTGCACCGGGCACATGCCGTCTTGACCATTGCAGAAGCAACCTTGCCCTAT
CAGGGTTGCCGTCTGCATCCAAATCAGTGGCAACGATGTAGGGGATTACGAAGAGAGGAC
>t7588
CGGCACATAACCAGCTACCTCTCGTGGTCTAGTTGCATGATTAGACCTGCCTATCGGGGT
GATCCTATGCTAGATCAGTCAGCTAGTTCTGAGGCCATTTTTCGCGATTGCATCCGACCG
ACGACGCCAAGCAGTAGTTGTTACGTCAACCTATGTGGCCGCCATCAATACCGGCAAGGG
TTTCCGCCTACCATCGTAGAAGGTCGTTCCCTTTATGATCTGGACCTATCCGGTCTTTTG
GCCATGGATATCCTATGTGATTACTGCCATTGGTTTCTTCTTCCGGAATGCTTGCGTAGA
GGTCGCACATTAGGCATGTGGATCTCCGACGTCGGACTGATGCGCTGGCCTTCGACAACC
GCAAGCTACCCGAGCTCCTCAATGTGTATAGTGAAGGAACGCTTCCCTTCTTGTACTCCT
GCACGGGAGACTACCCTAGCTGGCGCGGTAAGTTCCATGGATGTCTGGCACTTAACCACG
GCATGCCCTAGGCTGAATTTGTGTTCCTCATGTCTAGGAGCAGTACGTCAATTATCGAAT
CTACCGTATAGGACTCGCACATCTCCGTGCTATTCTTGCGTGTGCAGGTTGGGACTTAGA
CACCTGGTCATCCGAGACAGGGCAAATCAGGCGTCAATAAGTTCAGCGAGCGAACTACCT
ATCGTCTCTTCTGTCAAGCGCCATGGGCTACGAGTGCTAATTCCTCTGGACAGCCATTGC
TACTTGTTAAATACGGACAACGGTAACCGTTTCTCTCGCAGGCCAGTATCCTGCCCCCGT
GAGTACGTACCGTATAAGCTGATCTCGGTTCTTAGGCCTTTTATGCTGCTGGGCTTGAAC
CTAACCCCTTTGCAGAGTATGGTGGCTGCTCTGTTTTATAAACGAGACTTCAGTGCATGT
CTCGCGAGATGCTCCAGGGGCTACGAACGATATTTTAAACACCTTAGAGAAACCGTTGCG
TGCAGAAGGAAATTGCCTCTGGGACTGCCTCGTCTAGGGACCGTAACCGGAAATAGTAGG
GCATCTCTGACGAGGGCGGCACCTGTTAGCTCTAAGACTATGCTTCATTCCTATCTCTGT
GTTAGCGGTTTGCACCGGGGACATGCCGTCTGGACCATTGCAGAAGCAACCTTGCCCTAT
CAGGGTAGCCGTCTGCATCCAAATCAGTGGCAACGATGTAGGGGATTACGAAGAGAGGAC
>t10236
CTGCACATAACCAGCAACGTCTCGGGGTCGAGTTGCATGATTAGCCCTGCCTATCGGGGT
GATCCTATGCTAGACCAGTCAGCTAGTTCTGAGGCCATTTTTCGCGATTGCGTCCGACCG
ACGACGCCAAGCAGTAGGTGTTCCGTCAATCTATGTGGCCGCCATCAATACCGGCAAGGG
TTTGCGCCTAACATGGTAGAAGGTTGTTCCCGTTATGATCTGGACCTATCCGCTCTTCTG
GCCTTGTACATCCTAAGTGATTATTGCCATTGGATTCTTTTTCCGGAATGCGTGCGTAGA
GGTCGCACATTAGGCTTGAGGATCTCCGATGTCGGACTGATGCGCTGGCCTTCGACAACC
GCAACCTACCCGAGCCCCTCAATGTGTATAGTGAAGGAACGCTTCCCTTCTTGTACTCCT
GCTCGGGACACTACCCTAGCTGGCGCGGTAAGTTCAATGGCTGTCTGGCACTTAACCACG
GCCTACCCTAGGCTGAATTTGTGTTCGTCATGTCTAGGAGCAGTACGCCACTTATCGAAT
CTACCGTATAGGAGTCGCACATCTCTATGCTACTCTTGCGTGTGCAGGTTGGGAGTTAGA
CACCTGGACAACCGGGACAGGGCAAATCAGGCGTCAATAAGTTCAGCGAGCGGATTCCCT
ATCGTCTCTTCTGTCAAGCGCCATGGTAGACGAGGGGTAATTGCGTTGGACAGCCATTGC
TACTTGTTAAATACAGACAACGGTAACCGTTTCCCTCGCAGGCCCGTATCCCGCCCCGGT
GAGTACGTACCGTATAAGCACATCGCGGTTGATAGGCCTTTTATGGTGCTGCGCTTGAAC
CTATCTCCTATGCGGAGTATGGTGGCTGCTCTGTTTTATAATCGGGACTTCAGTGCATGT
CTCGCGAGCTGCTCCAGGGGATACGAACGATTTTTTAAACACCTTAAAGAAACCGTTGCG
TGCAGACGGAAATTGCCCCTGGTACTTCCTCGTCTAGGGACCGTAACCGGAAATAGTATG
GCATCCCTGACTAGGGCGGCACCTGTTAGCTCTAAGACTATGCTCCATTCCTATCTATGT
GTTAGCGGATTACACCGGTCACATGCAGTCTGGAACATTGCAGAAGCCACCTTGCCCTAT
CAGGGGTGCCGTCTACATCCAAATCCTCCGCAACGATCTAGGGGATTACGGAGAGAGCAC
>t10237
CGGCACATAACCAGCTACGTCTCGGGGTCGTGTTGCATGATTAGCCCTGCCTATCGGGGT
GATCCTATGCTAGACCAGTCAGCTAGTTCTGAGGCCATTTTTCGCGATTGCATCCGACCG
ACGACGCCAAGCAGTAGGTGTTCCGTCAATCTATGTGGCCGCCATCAATACCGGCAAGGG
TTTGCGCCTAACATAGTAGAAGGTTGTTCCCGTTATGATCTGGACCTATCCGCTCTTCTG
GCCATGTACATCCTAAGTGATCATTGCTATTGGATTCTTTTTCCGGAATGCGTGCGTAGA
GGTCGCACATTAGGCATGTGGATCTCCGATGTCGGACTGATGCGCTGGCCTTCGACAACC
GCAACCTACCCGAGCCCCTCAATGTGTATAGTGAAGGAACGCTTCCCTTCTTGTACTCCT
GCTCGGGACACTACCCTAGCTGGCGCGGTAAGTTCAATGGCTGTCTGGCACTTAACCACG
GCCTACCCTAGGCTGAATTTGTGTTCGTCATGTCTAGGAGCAGTACGCCACTTATCGAAT
CTACCGTGTAGGAGTCGCACATCTCTATGCTACTCTTGCGTGTGCCGGTTGGGAGTTAGA
CACCTGGTCAACCGGGACAGGGCAAATCAGGCGTCAATAAGTTCAGCGAGCGGATTCCCT
ATCGTCTCTTCTGTCAAGCGCCATGGTATACGAGGGGTAATTGCGTTGGACAGCCATTGC
TACTTGTTAAATACAGACAACGGTAACCGTTTCCCTCGCAGGCCCGTATCCCGCCCCGGT
GAGTACGTACCGTATAAGCACATCGCGGTTGATAGGCCTTTTAGGCTGCTGCGCTTGAAC
CTATCTCCTATGCGGAGTATGGTGGCTGCTCTGTTTTATAAACGGGACTTCAGTGCATGT
CTCGCGAGATGCTCCAGGGGATACGAACGATTTTTTAAACACCTTAAAGAAACCGTTGCG
TGCAGACGGAAATTGCCCCTGGTACTGCCTCGTCTAGGGACCGTAACCGGAAATAGTATG
GCATCCCTGACTAGGGCGTCACCTGTTAGCTCTAAGACTATGCTCCATTCCTATCTATGT
GTTAGCGGATTACACCGGTCACATGCAGTCTGGAACATTGCAGAAGCCACCTTGCCCTAT
CAGGGGTGCCGTCTACGTCCAAATCCTCCGCAACGATCTAGGGGATTACGGAGAGAGCAC
>t10230
CGGCACATAACCAGCTACGTCTCGGGGTCGAGTTGCATGATTAGCCCTGCCTATCGGGGT
GATCCTATGCTAGACCAGTCAGCTAGTTCTGAGGCCATTTTTCGCGATTGCATCCGACCG
ACGACGCCAAGCAGTAGGTGTTCCGTCAATCTATGTGGCCGCCATCAATACCGGCAAGGG
TTTGCGCCTAACATGGTAGAAGGTTGTTCCCGTTATGATCTGGACCTCTCCGCTCTTCTG
GCCATGTATATCCTAAGTGATTATTGCCATTGGATTCTTTTTCCGGAATGCGTGCGTAGA
GGTCGCACATTAGGCATGTGGATCTCCGATGTCGGACTGATGCGCTGGCCTTCGACGACC
GCAACCTACCCGAGCTCCTCAATGTGTAAAGTGAAGGAACGCTTCCCTTCTTGTACTCCT
GCTCGGGACACAACCCTAGCTGGCGCGGTAAGTTCAATGGCTGTATGGCACTTAACCACG
GCCTACCCTAGGCTGAATTTGTGTTCGTCATGTCTAGGAGCAGTACGCCACTTATCGAAT
CTACCGTATAGGAGTCGCACATCTCTATGCTACTCTTGCGTGTGCAGGTTGGGAGTTAGA
CACCTGGTCAACCGGGACAGGGCAAATCAGGCGTCAATAAGTTCAGCGAGCGGATTCCCT
ATCGTCTCTTCTGTCAAGCGCCATGGTATACGAGGGGTAATGGCGTTGGACAGCCATTGC
TACTTGTTAAATACGGACAACGGTAACCGTTTCCCTCGCAGGCCCGTATCCCGCCCCGGT
GAGTATGTACCGTATACGCACATCGCGGTTGCTAGGCCTTTTATGCTGCTGCGCTTGAAC
CTATCTCCTATGCGGAGTATGGTGGCTGCTCTGTTTTATAAACGGGACTTCAGTGCATGT
CTCGCGAGATGCTCCAGGGGATACGAACGATTTTTTAAACACCTTAAAGAACCCGTTGCG
TGGAGACGGAAATTGCCCCTGGTACTGCCTCGTCTAGGGACCATAACCGGAAATAGTATG
GCATCCCTGACTAGGGCGGCACCTGTTAGCTCTAAGACTATGCTCCATTCCTATCTATGT
GTTAGCGGATTACACCGGTCACATGCAGTCAGGACCATTGCAGAAGCCACCTTGCCCTAT
CAGGGGTGCCGTCTACATCCAAATCCTCCGCAACGATCTAGGGGATTACGTAGAGAGCAC
>t10231
CGGCACATAACCAGCTACGTCTCGGGGTCCAGTTGCATGATTAGCCCTGCCTATCGGGGT
GATCCTATGCTAGACCAGTCAGCTAGTTCTGAGGCCATTTTTCGCGATTGCATCCGTCCG
ACGACGCCAAGCAGTAGGTGTTCCGTCAATCTATGTGGCCGCTATCAATACCGGCAAGGG
TTTGCGCCTAACATGGTAGAAGGTTGTTCCCGTTATGATCTGGACCTATCCGCTCTTCTG
GCCATGTATATCCTAAGTGATTATTGCCATTGGATTCTTTTTCCGGAATGCGTGCGTAGA
GGTCGCACATTAGGCATGTGGATCTCCGATGTCGGACTGATGCGCTGGCCTTCGACGACC
GCAACCTACCCGAGCTCCTCAATGTGTATAGTGAAGGAACGCTTCCCTTCTTGTACTCCT
GCTCGGGACACAACCCTAGCTGGCGCGGTAAGTTCAATGGCTGTCTGGCATTTAACCACG
GCCTACCCTAGGCTGAATTTGTGTTCGTCATGTCTAGGAGCAGTACGCCACTTATCGAAT
CTACCGTATAGGAGTCGCACATCTCTATGCTACTCTTGCGTGTGCAGGTTGGGAGTTAGA
CACCTGGTCAACCGGGACAGGGCAAATCAGGCGTCAATAAGTTCAGCGAGCGGATTCCCT
ATCGTCTCTTCTGTCAAGCGCCATGGTATACGAGGGGTAATTGCGTTGGACAGCCATTGC
TACTTGTTAAATACGGACAACGGTAACCGTTTCCCTCGCAGGCCCGTATCCCGCCCCGGT
GAGTACGTACCGTATAAGCACATCGCGGTTGATAGGCCTTTTATGCTGCTGCGCTTGAAT
CTATCTCCTATGCGGAGTATGGTGGCTGCTCTGTTTTATAAACGGGACTTCAGTGCATGT
CTCGCGAGATGCTCCAGGGGATACGAACGATTTTTTAAACATCTTAAAGAACCCGTTGCG
TGGAGACGGAAATTGCCCCTGGTACTGCCTCGTCTAGGGACCGTAACCGGAAATAGTATG
GCATCCCTGACTAGGGCGGCACCTGTTAGCTCTAAGACTATGCTCCATTCCTATCTATGT
GTTAGCGGATTACACCGGTCACATGCAGTCTGGACCATTGCAGAAGCCACCTTGCCCTAT
CAGGGGTGCCGTCTACATCCAAATCCTCCGCAACGATCTAGGGGATTACGTAGAGAGCAC
>t10232
CGGCACATAACCAGCTACGTCTCGGGGTCGAGTTGCATAATTAGCCCTGCCTATCGGGGT
GATCCTATGCTAGACCAGTCAGCTAGTTCTGAGGCCATTTTTCGCGATTGCATCCGTCCG
ACGACGCCAAGCAGTAGGTGTTCCGTCAATCTATGTGGCCGCTATCAATACCGGCAAGGG
TTTGCGCCTAACATGGTAGAAGGTTGTTCCCGTTATGATCTGGACCTATCCGCTCTTCTG
GCCATGTATATCCTAAGTGATTATTGCCATTGGATTCTTTTTCCGGAATGCGTGCGTAGA
GGTCGCACATTAGGCATGTGGATCTCCGATGTCGGACTGATGCGCTGGCCTTCGACGACC
GCAACCTACCCGAGCTCCTCAATGTGTATAGTGAAGGAACGCTTCCCTTCTTGTACTCCT
GCTCGGGACACAACCCTAGCTGGCGCGGTAAGTTCAATGGCTGTCTGGCACTTAACCACG
GCCTACCCTAGGCTGAATTTGTGTTCGTCATGTCTAGGAGCAGTACGCCACTTATCGAAT
CTACCGTATAGGAGTCGCACATCTCTATGCTACTCTTGCGTGTGCAGGTTGGGAGTTAGA
CACCTGGTCAACCGGGACAGGGCAAATCAGGCGTCAATAAGTTCAGCGAGCGGATTCCCT
ATCGTCTCTTCTGTCAAGCGCCATGGTATACGAGGGGTAATTGCGTTGGACAGCCATTGC
TATTTGTTAAATACGGACAACGGTAACCGTTTCCCTCGCAGGCCCGTATCCCGCCCCGGT
GAGTACGTACCGTATAAGCACATCGCGGTTGATAGGCCTTTTATGCTGCTGCGCTTGAAC
CTATCTCCTATGCGGAGTATGGTGGCTGCTCTGTTTTATAAACGGGACTTCAGTGCATGT
CTCGCGAGATGCTCCAGGGGATACGAACGATTTTTTAAACATCTTAAAGAACCCGTTGCG
TGGAGACGGAAATTGCCCCTGGTACTGCCTCGTCTAGGGACCGTAACCGGAAATAGTATG
GCATCCCTGACTAGGGGGGCACCTGTTAGCTCTAAGACTATGCTCCATTCCTATCTATGT
GTTAGCGGATTACACCGGTCACATGCAGTCTGGACCATTGCAGAAGCCACCTTGCCCTAT
CAGGGGTGCCGTCTACATCCAAATCCTCCGCAACGATCTAGGGGATTACGTAGAGAGCAC
>t10233
CGGCACATAACCAGCTACGTCTCGGGGTCGATTTGCATGATTAGCCCTGCCTATCGGGGT
GATCCTATGCTAGACCAGTCAGCTAGTTCTGAGGCCATTTTTCGCGATTGCTTCCGACCG
ACGACGCCAAGCAGTAGGTGTTCCGTCAATCTATGTGGCCGCCATCAATACCGGCAAGGG
TTTGCGCCTAACATGGTAGAAGGTTGTTCCCGTTATGATCTGGACCTATCCGCTCTTCTG
GCCTTGTACATACTAAGTGATTATTGCCATTGGATTCTTTTTCCAGAATGCGTGCGTAGG
GGTCGCACATTAGGCTTGAGGATCTCCGATGTCGGACTGATGCGCTGGCCTTCGACAACC
GCAACCTACCCGAGCCCCTCAATGTGTATAGTGAAGGAACGCTTCCCTTCTTGTACTCCT
GCTCGGGACACTACCCTAGCTGGCGCGGAAAGTTCAATGGCTGTCTGGCATTTAACCACG
GCCTACCCTAGGCTGAATTTGTGTTCGTCATGTCTAGGAGCAGTACGCCACTTATCGAAT
CTACCGTATAGGAGTCGCACATCTCTATGCTACTCTTGCGTGTGCAGGTTGGGAGTTAGA
CACCTGGTCAACCGGGACAGGGCAAATCAGGCGTCAATAAGTTCAGCGAGCGGATTCCCT
ATCGTCTCTTCTGTCAAGCGCCATGGTATACGAGGGGTAATTGCGTTGGACAGCCATTAC
TACTTGTTAAATACAGACAACGGTAACCGTTTCCCTCGCAGGCCCGTATCCCGCCCCGGT
GAGTACGTACCGTATAAGCACATCGCGGTTGATAGCCCTTTTATGCTGCTGCGCTTGAAC
CTATCTCCTATGCGGAGTATGGTGGCTGCTCTGTTTTATAAACGGGACTTCAGTGCATGT
CTCGCGAGATGCTCCAGGGGATACGAACGATTTTTTAAACACCTTAAAGAAACCGTTGCG
TGCAGACGGAAATTGCCCCTGGTACTTCCTCGTCTAGGGACCGTAACCGGAAATAGTATG
GCATCCCTGACTAGGGCGGCACCTGTTAGCTCTAAGACTATGCTCCATTCATATCTATGT
GTTAGCGGATTACACCGGTCACATGCAGTCTGGAACATTGCAGAAGCCACCTTGCCCTAT
CAGGGGTGCCGTCTACATCCAAATCCTCCGCAACGATCTAGGGGATTACGGAGAGAGCAC
>t7581
CGGCACATAACCAGCTACCTCTCCTGGTCGAGTTGCAGGATTAGCCCTGCCTATCGGGGT
GATCCTATGCTAGATCAGTCGGCTACTTCTGAGGCCATTTTTCGCGATTGCATCCGACAG
ACGACGCCAAGCAGTAGTTGTTCCGTCAACCTATGTGGCCGCCATCAATACCGGCAAGGG
TTTCCGCCTACCATGGTAGAAGGTGGTTCCCTTTATGATCTGGACCTATCCGGTCTTTTG
GCCATGGATATCCTATGTGATTATTGCCAGTGGTTTCTTCTTCCGGAATGCGTGCGTAGA
GGTCGCACCTTAGGCTTGTGGACCTCCGACGTGGGACTGATGCGCTGGCCTTCGACAACC
GCACGCTACCCGAGCACCTCAATGTGTATAGTGAAGGAACGCTTCCCTTCTTGTACTCCT
GCTCGGGAGACTACCCTAGCTGGCGCGGTAAGTTCCATGGATGTCTGGCACTTAACCACG
GCATGCCCTAGGCTGAATTTGTGTTGGTCATGTCTAGGAGCAGTACGTCAATTATCGAAT
CTACCGTCTAGGAGTCGCACATCTCCATGCTTTTCTTGCGTGTGCAGGTTGGGACTTAGA
CACCTGGTCATCCGAGACAGGGCAAATCAGGCGTCAATAAGTTCAGCGAGCGAACTCCCT
ATCGTCTCTTCTGTCAAGTGCCGTGGGCTACGAGGGCTAATTCCGTTGGACAGCCATTGC
TACTTGTTAAATACGGACAACAGTAACCGTTTCTCTCGCAGGCCCGTATCCTGCCCCGGT
GAGTACGTACCGTATAAGCTGATCTCGGTTCTTAGGCCTTTTATGCTGCTGGGCTTGAAC
CTAACCCCTTTGCAGAGTATGGTGGCTGCTCTGTTTTATAAACGGGACTTCAGTGCATGC
CTCGCGAGATGCTCCAGGGGCTACGAACGATATTTTAAACACCTTAGAGAAACCGTTGCC
TGCAGAAGGAAATTGCCTCTGGTACTGCCTCGTCTAGGGACCGTAACCGGAAATAGTAGG
GCATCCCTGACGAGGGCGGCACCTGTTAGCTCTAAGACTATGCTCCATTCCTATGTCGGT
GTTAGCGGTTTACACCGGGCACATGCAGTCTGGACCATTGCAGAAGCCACCTTGCCCTAT
CAGGGTTGCCGTCTGCATCCAAATCAGTGGCAACGATGTAGGGGATTACGAAGAGAGGAC
>t7580
CGGCACATAACCAGCTACCTCTCCTGGTCGAGTTGCATGATTAGCCCTGCCTATCGGGGT
GATCCTATGCTAGATCAGTCGGCTACTTCTGAGGCCATTTTGCGCGATTGCATCCGACCG
ACGACGCCAAGCCGTAGTTGTTCCGTCAACCTAAGTGGCCGCCATCAATACCGGCAAGGT
TTTCCGCCTACCATGGTAGAAGGTGGTTCCCTTTATGATCTGGACCGATCCGGTCTTTTG
GCCATGGATATCCTATGTGATTATTGTCAGTGGTTTCTTCATCCGGAATGCGTGCGTAGA
GGTCGCACCTTAGGCTTGTGGACCTCCGACGTGGGACTGATGCGCTGGCCTTCGACAACC
GCAAGCTACCCGAGCACCTCAATGTGTATAGTGAAGGAACGCTTCCCTTCTTGTACTCCT
GCTCGTGAGACTACCCTAGCTGGCGCGGTAAGTTCCATGGATGTCTGGCACTTAACCACG
GCATGCCCCAGGCTGAATTTGTGTTCGTCATGGCTAGGAGCAGTACAACAATTATCGAAT
CTACCGTCTAGGAGTCGCACATCTCCATGCTATTCTTGCGTGTGCAGGTTGGGACTTAGA
CACCTGGTCATCCGAGACAGGGCAAATCAGGCGTCAATAAGTTCAGCGAGCGAACTCCCT
ATCGTCTCTTCTGTCAAGTGCCATGGGCTACGAGGGCTAATTCCGTTGGACAGCCATTGC
TCCTTGTTAAATACGGACAACGGTAACCGTTTCTCTCGCAGGCCCGTCTCCTGCCCCGGT
GAGTACGTACCGTATAAGCTGATCTCGGTTCTTAGGCCTTTTATGCTGCTGGGCTTGAAC
CTAACCCCTTTGCAGAGTATGGTGGCTGCTCTGTTTTATAAACGGGACTTCAGTGCATGC
CTCGCGAGATGCTCCAGTGGCTACGAACGATATTTTAATCACCTTAGAGAAACCGTTGCG
TGCAGAAGGAAATTGCCTCTGGTGCTGCCTCGTCTAGGGACCGTAACCGGAAATAGTCGG
GCATCCCTGACGAGGGCGGCACCTGTTAGCTCTAAGACTATGCTCCATTCCTATCTCTGT
GTTAGCGGTTTACACCGGGCACATGCCGTCTGGACCATTGCAGAAGCCACCTTGCCCTAT
CAGGGTTGCCGTCTGCATCCAAATCAGTGGCAACGATGTAGGGGATTACGAAGAGAGGAC
>t7583
CGGCACATAACCAGCTACCTCTCCTGGTCGAGTTGCATGATTAGCCCTGCCTATCGGGGT
GATCCTATGCTAGATCAGTCGGCTACTTCTGAGGCCATTTTTCGCGATTGCATCCGACCG
ACGACGCCAAGCAGTAGTTGTTCCGTCAACCTATGTGGCCCCCATCAATACCGGCAAGGG
TTTCCGCCTACCATGGTGGAAGGTGGTTCCCTTTATGATCTGGACCTATCCGGTCTTTTG
GCCATGGATATCCTATGTGATTATTGCCAGTGGTTTCTTCTGCCGGAATGCGTGCGTAGA
GGTCGCACCTTAGGCTTGTGGACCTCCGACGTGGGACTGATGCGCTGGCCTTCGACAACC
GCAAGCTACCCGAGCACCTCAATGTGTATAGAGAAGGAACGCTTCCCTTCTTGTACTCCT
GCTCGGGAGACTACCCTAGCTGGCGCGGTAAGTTCCATGGATGTCTGGCACTTAACCACG
GCATGCCCTAGGCTGAATTTGTGTTGGTCATGTCTAGGAGCAGTACGTCAATTATCGAAA
CTACCGTCTAGGAGTCGCACATCTCCATGCTATTCTTGCGTGTGCAGGTTGGGACTTAGA
CACCTGGTCATCCGAGACAGGGCAAATCAGGCGTCAATAAGTTCAGCGAGCGAACTCCCT
ATCGTCTCTTCTGTCAAGTGCCATGGGCTACGAGGGCTAATTCCGTTGGACAGCCATTGC
TACTTGTTAAATACGGACAACAGTAACCGTTTCTCTCGCAGGCCCGTATCCTGCCCCGGT
GAGTACGTACCGTATAAGCTGATCTCGGTTCTTAGGCCTTTTATGCTGCTGGGCTTGAAC
CTAACCCCTTTGCAGAGTATGGTGGCTGCTCTGTTTTATAAACGGGACTTCAGTGCATGC
CTCGCGAGATGCTCCAGGGGCTACGAACGATATTTCAAACACCTTAGAGAAACCGTTGCG
TGCAGAAGGAAATTGCCTCTGGTACTGCCTCGTCTAGGCACCGTAACCGGAAATAGTAGG
GCATCCCTGACGAGGGCGGCACCTGTTAGCTCTAAGACTATGCTCCATTCCTATCTCGGT
GTTAGCGGTTTACACCGGGCACATGCAGTCTGGACCATTGCAGAAGCCACCTTGCCCTAT
CAGGGTTGCCGTCTGCATCCAAATCAGTGGCAACCATGTAGGGGATTACGAAGAGAGGAC
>t7582
CGGCACATAACCAGCTACCTCTCCTGGTCGAGTTGCATGATTAGCCCTTCCTATCGGGGT
GATCCTATGCTAGATCAGTCGGCTACTTCTGAGGCCATTTTTCGCGATTGCATCCGACCG
ACGACGCCAAGCAGTAGTTGTTCCGTCAACCTATGTGGCCGCCATCAATACCGGCAAGGG
TTTCCGCCTACCATGGTAGAAGGTGGTTCCCTTTATGATCTGGACCTATCCGGTCTTTTG
GCCATGGATATCCTATGTGATTATTGCCAGTGGTTTCTTCTTCCGGAATGCGTGCGTAGA
GGTCGCACCTTAGGCTTGTGGACCTCCGACGTGGGACTGATGCGCTGGCCTTCGACAACC
GCACGCTACCCGAGCACCTCAATGTGTATAGTGAAGGAAGGCTTCCCTTCTTGTACTCCT
GCTCGGGAGACTACCCTAGCTGGCGCGGTAAGTTCCATGGATGTCTGGCACTTAACCACG
GCATGCCCTAGGCTGAATTTGTGTTGGTCATGTCTAGGAGCAGTACGTCAATTATCGAAT
CTACCGTCTAGGAGTCGCACATCTCCGTGCTTTTCTTGCGTGTGCAGGTTGGGACTTAGA
CACCTGGTCATCCGAGACAGGGCAAATCAGGCGTCAATAAGTTCAGCGAGCGAACTCCCT
ATCGTCTCTTCTGTCAAGTGCCGTGGGCTACGAGGGCTAATTCCGTTGGACAGCCATTGC
TACTTGTTAAATACGGACAACAGTAACCGTTTCTCTCGCAGGCCCGTATCCTGCCCCGGT
GAGTACGTACCGTATAAGCTGATCTCGGTTCTTAGGCCTTTTATGCTGCTGGGCTTGAAC
CTAACCCCTTTGCAGAGTATGGTGGCTGCTCTGTTTTATAAACGGGACTTCAGTGCATGC
CTCGCGAGATGCTCCAGGGGCTACGAACGATATTTTAAACACCTTAGAGAAACCGTTGCC
TGCAGAAGGAAATTGCCTCTGGTACTGCCTCGTCTAGGGACCGTAACCGGAAATAGTAGG
GCATCCCTGACGAGGGCGGCACCTGTTAGCTCTAAGACTATGCTCCATTCCTATCTCGGT
GTTAGCGGTTTACACCGGGCACATGCAGTCTGGACCATTGCAGAAGCCACCTTGCCCTAT
CAGGGTTGCCGTCTGCATCCAAATCAGTGGCAACGATGTAGGGGATTACGAAGAGAGGAC
>t7585
CGGCACATAACCAGCTACCTCTCGTGGTCTAGTTGCATGATTAGCCCTGCCTATAGGGGT
GATCCTATGCTAGATCAGTCGGCTAGTTCTGAGGCCATTTTTCGCGATTGCATCCGACCG
ACGACGCCAAGCAGTAGTTGTTACGTCAACCTATGTGGCCGCCATCAATACCGGCAAGGG
TTTCCGCCTACCATGGTAGAAGGTCGTTCCCTTTATGATCTGGACCTATCCGGTCTTTTG
GCCATGGATATCCTATGTGATTACTGCCATTGGTTTCTTCTTCCGGAATGCGTGCGTAGA
GGTCGCACATTAGGCATGTGGATCTCCGACGTCGGACTGATGCGCTGGCCTTCGACAACC
GCAAGCTACCCGAGCTCCTCAATGTGTATAGTGAAGGAACGCTTCCCTTCTTGTACTCCT
GCACGGGAGACTACCCTAGCTGGCGCGGTAAGTTCCATGGATGTCTGGCACTTAACCACG
GCATGCCCTAGGCTGAATTTGTGTTCCTCATGTCTAGGAGCAGTACGTCAATTATCGAAT
CTACCGTATAGGAGTCGCACATCTCCGTGCTATTCTTGCGTGTGCAGGTTGGGACTTAGA
CACCTGGTCATCCGAGACAGGGCAAATCAGGCGTCAATAAGTTCAGCGAGCGAACTACCT
ATCGTCTCTTCTGTCAAGCGCCATGGGCTACGAGTGCTAATTCCTTTGGACAGCCATTGC
TACTTGTTAAATACGGACAACGGTAACCGTTTCTCTCGCAGGCCAGTATCCTGCCCCCGT
GAGTACGTACCGTATAAGCTGATCTCGGTTCTTAGGCCTTTTATGCTGCTGGGCTTGAAC
CTAACCCCTTTGCAGAGTATGGTGGCTGCTCTGTTTTATAAACGAGACTTCAGTGCATGT
CTCGCGAGATGCTCCAGGGGCTACGAACGATATTTTAAACACCTTAGAGAAACCGTTGCG
TGCAGAAGGAAATTGCCTCTGGGACTGCCTCGTCTAGGGACCGTAACCGGAAATAGTAGG
GCATCCCTTACGAGGGCGGCACCTGTTAGCTCTAAGACTATGCTCCATTCCTATCTCTGT
GTTAGCGGTTTGCACCGGGCACATGCCGTCTGGACCATTGCAGAAGCAACCTTGCCCTAT
CAGGGTTGCCGTCTGCATCCAAATCAGTGGCAACGATGTAGGGGATTACGAAGAGAGGAC
>t7584
CGGCACATAACCAGCTACCTCTCCTGGTCGAGTTGCATGATTAGCCCTGCCTATCGGGGT
GATCCTATGCTAGATCAGTCGGCTACTTCTGAGGCCATTTTTCGCGATTGCATCCGACCG
ACGACGCCAAGCAGTAGTTGTTCCGTCAACCTATGTGGCCCCCATCAAGACCGGCAAGTG
TTTCCGCCTACCATGGCAGAAGGTGGTTCCCTTTATGATCTGGACCTATCCGGTCTTTTG
GCCATGGATATCCTATGTGATTATTGCCAGTGGTTGCTTCTTCCGGAATGCGTGCGTAGA
GGTCGCACCTTAGGCTTGTGGACCTCCGACGTGGGACTGATGCGCTGGCCTTCGACAACC
GCAAGCTACCCGAGCACCTCCATGTGTATAGTGAAGGAACGCTTCCCTTCTTGTACTCCT
GCTCGGGAGACTACCCTAGCTGGCGCGGTAAGTTCCATGGATGTCTGGCACTTAACCACG
GCATGCCCTAGGCTGAATTTGTGTTGGTCATGTCTAGGAGCAGTACGTCAATTATCGAAA
CTACCGTCTAGGAGTCGCACATCTCCATGCTATTCTTGCGTGTGCAGGTTGGGACTTAGA
CACCTGGTCATCCGAGACAGGGCAAATCAGGCGTCAATAAGTTCAGCGAGCGAACTCCCT
ATCGTCTCTTCTGTCAAGTGCCATGGCCTACGAGGGCTAATTCCGTTGGACAGCCATTGC
TACTTGTTAAATACGGACAACAGTAACCGTTTCTCTCGCAGGCCCGTATCCTGCCCCGGT
GAGTACGTACCGTATAAGCTGATCTCGGTTCTTCGGCCTTTTATGCTGCTGGGCTTGAAC
CTAACCCCTTTGCAGAGTATGGTGGCTGCTCTGTTTTATAAACGGGACTTCAGTGCATGC
CTCGCGAGATGCTCCAGGGGCTACGAACGATATTTCAAACACCTTAGAGAAACCGTTGCG
TGCAGAAGGAAATTGCCTCTGGTACTGCCTCGTCTAGGGACCGTAACCGGAAATAGTAGG
GCATCCCTGACGAGGGCGGCACCTGTTAGCTCTAAGACTATGCTCCATTCCTATCTCGGT
GTTAGCGGTTTACACCGGGCACATGCAGTCTGGACCATTGCAGAAGCCACCTTGCCCTAT
CAGGGTTGCCGTCTGCATCCAAATCAGTGGCAACCATGTAGGGGATTACGAAGAGAGGAC
>t7587
CGGCACATAACCAGCTACCTCTCGTGGTCTAGTTGCATGATTAGCCCTGCCTATCGGGGT
GATCCTATGCTAGATCAGTCGGCTAGTTCTGAGGCCATTTTTCGCGATTGCATCCGACCG
ACGACGCCAAGCAGTAGTTGTTACGTCAACCTATGTGGCCGCCATCAATACCGGCAAGGG
TTTCCGCCTACCATGGTAGAAGGTCGTTCCCTTTATGATCTGGACCTATCCGGTCTTTTG
GCCATGGATATCCTATGTGATTACTGCCATTCGTTTCTTCTTCCGGAATGCTTGCGTAGA
GGTCGCACATTAGGCATGTGGATCTCCGACGTCGGACTGATGCGCTGGCCTTCGACAACC
GCAAGCTACCCGAGCTCCTCAATGTGTATAGTGAAGGAACGCTTCCCTTCTTGTACTCCT
GCACGGGAGACTACCCTAGCTGGCGCGGTAAGTTCCATGGATGTCTGGCACTTAACCACG
GCATGCCCTAGGCTGAATTTGTGTTCCTCATGTCTAGGAGCAGTACGTCAATTATCGAAT
CTACCGTATAGGACTCGCACATCTCCGTGCTATTCTTGCGTGTGCAGGTTGGGACTTAGA
CACCTGGTCATCCGAGACAGGGCAAATCAGGCGTCAATAAGTTCAGCGAGCGAACTACCT
ATCGTCTCTTCTGTCAAGCGCCATGGGCTACGAGTGCTAATTCCTTTGGACAGCCATTGC
TACTTGTTAAATACGGACAACGGTAACCGTTTCTCTCGCAGGCCAGTATCCTGCCCCCGT
GAGTACGTACCGTATAAGCTGATCTCGGTTCTTAGGCCTTTTATGCTGCTGGGCTTGAAC
CTAACCCCTTTGCAGAGTATGGTGGCTGCTCTGTTTTATAAACGAGACTTCAGTGCATGT
CTCGCGAGATGCTCCAGGGGCTACGAACGATATTTTAAACACCTTAGAGAAACCGTTGCG
TGCAGAAGGAAATTGCCTCTGGGACTGCCTCGTCTAGGGACCGTAACCGGAAATAGTAGG
GCATCCCTGACGAGGGCGGCACCTGTTAGCTCTAAGACTATGCTTCATTCCTATCTCTGT
GTTAGCGGTTTGCACCGTGGACATGCCGTCTGGACCATTCCAGAAGCAACCTTGCCCTAT
CAGGGTTGCCGTCTGCATCCAAATCAGTGGCAACGATGTAGGGGATTACGGAGAGAGGAC
>t7586
CGGCACATAACCAGCTACCTCTCGTGGTCTAGTTGCATGATTAGCCCTGCCTATAGGGGT
GATCCTATGCTAGATCAGTCGGCTAGTTCTGAGGCCATTTTTCGCGATTGCATCCGACCG
ACGACGCCAAGCAGTAGTTGTTACGTCAACCTATGTGGCCGCCATCAATACCGGCAAGGG
TTTCCGCCTACCATGGTAGAAGGTCGTTCCCTTTATGATCTGGACCTATCCGGTCTTTTG
GCCATGGATATCCTATGTGATTACTGCCATTGGTTTCTTCTTCCGGAATGCGTGCGTAGA
GGTCGCACATTAGGCATGTCGATCTCCGACGTCGGACTGATGCGCTGGCCTTCGACAACC
GCAAGCTACCCGAGCTCCTCAATGTGTATAGTGAAGGAACGCTTCCCTTCTTGTACTCCT
GCACGGGAGACTACCCTAGCTGGCGCGGTAAGTTCCATGGATGTCTGGCACTTAACCACG
GCATGCCCTAGGCTGAATTTGTGTTCCTCATGTCTAGGAGCAGTACGTCAATTATCGAAT
CTACCGTATAGGAGTCGCACATCTCCGTGCTATTCTTGCGTGTGCAGGTTGGGACTTAGA
CACCTGGTCATCCGAGACAGGGCAAATCAGGCGTCAATAAGCTCAGCGAGCGAACTACCT
ATCGTCTCTTCTGTCAAGCGCCATTGGCTACGAGTGCTAATTCCTTTGGACAGCCATTGC
TACTTGTTAAATACGGACAACGGTAACCGTTTCTCTCGCAGGCCAGTATCCTGCCCCCGT
GAGTACGTACCGTATAAGCTGATCTCGGTTCTTAGGCCTTTTATGCTGCTGGGCTTGAAC
CTAACCCCTTTGCAGAGTATGGTGGCTGCTCTGTTTTATAAACGAGACTTCAGTGCATGT
CTCGCGAGATGCTCCAGGGGCTACGAACGATATTTTAAACACCTTAGAGAAACCGTTGCG
TGCAGAAGGAAATTGCCTCTGGGACTGCCTCGTCTAGGGACCGTAACCGGAAATAGTAGG
GCATCCCTTACGAGGGCGGCACCTGTTAGCTCTAAGACTATGCTCCATTCCTATCTCTGT
GTTAGCGGTTTGCACCGGGCACATGCCGTCTGGACCATTGCAGAAGCAACCTTGCCCTAT
CAGGGTTGCCGTCTGCATCCAAATCAGTGGCAACGATGTAGGGGATTACGAAGAGAGGAC
>t8555
CGGCACATAACCAGCTACCTTTCGGGGTCGAGTTGCATGATTAGCCCTGCCTACCGGGGT
GATCCTATGCTAGACCAGTCAGCTAGTTCTGAGGCCATTTTTCGCGACTGCATCCGACCG
ACGACGCCAAGCACTAGGTGTTTCGTCAACCTATATGACCGCCATCAATACCGGCAAGGG
TTTCTGCCTAACATGGTAGAAGGTGGTTCCCGTTATGATCTGGACCTATCCGCTCTTTTG
GCCATATATATCCTGTGTGATTATTGCCACTGGTTTCTTTTCCCGGAATGCGTGCGTAGA
GGTCCCACATTAGGCATGTGGATCTCCGACGTCGGACTGATGCGCTGGCCTTCGACAACC
GCAACCTACCCGAGCTCCTCAATGTGTATAGTGAAGGAACGCTTCCCTTCTTGTACTCCT
GCTCGGGAAACTACCCTAGCTGGCGCGGTAAGTTCAATGGATGTCTGGCACTTGACCACG
GCGTACCCTAGGCTGAATTTGTGTTCGTCATGTCTAGGTGCGGTACGCCAATTATCGAGT
CTACCGTATAGGCGTCGCACATCTCCATGCTACTCTTGCGTGTGCAGGTTGGGAGTCAGA
CACCTGGTGATCTGGGACAGGGCAAATCAGGCGTCAATCAGTTCAGCGAGCGAATTCCAT
ACCGTCTCTTCTGTCAAGCGCCATGGTCTAAGAGGGGTAATTGCGTTGGACAGCGATTGC
TATTGGTTAAATACGGACAACGGTAACCGTTTCTCTCGCAGGCACGTATCCTGCCCCGGT
GAGTACGTACCGTATAAGCTCATCGCGGTTCATAGGCCTTTTAGGCTGCTGCGCTTGAGC
CTAACTCCTATGCGGAGTATGGTGGCTGCTCTGTTTTATAAACGGGACTTCAGTGCATGT
CTCGCGGGATGCTCCAGGGGATACGAACGATATTATATACACCTCAGAGAAACCGTTGCG
TGCAGACGGAAATTGCCTCTGGTCCTGCCTCGTCTAGGGACCGTAACCGGAAATAGCATG
GAATCCCTGACGAGGGCGGCACCTGTTAGCTCTCAGACTATGCTCCATTCCTATCTATGT
GTTAGCGGATTACACCGATCACATGCAGTCTGGTCCATTGCAGAAGCCACCATGCCCTAT
CAGGGGTGCCGTCTGCAACCAAATCCGCCGCAACGATCTAGGGGATTACGAAGAGAACAC
>internal_node10184
CGGCACATAACCAGCTACGTCTCGGGGTCGAGTTGCATGATTAGCCCTGCCTATCGGGGT
GATCCTATGCTAGACCAGTCAGCTAGTTCTGAGGCCATTTTTCGCGATTGCATCCGACCG
ACGACGCCAAGCAGTAGGTGTTCCGTCAATCTATGTGGCCGCCATCAATACCGGCAAGGG
TTTCCGCCTAACATGGTAGAAGGTTGTTCCCGTTATGATCTAGACCTATCCGCTCTTTTG
GCCATGTATATCCTAAGTGATTATTGCCATTGGATTCTTTTTCCGGAATGCGTGCGTAGA
GGTCGCACATTAGGAATGTGGATCTCCGATGTCGGACTGATGCGCTGGCCTTCGACAACC
GCAACCTACCCGAGCCCCTCAATGTGTATAGTGAAGGAACGCTTCCCTTCTTGTAATCCT
GCTCGGGACACTACCCTAGCTGGCGCGGTAAGTTCAATGGCTGTCTGGCACTTAACCACG
GCCTACCCTAGGCTGAATTTGTGTTCGTCATGTCTAGGAGCCGTACGCCAATTATCGAAT
CTACCGTATAGGAGTCGCACATCTCCATGCTACTCTTGCGTGTGCAGGTTGGGAGTTCGG
CACCTGGTCAACCGGGACAGGGCAAATCAGGCGTCAATAAGTTCAGCGAGCGAATTCCCT
ATCGTCTCTTCTGTCAAGCGCCATGGTATACGAGGGGTAATTGCGTTGGACAGCCATTGC
TACTTGTTAAATACGGACAACGGTAACCGTTTCTCTCGAAGGCCCGTATCCCGCCCCTGT
GAGTACGTACCGTATAAGCACATCGCGGTTGATAGGCCTTTTATGCTGCTTCGCTTGAAC
CTATCTCCTATCCGGAGTATGGTGGCTGCTCTGTTTTATAAACGGGACTTCAGTGCATGT
CTCGCGAGATGCTCCAGGGGATACGAACGATATTTTAAACACCTTAAAGAAACCGTTGCG
TGCAGACGGAAATTGCCTCTGGTACTGCCTCGTCTAGGGACCGTAACCGGAAATATTATG
GCATCCCTGACTAGGGCGGCACCTGTTAGCTCTAAGACTATGCTCCATTCCTATCTATGT
GTTAGCGGATTACACCGGTCACATGCAGTCTGGACCATTGCAGAAGCCACCTTGCCCTAT
CGGGGGTGCCGCCTACATCCAAATCCTCCGCAACGATCTAGGGGATTACGAAGAGAGCAC
>internal_node10185
CGGCACATAACCAGCTACGTCTCGGGGTCGAGTTGCATGATTAGCCCTGCCTATCGGGGT
GATCCTATGCTAGACCAGTCAGCTAGTTCTGAGGCCATTTTTCGCGATTGCATCCGACCG
ACGACGCCAAGCAGTAGGTGTTCCGTCAATCTATGTGGCCGCCATCAATACCGGCAAGGG
TTTCCGCCTAACATGGTAGAAGGTTGTTCCCGTTATGATCTAGACCTATCCGCTCTTTTG
GCCATGTATATCCTAAGTGATTATTGCCATTGGATTCTTTTTCCGGAATGCGTGCGTAGA
GGTCGCACATTAGGCATGTGGATCTCCGATGTCGGACTGATGCGCTGGCCTTCGACAACC
GCAACCTACCCGAGCCCCTCAATGTGTATAGTGAAGGAACGCTTCCCTTCTTGTACTCCT
GCTCGGGACACTACCCTAGCTGGCGCGGTAAGTTCAATGGCTGTCTGGCACTTAACCACG
GCCTACCCTAGGCTGAATTTGTGTTCGTCATGTCTAGGAGCAGTACGCCAATTATCGAAT
CTACCGTATAGGAGTCGCACATCTCCATGCTACTCTTGCGTGTGCAGGTTGGGAGTTCGA
CACCTGGTCAACCGGGACAGGGCAAATCAGGCGTCAATAAGTTCAGCGAGCGAATTCCCT
ATCGTCTCTTCTGTCAAGCGCCATGGTATACGAGGGGTAATTGCGTTGGACAGCCATTGC
TACTTGTTAAATACGGACAACGGTAACCGTTTCTCTCGAAGGCCCGTATCCCGCCCCTGT
GAGTACGTACCGTATAAGCACATCGCGGTTGATAGGCCTTTTATGCTGCTGCGCTTGAAC
CTATCTCCTATCCGGAGTATGGTGGCTGCTCTGTTTTATAAACGGGACTTCAGTGCATGT
CTCGCGAGATGCTCCAGGGGATACGAACGATATTTTAAACACCTTAAAGAAACCGTTGCG
TGCAGACGGAAATTGCCTCTGGTACTGCCTCGTCTAGGGACCGTAACCGGAAATATTATG
GCATCCCTGACTAGGGCGGCACCTGTTAGCTCTAAGACTATGCTCCATTCCTATCTATGT
GTTAGCGGATTACACCGGTCACATGCAGTCTGGACCATTGCAGAAGCCACCTTGCCCTAT
CGGGGGTGCCGCCTACATCCAAATCCTCCGCAACGATCTAGGGGATTACGAAGAGAGCAC
>internal_node10186
CGGCACATAACCAGCTACGTCTCGGGGTCGAGTTGCATGATTAGCCCTGCCTATCGGGGT
GATCCTATGCTAGACCAGTCAGCTAGATCTGAGGCCATTTTTCGCGATTGCATCCGACCG
ACGACGCCAAGCAGTAGGTGTTCCGTCAATCTATGTGGCCGCCATCAATACCGGCAAGGG
TTTCCGCCTAACATGGTAGAAGGTTGTTCCCGTTATGATCTGGACCTATCCGCTCTTTTG
GCCATGTATATCCTAAGTGATTATTGCCATTGGATTCTTTTTCCGGAATGCGTGCGTAGA
GGTCGCACATTAGGCATGTGGATCTCCGATGTCGGACTCATGCGCTGGCCTTCGACAACC
GCAACCTACCCGAGCCCCTCAATGTGTAAAGTGAAGGAACGCTTCCCTTCTTGTACTCCT
GCTCGGGACACTACCCTAGCTGGCGCGGTAAGCTCAATGGCTGTCTGGCACTTAACCACG
GCCTACCCTAGGCTGAATTTGTGTTCGTCATGTCTAGGAGCAGTACGCCAATTATCGAAT
CTACCGTATAGGAGTCGCACATCTCCCTGCTACTCTTGTGTGTGCAGGGTGGGAGTTCGA
CACCTGGTCAACCGGGACAGGGCAAATCAGGCGTCAATAAGTTCAGCGAGCGAATTCCCT
ATCGTCTCTTCTGTCAAGCGCCATGGTATACGAGGGGTAATTGCGTTGGACAGCCATTGC
TACTTGTTAAATACGGACAACGGTAACCGTTTCTCTCGCAGGCCCGTATCCCGCCCCTGT
GAGTACGTACCGTATAAGCACATCGCGGTTGATAGGCCTTTTATGCTGCTGCGCTTGAAC
CTATCTCCTATCCGGAGTATGGTGGCTGCTCTGTTTTATAAACGGGACTTCTGTGCATGT
CTCGCGAGATGCTCCAGGGGATACGAACGATATTTTAAACACCTTAAAGAAACCGTTGCG
TGCAGACGGAAATTGCCTCTGGTACTGCCTCGTCTAGGGACCGTAACCGGGAATAGTATG
GCATCCCTGACTATGGCGGCACCTGTTAGCTCTAAGACTATGCTCCATTCCTATCTATGT
GTTAGCGGATTACACCGGTCACATGCAGTCTGGACCATTGCAGAAGCCACCTTGCCCTAT
CGGGAGTGCCGCCTACATCCAAATCCTGCGCAACGATCTAGGGGATTACGAAGAGAGCAC
>internal_node10187
CGGCACATAACCAGCTACGTCTCGGGGTCGAGTTGCATGATTAGCCCTGCCTATCGGGGT
GATCCTATGCTAGACCAGTCAGCTAGATCTGAGGCCATTTTTCGCGATTGCATCCGACCG
ACGACGCCAAGCAGTAGGTGTTCCGTCAATCTATGTGGCCGCCATCAATACCGGCAAGGG
TTTCCGCCTAACATGGTAGAAGGTTGTTCCCGTTATGATCTGGACCTATCCGCTCTTTTG
GCCATGTATATCCTAAGTGATTATTGCCATTGGATTCTTTTTCCGGAATGCGTGCGTAGA
GGTCGCACATTAGTCATGTGGATCTCCGATGTCGGACTGATGCGCTGGCCTTCGACAACC
GCAACCTACCCGAGCCCCTCAATGTGTAAAGTGAAGGAACGCTTCCCTTCTTGTACTCCT
GCTCGGGACACTACCCTAGCTGGCGCGGTAAGTTCAATGGCTGTCTGGCACTTAACCACG
GCCTACCCTAGGCTGAATTTGTGTTCGTCATGTCTAGGAGCAGTACGCCAATTATCGAAT
CTACCGTATAGGAGTCGCACATCTCCCTGCTACTCTTGCGTGTGCAGGGTGGGAGTTCGA
CACCTGGTCAACCGGGACAGGGCAAATCAGGCGTCAATAAGTTCAGCGAGCGAATTCCCT
ATCGTCTCTTCTGTCAAGCGCCATGGTATACGAGGGGTAATTGCGTTGGACAGCCATTGC
TACTTGTTAAATACGGACAACGGTAACCGTTTCTCTCGCAGGCCCGTATCCCGCCCCTGT
GAGTACGTACCGTATAAGCACATCGCGGTTGATAGGCCTTTTATGCTGCTGCGCTTGAAC
CTATCTCCTATCCGGAGTATGGTGGCTGCTCTGTTTTATAAACGGGACTTCTGTGCATCT
CTCGCGAGATGCTCCAGGGGATACGAACGATATTTTAAACACCTTAAAGAAACCGTTGCG
TGCAGACGGAAATTGCCTCTGGTACTGCCTCGTCTAGGGACCGTAACCGGGAATAGTATG
GCATCCCTGACTATGGCGGCACCTGTTAGCTCTAAGACTATGCTCCATTCCTATCTATGT
GTTAGCGGATTACACCGGTCACATGCAGTCTGGACCATTGCAGAAGCCACCTTGCCCTAT
CGGGGGTGCCGCCTACATCCAAATCCTGCGCAACGATCTAGGGGATTACGAAGAGAGCAC
>internal_node10180
CGGCACATAACCAGCTACGTCTCGGGGTCGAGTTGCATGATTAGCCCTGCCTATCGGGGT
GATCCTATGCGAGACCAGTCAGCTAGTTCTGAGGCCATTTTTCGCGATTGCATCCGACCG
ACGACGCCAAGCAGTAGGTGTTCCGTCAATCTATGTGGCCGCCATCAATACCGGCAAGGG
TTTCCGCCTAACATGGTAGAAGGTTGTTCCCGTTATGATCTAGACCTATCCGCTCTTTTG
GCCATGTATATCCTAAGTGATTATTGCCATTGGATTCTTTTTCCGGAATGCGTGCGTAGA
GGTCGCACATTAGGAATGTGGATCTCCGATGTCGGACTGATGCGCTGGCCTTCGACAACC
GCAACCTACCCGAGCCCCTCAATGTGTATAGTGAAGGAACGCTTCCCTTCTTGTAATCCT
GCTCGGGACACTACCCTAGCTGGCGCGGTAAGTTCAATGGCTGTCTGGCACTTAACCACG
GCCTACCCTAGGCTGAATTTGTGTTCGTCATGTCTAGGAGCCGTACGCCAATTATCGAAT
CTACCGTATAGGAGTCGCACATCTCCATGCTACTCTTGCGTGTGCAGGTTGGGAGTTCGG
CACCTGGTCAACCGGGACAGGGCAAATCAGGCGTCAATAAGTTCAGCGAGCGAATTCCCT
ATCGTCTCTTCTGTCAAGCGCCATGGTATACGAGGGGTAATTGCGTTGGACAGCCATTGC
TACTTGTTAAATACGGACAACGGTAACCGTTTCTCTCGAAGGCCCGTATCCCGCCCCTGT
GAGTACGTACCGTATAAGCACATCGCGGTTGATAGGCCTTTTATGCTGCTTCGCTTGAAC
CTATCTCCTATCCGGAGTATGGTGGCTGCTCTGTTTTATAAACGGGACTTCAGTGCATGT
CTCGCGAGATGCTCCAGGGTATACGAACGATATTTTAAACACCTTAAAGAAACCGTTGCG
TGCAGACGGAAATTGCCTCTGGTACTGCCTCGTCTAGGGACCGTAACCGGAAATATTATG
GCATCCCTGACTAGGGCGGCACCTGTTAGCTCTAAGACTATGCTCCATTCCTATCTATGT
GTTAGCGGATTACACCGGTCACATGCAGTCTGGACCATTGCAGAAGCCACCTTGCCCTAT
CGGGGGTGCCGCCTACATCCAAATCCTCCGCAACGATCTAGGGGATTACGAAGAGAGCAC
>internal_node10181
CGGCACATAACCAGCTACGTCTCGGGGTCGAGTTGCATGATTAGCCCTGCCTATCGGGGT
GATCCTATGCTAGACCAGTCAGCTAGTTCTGAGGCCATTTTTCGCGATTGCATCCGACCG
ACGACGCCAAGCAGTAGGTGTTCCGTCAATCTATGTGGCCGCCATCAATACCGGCAAGGG
TTTCCGCCTAACATGGTAGAAGGTTGTTCCCGTTATGATCTAGACCTATCCGCTCTTTTG
GCCATGTATATCCTAAGTGATTATTGCCACTGGATTCTTTTTCCGGAATGCGTGCGTAGA
GGTCGCACATTAGGAATGTGGATCTCCGATGTCGGACTGATGCGCTGGCCTTCGACAACC
GCAACCTACCCGAGCCCCTCAATGTGTATAGTGAAGGAACGCTTCCCTTCTTGTAATCCT
CCTCGGGACACTACCCTAGCTGGCGCGGTAAGCTCAATGGCTGTCTGGCACTTAACCACG
GCCTACCCTAGGCTGAATTTGTGTTCGTCATGTCTAGGAGCCGTACGCCAATTATCGAAT
CTACCGTATAGGAGTCGCACATCTCCATGCTACTCTTGCGTGTGCAGGCTGGGAGTTCGG
CACCTGGTCAACCGGGACAGGGCAAATCAGGCGTCAATAAGCTCAGCGAGCGAATTCCCT
ATCGTCTCTTCTGTCAAGCGCCATGGTATACGAGGGGTAATTGCGTTGGACAGCCATTGC
TACTTGTTAAATACGGACAACGGTAACCGTTTCTCTCGAAGGCCCGTATCCCGCCCCTGT
GAGTACGTACCGTATAAGCACATCGCGGTTGATAGGCCTTTTATGCTGCTTCGCTTGAAC
CTATCTCCTATCCGGAGTATGGTGGCTGCTCTGTTTTATAAACGGGACTTCAGTGCATGT
CTCGCGAGATGCTCCAGGGGATACGAACGATATTTTAAACACCTTAAAGAAACCGTTGCG
TGCAGACGGAAATTGCCTCTGGTACTGCCTCGTCTAGGGACCGTAACCGGAAATATTATG
GCATCCCTGACTAGGGCGGCACCTGTTAGCTCTAAGACTATGCTCCAGTCCTATCTATGT
GTTAGCGGATTACACCGGTCACATGCAGTCTGGACCATTGCAGAAGCCACCTTGCCCTAT
CGGGGGTGCCGCCTACATCCAAATCCTCCGCAACGATCTAGGGGATTACGAAGAGAGCAC
>internal_node10182
CGGCACATAACCAGCTACGTCTCGGGGTCGAGTTGCATGATTAGCCCTGCCTATCGGGGT
GATCCTATGCTAGACCAGTCAGCTAGTTCTGAGGCCATTTTTCGCGATTGCATCCGACCG
ACGACGCCAAGCAGTAGGTGTTCCGTCAATCTATGTGGCCGCCATCAATACCGGCAAGGG
TTTCCGCCTAACATGGTAGAAGGTTGTTCCCGTTATGATCTAGACCTATCCGCTCTTTTG
GCCATGTATATCCTAAGTGATTATTGCCACTGGATTCTTTTTCCGGAATGCGTGCGTAGA
GGTCGCACATTAGGAATGTGGATCTCCGATGTCGGACTGATGCGCTGGCCTTCGACAACC
GCAACCTACCCGAGCCCCTCAATGTGTATAGTGAAGGAACGCTTCCCTTATTGTAATCCT
CCTCGGGACACTACCCTCGCTGGCGCGGTAAGTTCAATGGCTGTCTGGCACTTAACCACG
GCCTACCCTAGGCTGAATTTGTGTTCGTCATGTCTAGGAGCCGTACGCCAAGTATCGAAT
CTACCGTATAGGAGTCGCACATCTCCATGCTACTCTTGCGTGTGCAGGCTGGGAGTTCGG
CACCTGGTCAACCGGGACAGGGCAAATCAGGCGTCAATAAGCTCAGCGAGCGAATTCCCT
ATCGTCTCTTCTGTCAAGCGCCATGGTATACGAGGGGTAATTGCGTTGGACAGCCATTGC
TACTTGTTAAATACGGACAACGGTAACCGTTTCTCTCGAAGGCCCGTATCCCGCCCCTGT
GAGTACGTACCGTATAAGCACATCGCGGTTGATAGGCCTTTTATGCTGCTTCGCTTGAAC
CTATCTCCTATCCGGAGTATGGTGGCTGCTCTGTTTTATAAACGGGACTTCAGTGCATGT
CTCGCGAGATGCTCCAGGGGATACGAACGATATTTTAAACACCTTAAAGAAACCGTTGCG
TGCAGAAGGAAATTGCCTCTGGTACTGCCTCGTCTAGGGACCGTAACCGGAAATATTATG
GCATCCCTGACTAGGGCGGCACCTGTTAGCTCTAAGACTATGCTCCATTCCTATCTATGT
GTTAGCGGATTACACCGGTCACATGCAGTCTGGACCATTGCAGAAGCCACCTTGCCCTAT
CGGGGGTGCCGCCTACATCCAAATCCTCCGCAACGATCTAGGGGATTACGAAGAGAGCAC
>internal_node10183
CGGCACATAACCAGCTACGTCTCGGGGTCGAGTTGCATGATTAGCCCTGCCTATCGGGGT
GATCCTATGCTAGACCAGTCAGCTAGTTCTGAGGCCATTTTTCGCGATTGCATCCGACCG
ACGACGCCAAGCAGTAGGTGTTCCGTCAATCTATGTGGCCGCCATCAATACCGGCAAGGG
TTTCCGCCTAACATGGTAGAAGGTTGTTCCCGTTATGATCTAGACCTATCCGCTCTTTTG
GCCATGTATATCCTAAGTGATTATTGCCACTGGATTCTTTTTCCGGAATGCGTGCGTAGA
GGTCGCACATTAGGAATGTGGATCTCCGATGTCGGACTGATGCGCTGGCCTTCGACAACC
GCAACCTACCCGAGCCCCTCAATGTGTATAGTGAAGGAACGCTTCCCTTCTTGTAATCCT
CCTCGGGACACTACCCTAGCTGGCGCGGTAAGTTCAATGGCTGTCTGGCACTTAACCACG
GCCTACCCTAGGCTGAATTTGTGTTCGTCATGTCTAGGAGCCGTACGCCAATTATCGAAT
CTACCGTATAGGAGTCGCACATCTCCATGCTACTCTTGCGTGTGCAGGCTGGGAGTTCGG
CACCTGGTCAACCGGGACAGGGCAAATCAGGCGTCAATAAGCTCAGCGAGCGAATTCCCT
ATCGTCTCTTCTGTCAAGCGCCATGGTATACGAGGGGTAATTGCGTTGGACAGCCATTGC
TACTTGTTAAATACGGACAACGGTAACCGTTTCTCTCGAAGGCCCGTATCCCGCCCCTGT
GAGTACGTACCGTATAAGCACATCGCGGTTGATAGGCCTTTTATGCTGCTTCGCTTGAAC
CTATCTCCTATCCGGAGTATGGTGGCTGCTCTGTTTTATAAACGGGACTTCAGTGCATGT
CTCGCGAGATGCTCCAGGGGATACGAACGATATTTTAAACACCTTAAAGAAACCGTTGCG
TGCAGACGGAAATTGCCTCTGGTACTGCCTCGTCTAGGGACCGTAACCGGAAATATTATG
GCATCCCTGACTAGGGCGGCACCTGTTAGCTCTAAGACTATGCTCCATTCCTATCTATGT
GTTAGCGGATTACACCGGTCACATGCAGTCTGGACCATTGCAGAAGCCACCTTGCCCTAT
CGGGGGTGCCGCCTACATCCAAATCCTCCGCAACGATCTAGGGGATTACGAAGAGAGCAC
>internal_node10188
CGGCACATAACCAGCTACGTCTCGGGGTCGAGTTGCATGATTAGCCCTGCCTATCGGGGT
GATCCTATGCTAGACCAGTCAGCTAGATCTGAGGCCATTTTTCGCGATTGCATCCGACCG
ACGACGCCAAGCAGTAGGTGTTCCGTCAATCTATGTGGCCGCCATCAATACCGGCAAGGG
TTTCCGCCTAACATGGTAGAAGGTTGTTCCCGTTATGATCTGGACCTATCCGCTCTTTTG
GCCATGTATATCCTAAGTGATTATTGCCATTGGATTCTTTTTCCGGAATGCGTGCGTAGA
GGTCGCACATTAGGCATGTGGATCTCCGATGTCGGACTGATGCGCTGGCCTTCGACAACC
GCAACCTACCCGAGCCCCTCAATGTGTAAAGTGAAGGAACGCTTCCCTTCTTGTACTCCT
GCTCGGGACACTACCCTAGCTGGCGCGGTAAGTTCAATGGCTGTCTGGCACTTAACCACG
GCCTACCCTAGGCTGAATTTGTGTTCGTCATGTCTAGGAGCAGTACGCCAATTATCGAAT
CTACCGTATAGGAGTCGCACATCTCCCTGCTACTCTTGCGTGTGCAGGGTGGGAGTTCGA
CACCTGGTCAACCGGGACAGGGCAAATCAGGCGTCAATAAGTTCAGCGAGCGAATTCCCT
ATCGTCTCTTCTGTCAAGCGCCATGGTATACGAGGGGTAATTGCGTTGGACAGCCATTGC
TACTTGTTAAATACGGACAACGGTAACCGTTTCTCTCGCAGGCCCGTATCCCGCCCCTGT
GAGTACGTACCGTATAAGCACATCGCGGTTGATAGGCCTTTTATGCTGCTGCGCTTGAAC
CTATCTCCTATCCGGAGTATGGTGGCTGCTCTGTTTTATAAACGGGACTTCTGTGCATGT
CTCGCGAGATGCTCCAGGGGATACGAACGATATTTTAAACACCTTAAAGAAACCGTTGCG
TGCAGACGGAAATTGCCTCTGGTACTGCCTCGTCTAGGGACCGTAACCGGGAATAGTATG
GCATCCCTGACTATGGCGGCACCTGTTAGCTCTAAGACTATGCTCCATTCCTATCTATGT
GTTAGCGGATTACACCGGTCACATGCAGTCTGGACCATTGCAGAAGCCACCTTGCCCTAT
CGGGGGTGCCGCCTACATCCAAATCCTGCGCAACGATCTAGGGGATTACGAAGAGAGCAC
>internal_node10189
CGGCACATAACCAGCTACGTATCGGGGTCGAGTTGCATGATTAGCCCTGCCTATCGGGGT
GATCCTATGCTAGACCAGTCAGCTAGTTCTGAGGCCATTTATCGCGATTGCATCCGACCG
ACGACGCCAAGCAGTAGGTGTTCCGTCAATCTATGTGGCCGCCATCAGTACCGGCAAGGG
TTTCCGCCTAACATGGTAGAAGGTTGTTCCCGTTATGATCTGGACCTATCCGCTCTTTTG
GCCATGTATATCCTAAGTGATTATTGCCATTGGATTCTTTTTCCGGAATGCGTGCGTAGA
GGTCGCACATTAGGCATGTGGATCTCCGATGTCGGCCTGATGCGCTGGCCTTCGACAACC
GCAACCTACCCGAGCCCCTCAATGTGTATAGTGAAGGAACTCTTCCCTTCTTGTACTCCT
GCTCGGGACACTACCCTAGCTGGCGCGGTAAGTTCAATGGCTGTCTGGCACTTAACCACG
GCCTACCCTAGGCTGAATTTGTGTTCGTCATGTCTAGGAGCAGTACGCCAATTATCGAAT
CTACCGTATAGGAGTCGCACATCTCCATGCTACTCTTGCGTGTGCAGGGTGGGAGTTCGA
CACCTGGTCAACCGGGACAGGGCAAATCAGGCGTCAATAAGTTCAGCGAGCGAATTCCCT
ATCGTCTCTTCTGTCAAGCGCCATGGTATACGAGCGGTAATTGCGGTGGACAGCCATTGC
TACTTGTTAAATACGGACAACGGTAACCGTTTCTCTCGCAGGCCCGTATCCCGCCCCTGT
GAGTACGTACCGTATAAGCACATCGCGGTTGATAGGCCTTTTATGCTGCTGCGCTTGAAC
CTATCTCCTATCCGGTGTATGGTGGCTGCTCTGTTTTATAAACGGGACTTCTGTGCATGT
CTCGCGAGATGCTCCAGGGGATACGAACGATATTTTAAACACCTTAAAGAAACCGTTGCG
TGCAGACGGAAATTGCCTCTGGTACTGCCTCGTCTAGGGACCGTAACCGGGAATAGTATG
GCATCCCCGACTATGGCGGCACCTGTTAGCTCTAAGACTATGCTCCATTCCTATCTATGT
GTTAGCGGATTACACCGGTCTCATGCAGTCTGGACCATTGCAGAAGCCACCTTGCCCTAT
CGGGGGTGCCGCCTACATCCAAATCCTGCGCAACGATCTAGGAGATTACGAAGAGAGCAC
>t7057
CGGCACATAACCAGCTACCTCTCCTGGTCGAGTTGCACGATTAGCCCTGCATATCGGGGT
GATCCGATGCTAGACCAGTCGACTAGTTGTGAGGCCATTTTTCGCGATTGCATCCGACCG
ACGACGCCAAGCAGTCGTTGTTTCGTCAACCTATGTGGCCGCGATCAATACCGGCAAGGG
TTTCCGCCTACCATGGTAGAAGGTGGTTCCCGGTATGATCTGGACCTATCCGGTCTTTTG
GCCATGGATATCCTATGTGATTATTGTCATTCCTTTCTTCTTCCGGAATGCGTGCGTAGA
GGTCGCACATTAGGCCTGTGGATCTCCGACGTCGGACTGATGCGCTGGCCTTCGACAACC
GCAACCTACCCGAGCTCCTCAATGTGTATAGTGAAGGAACGCTTCCCTTCTTGTATGCCT
GCCCGGGAGACTACCCTAGCTGGCGCGGTAAGTTCAAAGGATGTGTGGCACTTAACCACG
GCTTGCCCTAGGCTGAATCTGTGTTCGTCATGTCTAGGAGCAGTACGCCAATTGTCGAAT
CTACCGTATAGGAGTCGCACAACTCCATGCTATTCTTGCGTGTGCAGGTTGGGAGTTAGA
CACCTGGTCATCCGGGACAGGGCAAATCAGGCGTCAATAAGTTTAGCGAGCGAATTCCCT
ATCGTCTTTTCTGTCAAGCGCCATGGGCTACGAGGGGTAATTGCGTTGCACAGCCATTGC
TACTTGTTAAATACGGACAAAGGTAACCGTTTTTCTCGCAGGCCAGTATCCTGCCCCGGT
GAGTACGTACCGTATATGCTGATCGCGGTTCATAGGCCTTTTATGCTGCTGCGCTTGAGC
CTAACTCCTATGCAGAGTATGGTGGCTGCTCTGTTTTATAAACGGGACTTCAGTGCAAGT
CTCGCGAGATGCTCCGGGGGATACGAACGATATTTTAAACACCTTAGAGAAACCGTTGCG
TGCAGACGGAAATTGCGTCTGGTACTGCCTCGTCTAGGGACCATAACCGGAAATAGTATG
GCATCCCTGACGAGGGCGTCACCTGTTAGCTCTAAGACTATGCACCACTCCTATCTATGT
GTTAGCGGTTTACGCCGGTCACATGACGTCTGGACCATTGCAGAAGCCACCTTGCCCTAT
CGGGGATGCCGTCGGCATGCAAATCAGTGTCAACGATCTAGGAGATTACGAAGAGAGGAT
>t7056
CGGCACATAACCAGCTACCTCTCGTGGTCGAGTTGCATGATTAGCGCTGCATATCGGGGT
GATCCGATGCTAGACCAGTCGGCTAGTTGTGAGGCCATTTATCGCGAGTGCATCCGACCG
ACGGCGCCAAGCAGTCGTTGTTTCGTCAACCTATGTGGCCGCCATCAATACCGGCAAGGG
TTTCCGCCTACCATGGTAGAAGGTGGTTCCCGGTATGATCTGGACCTATCCGGTCTTTTG
GCCATGGATATCCTATGTGATTATTGCCATTCCTTTCTTCTTCCGGAATGCGTGCGTAGA
AGTCGCACATTAGGCATGTGGATCTCCGACGTCGGCCTGATGCGCTGGCCTTCGACAACC
GCAACCTACCCAAGCTCCTCAATTTGTATAGTGAAGGAACGCTTCCCTTCTTGTACTCCT
GCCCGGGATACTACCCTAGCTGGCGCGGTAAGTTCAATGGATGTCTGGCACTTAATCACG
GCTTGCCCTAGGCCGAATTTGTGTTCGTCATGTCTAGGAGCAGTACGCCAATTATCGAAT
CTACCGTATAGGAGTCGCACATCTCCATGCTATTCTTGCGTGTGCAGGTTGGGAGTTAGA
CACCTGGTCATCCGGGACAGGGCAAATCAGGCGTCAATAAGTTTAGCGAGCGAATTCCCT
ATCGTCTTTTCTGTCAAGCGCCATGGGCTACGAGGGGTAATTGCGTTGGACAGCCATTGC
TACGTGTTAAATACGGACAACGGTAACCGTTTATCTCGCAGGGCAGTATCCTGCCCCGGT
GAGCACGTACCGTATATGCTGATCGCGGTTTATAGACCTTTTATGCTGCTGCGCTTGAGC
CTAACTCCTATGCAGAGTATGGTGGCTGCTCTGTTTTATAAACGGGACTTCAGTGCATGT
CTCGCGAGATGCACCGGGGTATACGAACGATATTTTAAACACCTTAGAGAAACCGTTGCG
TGCAGACGGAAATTGCGTCTGGTACCGCCTCGTCTAGGGACCATAACCCGAAATAGTATG
GCATCCCTGACGAGGGCGTCACCTGTTAGCTCTAAGACTATGCGCCACTCCTATCTATGT
GTTAGCGGTTTACACCGGTCACATGCCGTCTGGACCATTGCAGAAGCCACCTTGCCCTAT
CGGGGTTGCCGTCTGCATGCAAATCAGTGTCAACGATCTAGGAGATTACGAAGAGAGGAT
>t7055
CGGCACATAACCAGCTACCTCTCGTGGTCGAGTTGCATGATTAGCGCTGCATATCGGGGT
GATCCGATGCTAGACCAGTCGGCTAGTTGTGAGGCCATTTATCGCGAGTGCATCCGACCG
ACGGCGCCAAGCAGTCGTTGTTTCGTCAACCTATGTGGCTGCCATCAATACCGGCAAGGG
TTTCCGCCTACCATGGTAGAAGGTGGTTCCCGGTATGATCTGGACCTATCCGGTCTTTTG
GCCATGGATATCCTATGTGATTATTGCCATTCCTTTCTTCTTCCGGAATGCGTGCGTAGA
AGTCGCACATTAGGCATGTGGATCTCCGACGTCGGCCTGATGCGCTGGCCTTCGACAACC
GCAACCTACCCGAGCTCCTCAATTTGTATAGTGAAGGAACGCTTCCCTTCTTGTACTCCT
GCCCGGGATACTACCCTAGCTGGCGCGGTAAGTTCAATGGATGTCTGGCACTTAATCACG
GCTTGCCCTAGGCTGAATTTGTGTTCGTCATGTCTAGGAGCAGTACGCCAATTATCGAAA
CTACCGTATAGGAGTCGCACGTCTCCATGCTATTCTTGCGTGTGCAGGTTGGGAGTTAGA
CACCTGGTCATCCGGGACAGGGCAAATCAGGCGTCAATAAGTTTAGCGAGCGAATTCCCT
ATCGTCTTTTCTGTCAAGCGCCATGGGCTACGAGGGGTAATTGCGTTGGACAGCCATTGC
TACGTGTTAAATACGGACAACGGTAACCGTTTATCTCGCAGGGCAGTATCCTGCCCCGGT
GAGCACGTACCGTATATGCTGATCGCGGTTCATAGACCTTTTATGCTGCTGCGCTTGAGC
CTAACTCCTATGCAGAGTATGGTGGCTGCTCTGTTTTATAAACGGGACTTCAGTGCATGT
CTCGCGAGATGCACCGGGGTATACGAACGATATTTTAAACACCTTAGAGAAACCGTTGCG
TGCAGACGGAAATTGCGTCTGGTACCGCCTCGTCTAGGGACCATAACCCGAAATAGTATG
GCATCCCTGACGAGGGCGTCACCTGTTAGCTCTAAGACTATGCGCCACTCCTATCTATGT
GTTAGCGGTTTACACCGGTCACATGCCGTCTGGACCATTGCAGAAGCCACCTTGCCCTAT
CGGGGTTGCCGTCTGCATGCAAATCAGTGTCAACGATCTAGGAGATTACGAAGAGAGGAT
>t7054
CGGCACATAACCAGCTACCTCTCGTGGTCGAGTTGCATGATTAGCGCTGCATATCGGGGT
GATCCGATGCTAGACCAGTCGGCTAGTTGTGAGGCCATTTTTCGCGATTGCATCCGACCG
ACGACGCCAAGCAGTAGTTGTTTCGTCAACCTATGTGGCCGCCATCAATACCGCCAAGGG
TTTCCGCCTACCATGGTAGAAGGTGGTTCCCGGTATGATCTGGACCTATCCGGTCTTTTG
GCCATGGATATCCTATATGATTATTGCCATTCCTTTCTTCTTCCGGAATGCGTGCGTAGA
GGTCGCACATTAGGCATGTGGATCTCCGACGTCGGCCTGATGCGCTGGCCTTCGACACCC
GCAACCTACCCGAGCTCCTCAATGTGTATAGTGAAGGAACGCTTCCCTTCTTGTACTCCT
GCCCGGGATACTACCCTCGCTGGCGCGGTAAGTTCAATGGATGTCTGGCACTTAATCACG
GCTTGCCCTAGGCTGAATTTGTGTTCGTCATGTCTAGGAGCAGTACGCCAATTATCGAAT
CTACCGTATAGGAGTCGCACATCTCCATGCTATTCTTGCGTGTGCAGGTTGGGAGTTAGA
CACCTGGTCATCCGGGACAGGGCAAATCAGGCGTCAATAAGTTTAGCGAGCGAATTCCCT
ATCGTCTTTTCTGTCAAGCGCCATTGCCTACGAGGGGTAATTGCGTTGGACAGCCATTGC
TACTTGTTAAATACGTACAACGGTAACCGTTTATCTCGCAGGCCAGTATCCTGCCCCGGT
GAGCACGTACCGTATATGCTGATCGCGGTTCATAGGCCTTTTATGCTGCTGCGCTTGAGC
CTAACTCCTATGCAGAGTATGGTGGCTGCTCTGTTTTATAAACGGGACTTCAGTGCATGT
CTCGCAAGATGCTCCGGGGTATACGAACGATATTTTAAACACCTTAGAGAAACCGTTGCG
TGCAGACGGAAATTGCGTCTGGTACCGCCTCGTCTAGGGACCATAACCCGAAATAGTATG
GCATCCCTGACGAAGGCGTCACCTGTTAGCTCTAAGACTATGCGCCACTCCTATCTATGT
GTTAGCGGTTTACACCGGTCACATGCCGTCTGGACCATTGCAGAAGCCACCTTGCCCTAT
CGGGGTTGCCGTCTGCATGCAATTCAGTTTCAACGATCTAGGAGATTACGAAGAGAGGAT
>t7053
CGGCACATAACCAGCTACCTCTCGTGGTCGAGTTGCATGATTAGCGCTGCATATCGGGGT
GATCCGATGCTAGACCAGTCGGCTAGTTGTGAGGCCATTTTTCGCGATTGCATCCGACCG
ACGACGACAAGCAGTCGTTGTTTCGTCAACCTATGTGGCCGCCATCAATACCGGCAAGGG
TTTCCGCCTACCATGGTAGAAGGTGGTTCCCGGTATGATCTGGACCTATCCGGTCTTTTG
GCCATGGATATCCTATATGATTATTGCCATTCCTTTCTTCTTCCGGAATGCGTGCGTAGA
GGTCGCACATTAGGCATGTGGATCTCCGACGTCGGCCTGATGCGTTGGCCTTCGACACCC
GCAACCTACCCGAGCTCCTCAATGTGTATAGTGAAGGAACGCTTCCCTTCTTGTACTCCT
GCCCGGGATACTACCCTCGCTGGCGCGGTAAGTTCAATGGATGTCTGGCACTTAATCACG
GCTTGCCCTAGGCTGAATTTGTGTTCGTCATGTCTAGGAGCAGTACGCCAATTATCGAAT
CTACCGTATAGGAGTCGCACATCTCCATGCTATTCTTGCGTGTGCAGGTTGGGAGTTAGA
CACCTGGTCATCCGGGACAGGGCAAATCAGGCGTCAATAAGTTTAGCGAGCGAATTCCCT
ATCGTCTTTTCTGTCAAGCGCCATGGCCTACGAGGGGTAATTGCGTTGGACAGCCATTGC
TACTTGTTAAATACGTACAACGGTAACCGTTTATCTCGCAGGCCAGTATCCTGCCCCGGT
GAGCACGTGCCGTATATGCTGATCGCGGTTCATAGGCCTTTTATGCTGCTGCGCTTGAGC
CTGACTCCTATGCAGAGTATGGCGGCTGCTCTGTTTTATAAACGGGACTTCAGTGCATGT
CTCGCGAGATGCTCCGGGGTATACGAACGATATTTTAAACACCTTAGAGAAACCGTTGCG
TGCAGACGGAAATTGCGTCTGGTACCGCCTCGTCCAGGGACCATAACCCGAAATAGTATG
GCATCCCTGACGAAAGCGTCACCTGTTAGCTCTAAGGCTATGCGCCACTCCTATCTATGT
GTTAGCGGTTTACACCGGTCACATGCCGTCTGGACCATTGCAGAAGCCACCTTGCCCTAT
CGGGGTTGCCGTCTGCATGCAATTCAGTGTCAACGATCTAGGAGATTACGAAGAGAGGAT
>t7052
CGGCACATAACCAGCTACCTCTCGTGGTCGAGTTGCATGATTAGCCCTGCATATCGGGGT
GACCCGATGCTAGACCAGTCGGCTAGTTGTGAGGCCATTTTTCGCGATTGCATCCGACCG
ACGACGCCAAGCAGTCGTTGTTTCGTCAACCTATGTGGCCGCCATCAATACCGGCAAGGG
TTTCCGCCTACCATGGTAGAAGGTGGTTCCCGGTATGATCTGGACCTATCCGGTCTTTTG
GCCATGGATATCCTATGTGATTATTGCCATTCCATTCTTCTTCCGGAATGCGTGCGTAGA
GGTCGCACATTAGGCATGTGGATCTCCGACGTCGGACTGATGCGCTGGCCTTCGACAACC
GCAAGCTACCCGAGCTCCTCAATGTGTATAGTGAAGGAACGCTTCCCTTCTTGTACGCCT
GCCCGGGATACTACCCTAGCTGGCGCGGTAAGTTCAATGGATGTGTGGCACTTAACCACG
GCTTGCCCTAGACTGAATTTGTGTTCGTCATGTCTAGGAGCAGTACGCCAATTATCGAAT
CTACCGTATAGGAGTCGCACATCTCCATGCTATTCTTGCGTGTGCAGCTTGGGAGTTAGT
CACCTGGTCATCCGGGACAGGGCAAATCAGGCGTCAATAAGTTTAGCGAGCGAATTCCCT
ATCGTCTTTTCTGTCAAGCGCCATGGGCTACGAGGCGTAATTGGGTTGGACAGCCATTGC
TACTTGTTAAATACGGACAACGGTAACCGTTTATCTCGCAGGCCAGTATCCTGCCCCGGT
GAGCACGTACCGTATATGCTGATCGCGGTTCATAGGCCTTTTATGCTGCTGCGCTTGAGC
CTAACTCCTATGCAGAGTATGGTGGCTGCTCTGTTTTATAAACGGGACTTCAGTGCATGT
CTCGCGAGATGCTCCGGGGTATACGAACGATATTTTAAACACCTTAGAGAAACCGTTGCG
TGCAGACGGAAATTGCGTCTGGTACTGCCTCGTCTAGGGACAATAACCCGAAATAGTATG
GCATCCCTGACGAGGGCGTCACCTGTTAGCTCTAAGACTATGCTCCACTCCTATCTATGT
GTTAGCGGTTTACACCGGTCACATGCCGTCTGGACCATTGCAGAAGCCACCTTGCCCTAT
CGGGGTTGCCGTCTGCATGCAAATCAGTGTCAACGATCTAGGAGATTACGAAGAGAGGAT
>t7051
CGGCACATAACCAGCTACCTCTCGTGGTCGAGTTGCATGATTAGCCCTGCATATCGGGGT
GACCCGATGCTAGACCAGTCGGCTAGTTGTGAGGCCATTTTTCGCGATTGCATCCGACCG
ACGACGCCAAGCAGTCGTTGTTTCGTCAACCTATGTGGCCGCCATCAATACCGGCAAGGG
TTTCCGCCTACCATGGTAGAAGGTGGTTCCCGGTATGATCTGGACCTATCCGGTCTTTTG
GCCATGGATATCCTATGTGATTATTGCCATTCCATTCTTCTTCCGGAATGCGTGCGTAGA
GGTCGCACATTAGGCATGTGGATCTCCGACGTCGGACTGATGCGCTGGCCTTCGACAACC
GCAACCTACCCGAGCTCCTCAATGTGTATAGTGAAGGAACGCTTCCCTTCTTGTACGCCT
GCACGGGATACTACCCTAGCTGGCGCGGTAAGTTCAATGGATGTGTGGCACTTAACCACG
GCTTGCCCTAGACTGAATTTGTGTTCGTCATGTCTAGGAGCAGTACGCCAATTATCGAAT
CTACCGTATAGGAGTCGCACATCTCCATGCTATTCTTGCGTGTGCAGCTTGGGAGTTAGT
CACCTGGTCATCCGGGACAGGGCAAATCAGGCGTCAATAAGTTTAGCGAGCGAATTCCCT
ATCGTCTTTTCTGTAAAGCGCCATGGGCTACGAGGCGTAATTGGATTGGACAGCCATTGC
TACTTGTTAAATACGGACAACGGTAACCGTTTATCTCGCAGGCCAGTATCCTGCCCCGGT
GAGCACGTACCGTATATGCTGATCGCGGTTCATAGGCCTTTTATGCTGCTGCGCTTGAGC
CTAACTCCTATGCAGAGTATGGTGGCTGCTCTGTTTTATAAACGGGACTTCAGTGCATGT
CTCGCGAGATGCTCCGGGGTATACGAACGATATTTTAAACACCTTAGAGAAACCGTTGCG
TGCAGACGGAAATTGCGTCTGGTACTGCCACGTCTAGGGACAATAACCCGAAATAGTATG
GCATCCCTGACGAGGGCGTCACCTGTTAGCTCTAAGACTATGCTCCACTCCTATCTATGT
GTTAGCGGTTTACACCGGTCACATGCCGTCTGGACCATTGCAGAAGCCACCTTGCCCTAT
CGGGGTTGCCGTCTGCATGCAAATCAGTGTCAACGATCTAGGAGATTACGAAGAGAGGAT
>t7050
CGGCACATAACCAGCTACCTCTCGTGGTCGAGTTGCATGATTAGCCCTGCATATCGGGGT
GATCCGATGCTAGACCAGTCGGCTAGTTGTGAGGCCATTTTTCGCGATTGCATCCGACCG
ACGACGCCAAGCAGTCGTTGTTTCGTCAACCTATGTGGCCGCCATCAATACCGGCAAGGG
TTTCCGCCTACCATGGTAGAAGGTGGTTCCCGGTATGATCTGGACCTATCCGGTATTTTG
GCCATGGATATCCTATGTGATTATTGCCATTCCTTTCTTCTTCCGGAATGCGTTCGTAGA
GGTCGCACATTAGGCATGTGGATCTCCGACGTCGGACTGATGCGCTGGCCTTCGGCAACC
GCAACCTACCCGAGCTCCTCAATGTGTATAGTGAAGGAACGCTTCCCTTCTTGTACGCCT
GCCCGGGATACTACCCTAGCTGGCGCGGTAAGTTCAATGGATGTCTGGCACTTAACCACG
GCTTGCCCTAGACTGAATTTGTGTTCGTCATGTCTAGGAGCAGTACGCCAATTATCGAAT
CTACCGTATAGGAGTCGCACATCTCCATGCTATTCTTGCGTGTGCAGCTTGGGAGTTAGT
CACCTGGTCATCCGGGACAGGGCAAATCAGGCGTCAATAAGTTTAGCGAGCGAATTCCCT
ATCGTCTTTTCTGCCAAGCGCCATGGGCTACGAGGCGTAATTGCTTTGGACAGCCATTGC
TACTTGTTAAATACGGACAACGGTAACCGTTTATCTCGCAGGCCAGTATCCTGCCCCGGT
GAGCACGTACCGTATATGCTGATCGCGGTTCATAGGCCTTTTATGCTGCTGCGCTTGAGC
CTAACTCCTATGCAGAGTATGGTGGCTGCTTTGTTTTATAAACGGGACTTCAGTGCATGT
CTCGCGAGATGCTCCGGGGTATACGAACGATATTTTAAACACCTTAGAGAAACCGTTGCG
TGCAGACGGAAATTGCGTCTGGTACTGCCTCGTCTAGGGACAATAACCCGAAATAGTATG
GCATTCCTGACGAGGGCGTCACCTGTTAGCTCTAAGACTATGCTCCACTCCTATCTATGT
GTTAGCAGTTTACACCGGTCACATGCCGTCTGGACCATTGCAGAAGCCACCTTGCCCTAT
CGGGGTTGCCGTCTGCATGCAAATCAGTGTCAACGATCTAGGAGATTACGAGGAGAGGAT
>t16121
CGGCACATCACCAGCTACCACTCGGGGTCGAGTTGCATGATTAGCCCTGCCTATCGGGAT
GTTCCTATGCTAGACCAGTCGGCTAGTTCTGAGGCCATTTTTCGCGAATGCATCCGAGCG
GCGACGCCAAGCAGTAGTTCTTCCGTCAACCTATGTGGCCGCCATCAATACTGCCAAGGG
TTTCCGCCTACCATTGTAGAAGGTGGTTCCCGTTATGACCTGGACCTCTCCGCTCTTTTG
GCCATGTATATCCTATATGATTATTGCCATTGGTTTATTCTTCCGGAATGCGTGCGTAGA
GGTCGCACATTAGGGATCCGGATCTCCGACGTCGGACTGATGCGGTGGCCTTCGACAACC
GCAACCTACCCGAGCTCCTCAATTTGCATAGTGAAGGAACGCTTCCCTTCCTGTACTCCT
GCTCGGGAGACTACCCTAGCTGGCGCGGTAAGTTCAATGGATGTCTGGCCCTTAACCACG
GCATATCCTAGGCTGAATTTGTGTTCGTCATGTCTAGGAGCAGTACGCCAATTATCGAAT
CTACCGTATAGGAGTCGCTCATCTCCATGCTATTCTTGCGTGTGCAGGTTGGGAGTTAGA
CACCTGGTCACCGGGGACAGGGTAAATCAGGCGTCAATAAGCTCAGCTAGCGAATTCCCT
ATCGTCTCTTCTGTCAAGCTCCATGGACTACGAGGGGTAATTGCGTTGGACAGCCATCGC
TACTTGTTAAATACGGACAACGGTAACCGTTTCTCTCGCGGGCCTGTATCCTGCCCCGGT
GAGTACGTACCGTATAAGCTCATCGCGGTTCATAGGCCTATTATGCTCCTGCGCTTGAAC
CTAACCCCTATGCGGAGTATGGTGGCTGCTCTGTTTTATAAACGGGACTTCAGTGCATGT
CTTGCGAGATGCTTCAGGGGATACGAACGATACTATATACACCTTAGAGAAACCGTTGCG
TGCAGACGGAAATTGCCCTTGGTACTGCCTCGTCTAGGGACCGTAGCCGGCAATAGTATG
GCATCCCTGACGAGGGCGGCACTTGTTAGCTCTAAGACTATGCTCCATTCCTATCTATGT
GATAGTGGATTACACCGGTCACACGCAGTCTGGACCATTGCAGAAGCCACCATGCCCTAT
CAGGGTTGCCGTCTGCATCCTAATCCGTCGCAGCGATCTAGGGGATTACGAAGCGAGCAC
>t7059
CGGCACATAACCAGCTACCTCTCCTGGTCGAGTTGCATGATTAGCCCTGCATATCGGGGT
GATCCGATGCTAGACCAGTCGACTAGTTGTGAGGCCATTTTTCGCGATTGCATCCGACCG
GCGACGCCAAGCAGTCGTTGTTTCGTCAACCTATGTGGCCGCGATCAATACCGACAAGGG
TTTCCGCCTACCATGGTAGAAGGTGGTTCCCGGTATGATCTGGACCTATCCGGTCTTTTG
GCCATGGATATCCTATGTAATTATTGCCATTCCTTTCTTCTTCCGGAATGCGTGCGTAGA
GGTCGCACATTAGGCCTGTGGATCTCCGACGTCGGACTGATGCGCTGGCCTTCGACAACC
GCAACCTACCCGAGCTCCTCAATGTGTATAGTGAAGGAACGCTTCCCTTCTTGTACGCCT
GCCCGGGAGACTACCCTAGCTGGCGAGGTAAGTTCAATGGATGTCTGGCACTTAACCACG
GCTTGCCCTAGGCTGAATCTGTGTTCGTCATGTCTAGGAGCAGTACGCCAATTATCGAAT
CTACCGTATAGGAGTCGCACAACTCCATGCTATTCTTGCGTGTGCAGGTTGGGAGTTAGA
CACCTGGTCATCCGGGACAGGGCAAATCAGGCGTCAATAAGTTTAGCGAGCGAATTCCCT
ATCGTCTCTTCTGTCAAGCGCCATGGGCTACGAGGGGTAATTGCGTTGCACAGCCATTGC
TACTTGTTAAATACGGACAAAGGTAACCGGTTTTCTCGCAGGCCAGTATCCTGCCCCGGT
GAGTACGTACCGTATATGCTGATCGCGGTTCATAGGCCTTTTATGCTGCTGCGCTTGAGC
CTAACTCCTATGCAGAGTATGGTGGCTGCTCTGTTTTATAAACGGGACTTCAGTGCATGT
CTCGCGAGATGCTCCGGGGGATACGAACGATATTTTAAACACCTTAGAGAAACTGTTGCG
TGCAGACGGAAAATGCGTCTGGTACTGCCTCGTCTAGGGACCATAACCGGAAATAGTATG
GCATCCCTGACGAGGGCGTCACCTGTTAGCTCTAAGACTATGCTCCACTCCTATCTATGT
GTTAGCGGTTTACACCGGTCACATGACGTCTGGACCATTGCGGAAGCTACCTTGCCCTAT
CGGGGTTCCCGTCTGCATGCAAATCAGTGTCAACGATCTAGGAGATTACGAAGAGAGGAT
>t7058
CGGCACATAACCAGCTACCTCTCCTGGTCGAGTTGCATGATTAGCCCTGCATATCGGGGG
GATCCGATGCTAGACCAGTCGACTAGTTGTGAGGCCATTTTTCGCGATTGCATCCGACCG
ACGACGCCAAGCAGTCGTTGTTTCGTCAACCTATGTGGCCGCGATCAATACCGGCAAGGG
TTTCCGCCTACCATGGTAGAAGGTGGTTCCCGGTATGATCTGGACCTATCCGGTCTTTTG
GCCATGGATATCCTATGTGATTATTGCCATTCCTTTCTTCTTCCGGAATGCGTGCGTAGA
GGTCGCACATTAGGCCTGTGGATCTCCGACGTCGGACTGATGCGCTGGCCTTCGACAACC
GCAACCTACCCGAGCTCCTCAATGTGTATAGTGAAGGAACGCTTCCCTTCTTGTATGCCT
GCCCGGGAGACTACCCTAGCTGGCGCGGTAAGTTCAAAGGATGTGTGGCACTTAACCACG
GCTTGCCCTAGGCTGAATCTGTGTTCGTCATGTCTAGGAGCAGTACGCCAATTATCGAAT
CTACCGTATAGGAGTCGCACAACTCCATGCTATTCTTGCGTGTGCAGGTTGGGAGTTAGA
CACCTGGTCATCCGGGACAGGGCAAATCAGGCGTCAATAAGTTTAGCGAGCGAATTCCCT
ATCGTCTTTTCTGTCAAGCGCCATGGGCTACGAGGGGTAATTGCGTTGCACAGCCATTGC
TACTTGTTAAATACGGACAAAGGTAACCGTTTTTCTCGCAGGCCAGTATCCTGCCCCGGT
GAGTACGTACCGTATATGCTGATCGCGGTTCATAGGCCTTTTATGCTGCTGCGCTTGAGC
CTAACTCCTATGCAGAGTATGGTGGCTGCTCTGTTTTATAAACGGGACTTCAGTGCATGT
CTCGCGAGATGCTCCGGGGGATACGAACGATATTTTAAACACCTTAGAGAAACCGTTGCG
TGCAGACGGAAATTGCGTCTGGTACTGCCTCGGCTAGGGACCATAACCGGAAATAGTATG
GCATCCCTGACGAGGGCGTCACCTGTTAGCTCTAAGACTATGCACCACTCCTATCTATGT
GTTAGCGGTTTACTGCGGTCACATGACGTCTGGACCATTGCAGAAGCCACCTTGCCCTAT
CGGGGTTGCCGTCTGCATGCAAATCAGTGTCAACGATCTAGGAGATTACGAAGAGAGGAT
>internal_node7143
CGGCACATAACCCGCTACCTCTCGTGGTCGAGTTGCATGATTAGCCCTGCCTATCGGGGT
GATCCGATGCTAGACCAGTCGGCTAGTTGTGAGGCCATTTTTCGCGATTGCATCCGACCG
ACGACGCCAAGCAGTCGTTGTTCCGTCAACCTATGTGGCCGCCATCAATACAGGCAAGGG
TTTCCGCCTACCATGGTAGAAGGTGGTTCCCGTTATGATCTGGACCTATCCGGTCTTTTG
GCCATGGATATCCTATGTCATTATTGCCATTCGTTTCTTCTTCCGGAATGCGTGCGTATA
GGTCGCACATTAGGCATGTGGATCTCCGACGTCGGACTGATGCGCTGGCCTTCGACAACC
GCAACCTACCCGAGCTCCTCAATGTGTATAGTGAAGGAACGCTTCCCTTCTTGCACTCCT
GCCCGGGAGACTACCCTAGCTGGCGCGGTAAGTTCAATGGATGTGTGGCACTTAACCACG
GCGTGCCCTAGGCTGAATTTGTGTTCGTCATGTCTAGGAACAGTACGCCAATTATCGAAT
CTACCGTATAGGAGTCGCACATCTCCATGCTATTCTTGCGTGTGCAGGTTGGGCGTTAGA
CACCTGGTCATCCGGGACAGGGCAAATCAGGCGTCAATAAGTTTAGCGAGCGAATTCCCT
ATCGTCTTTTCTGTCAAGCGCCATGGGCTACGAGGGGTACTTGCGTTGGACAGCCATTGC
TACTTGTTAAATACGGACAACGGTAACCGTTTCTCACGCAGGCCAGTATCCTGCCCCGGT
GAGTACGTACCGTATAAGCTGATCGCGGTTCATAGGCCTTTTATGCTGCTGCGCTTGAAC
CTATCTCCTATGCAGAGTATGGTGGCTGCTCTGTTTTATAAACGGGACTTCAGTGCATGT
CTCGCGAGATGCTCCGGGGGATACGAACGATATTCTAAACACCTTAGTGAAACCGTTGCG
TGCAGACGGAAATTGCGTCTGGTACTGCCTCGTCTAGGGACCATAACCGGAAATAGTATG
GCATCCCTGACGCGGGCGTCACCTGTTAGCTCTAAGACTGTGCTCCACTCCTATCTATGT
GTTAGCGGTTTACACCGGTCACATGCCGTCTGGACCATTGCAGAAGCCACCTTGCCCTAT
CGGGGTTGCCGTCTGCATGCAAATCAGTGTCAACGATCTAGGAGATTACGAAGAGAGGAC
>internal_node14568
CGGCACATAACCAGCTACCTCTCGGGGTCGAGTTGCATGATTAGCCCTGCCTATCGGGGT
GATCCTATGCTAGACCAGTCGGCTAGTTCTGAGGCGATTTTTCGCGATTGCATCCGAGCG
ACGACGCCAAGCAGAAGTTGTTCCGTCAACCTATGTGGCCGCCATCAATACTGGCAAGGG
TTTCCGCCTACCATTGTAGAAGGTGGTTCCCGTTATGATCTGGACCTCTCCGCTCTTTTG
GCCATGTATATCCTATATTATTATTGCCACGGGTTTGTTCTTCCGGAATGCGTGCGTAGA
GGTCGCAAATTAGGCATGTGGATTTCCGACGTCGGACTGATGCGCTGGCCTTCGACAACC
GCAACCTACCCGAGCTCCTCAATGTGCATAGTGAAGGAACGCTTCCCTTCTTGTACTCCT
GCTCGGGTGACTACTCTAGCTGGCGCGGGAAGTTCAATGGATGTCTGGCCCTTAACCACG
GCGTACCCTAGGCTGAATTTGTGTTCGTCATGTCTAGGAGCAGTACGCCAATTATCGAAT
CTACCGTATAGGTGTCGCACATCTCCATGCTATTCTTGCGTGTGCAGGCTGGGAGTTAGA
CACCTGGTCATCAGGGACAGGGCAAATCAGGCGTCAATAAGTTCAGCCAGCAAATTCCCT
ATCGTCTCTTCTGTCAAGCGCCATGGACTACGAGGGGTAATAGCGTTGGACAGCCATCGC
TACTTGTTAAATACGGACAACGGTAACCGTTTCTCGCGCAGGCCCGTATCCTGCCCCCGT
GAGTACGTACCGTATAAGCTCATCGCGGTTCATAGGCCTTTTATGCTGCTTCGCTTGAAC
TTAACTCCTATGCGGAGTATGGTGGCTGCTCTGTTTTATAAACGGGACTTCAGTGCATGT
CTCGCGAGATGCTCCAGGGGATACGAACGATATTTTAAACACCTTAGAGAAACCGTTGCG
TGCAGACGGAAACTGACCTTGGTAGTGCCTTGTCTAGGGACCGTAACCGGCAATAGTATG
GCATCCCTGACGAGGGCGGCACCTGTTAGCTCTAAGACTATGTTCCATTCCTATCTATGT
GTTAGTGGATTACACCGGTTACATGCAGTCTGGACCATTGCAGAAGCCACCTTGCCCTAT
CAGGGTTGCCGTCTGCATTCAAATCCGTCGCAACGATCTAGGGGATTTCGAAGAGAGCAC
>internal_node14569
CGGCACATAACCAGCTACCTCTCGGGGTCGAGTTGCATGATTAGCCCTGCCTATCGGGGT
GATCCTATGCTAGACCAGTCGGCTAGTTCTGAGGCGATTTTTCGCGATTGCATCCGAGCG
ACGACGCCAAGCAGAAGTTGTTCCGTCAACCTATGTGGCCGCCATCAATACTGGCAAGGG
TTTCCGCCTACCATTGTAGAAGGTGGTTCCCGTTATGATCTGGACCTCTCCGCTCTTTTG
GCCATGTATATCCTATATTATTATTGCCACTGGTTTGTTCTTCCGGAATGCGTGCGTAGA
GGTCGCAAATTAGGCATGTGGATTTCCGACGTCGGACTGATGCGCTGGCCTTCGACAACC
GCAACCTACCCGAGCTCCTCAATGTGCATAGTGAAGGAACGCTTCCCTTCTTGTACTCCT
GCTCGGGTGACTACACTAGCTGGCGCGGGAAGTTCAATGGATGTCTGGCCCTTAACCACG
GCGTACCCTAGGCTGAATTTGTGTTCGTCATGTCTAGGAGCAGTACGCCAATTATCGAAT
CTACCGTATAGGTGTCGCACATCTCCATGCTATTCTTGCGTGTGCAGGCTGGGAGTTAGA
CACCTGGTCATCAGGGACAGGGCAAATCAGGCGTCAATAAGTTCAGCCAGCAAATTCCCT
ATCGTCTCTTCTGTCAAGCGCCATGGACTACGAGGGGTAATAGCGTTGGACAGCCATCGC
TACTTGTTAAATACGGACAACGGTAACCGTTTCTCGCGCAGGCCCGTATCCTGCCCCCGT
GAGTACGTACCGTATAAGCTCATCGCGGTTCATAGGCCTTTTATGCTGCTTCGCTTGAAC
CTAACTCCTATGCGGAGTATGGTGGCTGCTCTGTTTTATAAACGGGACTTCAGTGCATGT
CTCGCGAGATGCTCCAGGGGATACGAACGATATTTTAAACACCTTAGAGAAACCGTTGCG
TGCAGACGGAAACTGACCTTGGTAGTGCCTCGTCTAGGGACCGTAACCGGCAATAGTATG
GCATCCCTGACGAGGGCGGCACCTGTTAGCTCTAAGACTATGTTCCATTCCTATCTATGT
GTTAGTGGATTACACCGGTTACATGCAGTCTGGACCATTGCAGAAGCCACCTTGCCCTAT
CAGGGTTGCCGTCTGCATTCAAATCCGTCGCAACGATCTAGGGGATTTCGAAGAGAGCAC
>internal_node14566
CGGCACATAACAAGCTACCTCTCTGGGTCGAGTTGCATGATTAGCCCTGCCTATCGGGGT
GATCCGATGCTAGACCAGTCGGCTAGTTCTGAGGCGATTTTTCGCGATTGCATCCGAGCG
ACGACGCCAAGCCGAAGTTGTTCCGTCAACCTATGTGGCCGCCATCAATACTGGCAAGGG
TTTCCGCCTACCATTGTAGAAGGTGGTTCCCGTTATGATCTGGACCTCTCCGCTCTTTTG
GCCATGTATATCCTATATTATTATTGCCACGGGTTTGTTCTTCCGGAATGCGTGCGTAGA
GGTCGCAAATTAGGCATGTGGATTTCCGACGCCGGACTGATGCGCTGGCCTTCGACAACC
GCAACCTACCCGAGCTCCTCAATGTGCATAGTGAAGGAACGCTTCCCTTCTTGTACTCCT
GCTCGGGTGACTACTCTAGCTGGCGCGGGAAGTTCAATGGATGTCTGGCCCTTAACCACG
GCGTACCCTAGGCTGAATTTGAGTTCGTCATGTCTAGGAGCAGTACGCCAATTATCGAAT
CTACCGTATAGGTGTCGCACATCTCCATGCTATTCTTGCGTGTGCAGGCTGGGAGTTAGA
CACCTGGTCATCAGGGACAGGGCAAATCAGGCGTCAATAAGTTCAGCCAGCAAATTCCCT
ATCGTCTCTTCTGTCAAGCGCCATGCACTACGAGGGGTAATAGCGTTGGACAGCCATCGC
TACTTGTTAAATACCGACAACGGTAACCGTTTCTCGCGCAGGCCCGTATCCTGCCCCCGT
GAGTACGTACCGTATAAGCTCATCGCGGTTCATAGGCCTTTTATGCTGCTTCGCTTGAAC
TTAACTCCTATGCGGAGTATGGTGGCTGCTCTGTTTTATAAACGGGACTTCAGTGCATGT
CTCGCGAGATGCTCCAGGGGATACGAACGATATTTTAAACACCTTAGAGAAACCGTTGCG
TGCAGACGGAAACTGACCTTGGTAGTGCCTTGTCTAGGGACGGTAACCGGCAATAGTATG
GCATCCCTGACGAGGGCGGCACCTGTTAGCTCTAAGACTATGTTCCATTCCTATCTATGT
GTTAGTGGATTACACCGGTTACATGCAGTCTGGACCATTGCAGAAGCCACCTTGCCCTAT
CAGGGTTGCCGTCTGCATTCAAAACCGTCGCAACGATCTAGGGGATTTCGAAGAGAGCAC
>internal_node14567
CGGCACATAACAAGCTACCTCTCTGGGTCGAGTTGCATGATTAGCCCTGCCTATCGGGGT
GATCCTATGCTAGACCAGTCGGCTAGTTCTGAGGCGATTTTTCGCGATTGCATCCGAGCG
ACGACGCCAAGCCGAAGTTGTTCCGTCAACCTATGTGGCCGCCATCAATACTGGCAAGGG
TTTCCGCCTACCATTGTAGAAGGTGGTTCCCGTTATGATCTGGACCTCTCCGCTCTTTTG
GCCATGTATATCCTATATTATTATTGCCACGGGTTTGTTCTTCCGGAATGCGTGCGTAGA
GGTCGCAAATTAGGCATGTGGATTTCCGACGTCGGACTGATGCGCTGGCCTTCGACAACC
GCAACCTACCCGAGCTCCTCAATGTGCATAGTGAAGGAACGCTTCCCTTCTTGTACTCCT
GCTCGGGTGACTACTCTAGCTGGCGCGGGAAGTTCAATGGATGTCTGGCCCTTAACCACG
GCGTACCCTAGGCTGAATTTGTGTTCGTCATGTCTAGGAGCAGTACGCCAATTATCGAAT
CTACCGTATAGGTGTCGCACATCTCCATGCTATTCTTGCGTGTGCAGGCTGGGAGTTAGA
CACCTGGTCATCAGGGACAGGGCAAATCAGGCGTCAATAAGTTCAGCCAGCAAATTCCCT
ATCGTCTCTTCTGTCAAGCGCCATGCACTACGAGGGGTAATAGCGTTGGACAGCCATCGC
TACTTGTTAAATACGGACAACGGTAACCGTTTCTCGCGCAGGCCCGTATCCTGCCCCCGT
GAGTACGTACCGTATAAGCTCATCGCGGTTCATAGGCCTTTTATGCTGCTTCGCTTGAAC
TTAACTCCTATGCGGAGTATGGTGGCTGCTCTGTTTTATAAACGGGACTTCAGTGCATGT
CTCGCGAGATGCTCCAGGGGATACGAACGATATTTTAAACACCTTAGAGAAACCGTTGCG
TGCAGACGGAAACTGACCTTGGTAGTGCCTTGTCTAGGGACGGTAACCGGCAATAGTATG
GCATCCCTGACGAGGGCGGCACCTGTTAGCTCTAAGACTATGTTCCATTCCTATCTATGT
GTTAGTGGATTACACCGGTTACATGCAGTCTGGACCATTGCAGAAGCCACCTTGCCCTAT
CAGGGTTGCCGTCTGCATTCAAATCCGTCGCAACGATCTAGGGGATTTCGAAGAGAGCAC
>internal_node14564
CGGCACATAACCAGCTACCTCTCGGGGTCGAGTTGCATGATTAGCCCTGCCTATCGGGGT
GATCCTATGCTAGACCAGTCGGCTAGTTCTGAGGCGATTTTTCGCGATTGCATCCGAGCG
ACGACGCCAAGCAGAAGTTGTTCCGTCAACCTATGTGGCCGCCATCAATACTGGCAAGGG
TTTCCGCCTACCATTGTAGAAGGTGGTTCCCGTTATGATCTGGACCTCTCCGCTCTTTTG
GCCATGTATATCCTATATTATTATTGCCACGGGTTTGTTCTTCCGGAATGCGTGCGTAGA
GGTCGCAAATTAGGCATGTGGATTTCCGACGTCGGACTGATGCGCTGGCCTTCGACAACC
GCAACGTACCCGAGCTCCTCAATGTGCATAGTGAAGGAACGCTTCCCTTCTTGTACTCCT
GCTCGGGTGACCACTCTAGCTGGCGCGGGAAGTTCAATGGATGTCTGGCCCTTAACCACG
GCGTACCCTAGGCTGAATTTGTGTTCGTCATGTCTAGGAGCAGTACGCCAATTATCGAAT
CTACCGTATAGGTGTCGCACATCTCCATGCTATTCTTGCGTGTGCAGGCTGGGAGTTAGA
CACCTGGTCATCAGGGACAGGGCAAATCAGGCGTCAATAAGTTCAGCCAGCAAATTCCCT
ATCGTCTCTTCTGTCAAGCGCCATGGACTACGAGGGGTAATAGCGTTGGACAGCCATCGC
TACTTGTTAAATACGGACAACGGTAACCGTTTCTCGCGCAGGCCCGTATCCTGCCCCCGT
GAGTACGTACCGTATAAGCTCATCGCGGTTCATAGGCCTTTTATGCTGCTTCGCTTGAAC
TTAACTCCTATGCGGAGTATGGTGGCTGCTCTGTTTTATAAACGGGACTTCAGTGCATGT
CTCGCGAGATGCTCCAGGGGATACGAACGATATTTTAAACACCTTAGAGAAACCGTTGCG
TGCAGACGGAAACTGACCTTGGTAGTGCCTTGTCTAGGGACCGTAACCGGCAATAGTATG
GCATCCCTGACGAGGGCGGCACCTGTTAGCTCTAAGACTATGTTCCATTCCTATCTATGT
GTTAGTGGATTACACCGGTTACATGCAGTCTGGACCATTGCAGAAGCCACCTTGCCCTAT
CAGGGTTGCCGTCTGCATTCAATTCCGGCGCAAGGATCTAGGGGATTTCGAAGAGAGCAC
>internal_node14565
CGGCACATAACAAGCTACCTCTCTGGGTCGAGTTGCATGATTAGCCCTGCCTATCGGGGT
GATCCTATGCTAGACCAGTCGGCTAGTTCTGAGGCGATTTTTCGCGATTGCATCCGAGCG
ACGACGCCAAGCCGAAGTTGTTCCGTCAACCTATGTGGCCGCCATCAATACTGGCAAGGG
TTTCCGCCTAACATTGTAGAAGGTGGTTCCCGTTATGATCTGGACCTCTCCGCTCTTTTG
GCCATGTATATCCTATATTATTATTGCCACGGGTTTGTTCTTCCGGAATGCGTGCGTAGA
GGTCGCAAATTAGGCATGTGGATTTCCGACGTCGGACTGATGCGCTGGCCTTCGACAACC
GCAACCTACCCGAGCTCCTCAATGTGCATAGTGAAGGAACGCTTCCCTTCTTGTACTCCT
GCTCGGGTGACTACTCTAGCTGGCGCGGGAAGTTCAATGGATGTCTGGCCCTTAACCACG
GCGTACTCTAGGCTGAATTTGTGTTCGTCGTGTCTAGGAGCAGTACGCCAATTATCGAAT
CTACCGTATAGGTGTCGCACATCTCCATGCTATTCTTGCGTGTGCAGGCTGGGAGTTAGA
CACCTGGTCATCAGGGACAGGGCAAATCAGGCGTCAATAAGTTCAGCGAGCAAATTCCCT
ATCGTCTCTTCTGTCAAGCGCCATGCACTACGAGGGGTAATAGCGTTGGACAGCCATCGC
TACTTGTTAAATACGGACAACGGTAACCGTTTCTCGCGCAGGCCCGTATCCTGCCCCCGT
GAGTACGTACCGTATAAGCTCATCGCGGTTCATAGGCCTTTTATGCTGCTTCGCTTGAAC
TTAACTCCTATGCGGAGTATGGTGGCTGCTCTGTTTTATAAACGGGACTTCAGTGCATGT
CTCGCGAGATGCTCCAGGGGATACGAACGATATTTTAAACACCTTAGAGAAACCGTTGCG
TGCAGACGGAAACTGACCTTGGTAGAGCCTTGTCTAGGGACGGTAACCGGCAATAGTATG
GCATCCCTGACGAGGGCGGCACCTGTTAGCTCTAAGACTATGATCCATTCCTATCTATGT
GTTAGTGGATTACACCGGTTACATGCAGTCTGGACCATTGCAGAAGCCACCTTGCCCTAT
CAGGGTTGCCGTCTGCATTCAAATCCGTCGCAACGATCTAGGGGATTTCGAAGAGAGCAC
>internal_node14562
CGGCACATAACCAGCTACCTCTCGGGGTCGAGTTGCATGATTAGCCCTGCCTATCGGGGT
GATCCTATGCTAGACCAGTCGGCTAGTTCTGAGGCGATTTTTCGCGATTGCATCCGAGCG
ACGACGCCAAGCAGAAGTTGTTCCGTCAACCTATGTGGCCGCCATCAATACTGGCAAGGG
TTTCCGCCTACCATTGTAGAAGGTGGTTCCCGTTATGATCTGGACCTCTCCGCTCTTTTG
GCCATGTATATCCTATATTATTATTGCCACGGGTTTGTTCTTCCGGAATGCGTGCGTAGA
GGTCGCAAATTAGGCATGTGGATTTCCGAAGTCGGACTGATGCGCTGGCCTTCGACAACC
GCAACGTACCCGAGCTCCTCAATGTGCATAGTGAAGGAACGCTTCCCTTCTTGTACTCCT
GCTCGGGTGACCACTCTAGCTGGCGCGGGAAGTTCAATGGATGTCTGGCCCTTAACCACG
GCGTACCCTAGGCTGAATTTGTGTTCGTCATGTCTAGGAGCAGTACGCCAATTATCGAAT
CTACCGTATAGGTGTCGCACATCTCCATGCTATTCTTGCGTGTGCAGGCTGGGAGTTAGA
CACCTGGTCATCAGGGACCGGGCAAATCAGGCGTCAATAAGTTCAGCCAGCAAATTCCCT
ATCGTCTCTTCTGTCAAGCGCCATGGACTACGAGGGGTAATAGCGTTGGACAGCCATCGC
TACTTGTTAAATACGGACAACGGTAACCGTTTCTCGCGCAGGCCCGTATCCTGCCCCCGT
GAGTACGTACCGTATAAGCTCATCGCGGTTCATAGGCCTTTTATGCTGCTTCGCTTGAAC
TTAACTCCTATGCGGAGTATGGTGGCTGCTCTGTTTTATAAACGGGACTTCAGTGCATGT
CTCGCGAGATGCTCCAGGGGATACGAACGATATTTTAAACACCTTAGAGAAACCGTTGCG
TGCAGACGGAAACTGACCTTGGTAGTGCCTTGTCTAGGGACCGTAACCGGCAATAGTATG
GCATCCCTGACGAGGGCGGCACCTGTTAGCTCTAAGACTATGTTCCATTCCTATCTATGT
GTTAGTGGATTACACCGGTTACATGCAGTCTGGACCATTGCAGAAGCCACCTTGCCCTAT
CAGGGTTGCCGTCTGCATTCAATTCCGGCGCAAGGATCTAGGGGATTTCGAAGAGAGCAC
>internal_node14563
CGGCACATAACCAGCTACCTCTCGGGGTCGAGTTGCATGATTAGCCCTGCCTATCGGGGT
GATCCTATGCTAGACCAGTCGGCTAGTTCTGAGGCGATTTTTCGCGATTGCATCCGAGCG
ACGACGCCAAGCAGAAGTTGTTCCGTCAACCTATGTGGCCGCCATCAATACTGGCAAGGG
TTTCCGCCTACCATTGTAGAAGGTGGTTCCCGTTATGATCTGGACCTCTCCGCTCTTTTG
GCCATGTATATCCTATATTATTATTGCCACGGGTTTGTTCTTCCGGAATGCGTGCGTAGA
GGTCGCAAATTAGGCATGTGGATTTCCGACGTCGGACTGATGCGCTGGCCTTCGACAACC
GCAACGTACCCGAGCTCCTCAATGTGCATAGTGAAGGAACGCTTCCCTTCTTGTACTCCT
GCTCGGGTGACCACTCTAGCTGGCGCGGGAAGTTCAATGGATGTCTGGCCCTTAACCACG
GCGTACCCTAGGCTGAATTTGTGTTCGTCATGTCTAGGAGCAGTACGCCAATTATCGAAT
CTACCGTATAGGTGTCGCACATCTCCATGCTATTCTTGCGTGTGCAGGCTGGGAGTTAGA
CACCTGGTCATCAGGGACAGGGCAAATCAGGCGTCGATAAGTTCAGCCAGCAAATTCCCT
ATCGTCTCTTCTGTCAAGCGCCATGGACTACGAGGGGTAATAGCGTTGGACAGCCATCGC
TACTTGTTAAATACGGACAACGGTAACCGTTTCTCGCGCAGGCCCGTATCCTGCCCCCGT
GAGTACGTACCGTATAAGCTCATCGCGGTTCATAGGCCTTTTATGCTGCTTCGCTTGAAC
TTAACTCCTATGCGGAGTATGGTGGCTGCTCTGTTTTATAAACGGGACTTCAGTGCATGT
CTCGCGAGATGCTCCAGGGGATACGAACGATATTTTAAACACCTTAGAGAAACCGTTGCG
TGCAGACGGAAACTGACCTTGGTAGTGCCTTGTCTAGGGACCGTAACCGGCAATAGTATG
GCATCCCTGACGATGGCGGCACCTGTTAGCTCTAAGACTATGTTCCATTCCTATCTATGT
GTTAGTGGATTACACCGGTTACATGCAGTCTGGACCATTGCAGAAGCCACCTTGCCCTAT
CAGGGTTGCCGTCTGCATTCAATTCCGGCGCAAGGATCTAGGGGATTTCGAAGAGAGCAC
>internal_node14560
CGGCACATAACCAGCAACCTCTCGGGGTCGAGTTGCATGATTAGCCCTGCCTATCGGGGT
GATCCTATGCTAGACCAGTCGGCTAGTTCTGAGGCGATTTTTCGCGATTGCATCCGAGCG
ACGACGCCAAGCAGCAGTTGTTCCGTCAACCTATGTGGCCGCCATCAATACTGGCAAGGG
TTTCCGCCTACCATTGTAGAAGGTGATTCCCGTTATGATCTGGACCTCTCCGCTCTTTTG
GCCATGTATATCCTATATTATTATTGCGACTGGTTTGTTCTTCCGGAATGCCTGCGTAGA
GGTCGCAAATTAGGCATGTGGATTTCCGACGTCGGACTGATGCGCTGGCCTTCGACAACC
GCAACCTACCCGAGCTCCTCAATGTGCATAGTGAAGGAACGCTTCCCTTGTTGTACTCCT
GCTCGGGTGACTACACTAGCTGGCGCGGGAAGTTCAATGGATGTCTGGCCCTTGACCACG
GCGTACCCTAGGCTGAATTTGTGTTCGTCATGTCTAGGAGCAGTACGCCAATTATCGAAT
CTACCGTATAGGTGTCGCACATCTCCATGCTATTCTTGCGTGTGCAGGCTGGGAGTTAGA
CACCTGGTCATCAGGGACAGGGCAAATCAGGCGTCAATAAGTTCAGCCAGCAAATTCCCT
ATCGTCTCTTCTGTCAAGCGCCATGGACTACGAGGGGTAATAGCGTTGGACAGCCATCGC
TACTTGTTAAATACGGACAACGGTAACCGTTTCTCGCGCAGGCCCGTATCCTGCCCCCGT
GAGTACGTACCGTATAAGCTCATCGCGGTTCATAGGCCTTTTATGCTGCTTCGCTTGAAC
CTAACTCCTATGCGGAGTATGGTGGCTGCTCTGTTTTATAAACGGGACTTCAGTGCATGT
CTCGCGAGATGCTCCAGGGGATACGAACGATATTTTAAACACCTTAGAGAAACCGTTGCG
TGCAGACGGAAACTGACCTGGGTAGTGCCTCGTCTAGGGACCGTAACCGGCAATAGTATG
GCATCCCTGACGAGGGCGGCACCTGTTAGCTCTAAGACTATGTTCCATTCCTATCTATGT
GTTAGTGGATTACACCGGTTACATGCAGTCTGGACCATTGCAGAAGCCACCTTGCCCTAT
CAGGGTTGCCGTCTGCATTCAAATCCGTCGCAACGATCTAGGGGATTTCGAAGAGAGCAC
>internal_node14561
CGGCACATAACCAGCAACCTCTCGGGGTCGAGTTGCATGATTAGCCCTGCCTATCGGGGT
GATCCTATGCTAGACCAGTCGGCTAGTTCTGAGGCGATTTTTCGCGATTGCATCCGAGCG
ACGACGCCAAGCAGAAGTTGTTCCGTCAACCTATGTGGCCGCCATCAATACTGGCAAGGG
TTTCCGCCTACCATTGTAGAAGGTGGTTCCCGTTATGATCTGGACCTCTCCGCTCTTTTG
GCCATGTATATCCTATATTATTATTGCGACTGGTTTGTTCTTCCGGAATGCGTGCGTAGA
GGTCGCAAATTAGGCATGTGGATTTCCGACGTCGGACTGATGCGCTGGCCTTCGACAACC
GCAACCTACCCGAGCTCCTCAATGTGCATAGTGAAGGAACGCTTCCCTTCTTGTACTCCT
GCTCGGGTGACTACACTAGCTGGCGCGGGAAGTTCAATGGATGTCTGGCCCTTGACCACG
GCGTACCCTAGGCTGAATTTGTGTTCGTCATGTCTAGGAGCAGTACGCCAATTATCGAAT
CTACCGTATAGGTGTCGCACATCTCCATGCTATTCTTGCGTGTGCAGGCTGGGAGTTAGA
CACCTGGTCATCAGGGACAGGGCAAATCAGGCGTCAATAAGTTCAGCCAGCAAATTCCCT
ATCGTCTCTTCTGTCAAGCGCCATGGACTACGAGGGGTAATAGCGTTGGACAGCCATCGC
TACTTGTTAAATACGGACAACGGTAACCGTTTCTCGCGCAGGCCCGTATCCTGCCCCCGT
GAGTACGTACCGTATAAGCTCATCGCGGTTCATAGGCCTTTTATGCTGCTTCGCTTGAAC
CTAACTCCTATGCGGAGTATGGTGGCTGCTCTGTTTTATAAACGGGACTTCAGTGCATGT
CTCGCGAGATGCTCCAGGGGATACGAACGATATTTTAAACACCTTAGAGAAACCGTTGCG
TGCAGACGGAAACTGACCTTGGTAGTGCCTCGTCTAGGGACCGTAACCGGCAATAGTATG
GCATCCCTGACGAGGGCGGCACCTGTTAGCTCTAAGACTATGTTCCATTCCTATCTATGT
GTTAGTGGATTACACCGGTTACATGCAGTCTGGACCATTGCAGAAGCCACCTTGCCCTAT
CAGGGTTGCCGTCTGCATTCAAATCCGTCGCAACGATCTAGGGGATTTCGAAGAGAGCAC
>internal_node10458
CGGCACATAACCAGCTACCTCTCGGGGTCGAGTTGCATGATTAGCCCTGCCTATCGGGGT
GATCCTATGCTAGACCAGTCAGCGAGTTCTGAGGCCATTTTTCGCGATTGCATCCGACCG
ACGACGCCAAGCAGTAGTTGTTCCGTCAACCTATGTGGCCGCCATCAATACCGGCAAGGG
TTTCCGCCTACCATGGTAGAAGGTGGTTCCAGCTATGATCTGGACCTATCCGCTCTTTTG
GCCATGTATATCCTATGTGATTATTGCCATTGGTTCCTATTTCCGGAATGCGTGCGTAGA
GGTCGCACATTAGGCATGTGGATCTCCGACGAAGGACTGATGCGCTGGCCTTCGACAAGC
GCATCCTGCCCGAGCTCCTCAATGTGTATGGTGAAGGAACGCTTCCCTTCTTGTACTACT
GCTCGGGAGACTACCCTAGCTGGCGCGCTAAGTTCAATGGATGTCTGGCACTTAACCACG
GCGTACCCTAGGCTGAATTTGTGTTCGTCATGTCTAGGAGCATTACGCCAATTATCGAAT
CTACCGTATAGGAGTCGCACATCTCCATGCTACTCTTGCTTGTGCAGGTTGGGAGTTAGA
CACCTGGTCATCCCGGACAGCGCAAATCAAGCGTCAATAAGTTCAGCCAGCGAATTCCCT
ATCGTCTCTTCTGTCAAGCGCCATGGTCTACGAGGGGTAATTGGGTTGCACAGGCATTGC
TACTTGTTAAATACGGACAACGGTAACCGTTTCTCTCGCAGGCCCGTAACCGGCCGCGGC
GAGTACGTACCGTATAAGCTCATCGCGGTTCATAGGCCTTTTATGCTGCTGCGATTGAAC
CTAACTCCTATGCGGAGTATGGTGGCTGCTCTGTTTTATAAACGGGACTTCAGTGCATGT
CTGGCGAGATGCTCCAGGGGATACGAACGATATTTTAAACACCTTAGAGAAACCGTTGCG
TGCAGACTGAAATTCCCTCTGGTACTGCCTCGTCTAGGGACCGTAACCCGAAATAGTATG
GCATCCCTGACGAGGGCGGCACCTGTTAGCTCTAAGACTATTCTCCATTCCTATCTATGT
GTTAGCGGATTACACCGGTCACATGCAGTCTGGACCATTCCAGAAGCCACCTTGCCCTAT
CAGGGGTGCCGTCTGCATCCAAACCCGCCGCAACGATCTAGGCGATTACGAAGAGAGCAC
>internal_node10459
CGGCACATAACCAGCTACCTCTCGGGGTCGAGTTGCATGATTAGCCCTGCCTATCGGGGT
GATCCTATGCTAGACCAGTCAGCGAGTTCTGAGGCCATTTTTCGCGATTGCATCCGACCG
ACGACGCCAAGCAGTAGTTGTTCCGTCAACCTATGTGGCCGCCATCAATACCGGCAAGGG
TTTCCGCCTACCATGGTAGAAGGTGGTTCCAGCTATGATCTGGACCTATCCGCTCTTTTG
GCCATGTATATCCTATGTGATTATTGCCATTGGTTCCTATTTCCGGAATGCGTGCGTAGA
GGTCGCACATTAGGCATGTGGATCTCCGACGAAGGACTGATGCGCTGGCCTTCGACAAGC
GCATCCTGCCCGAGCTCCTCAATGTGTATGGTGAAGGAACGCTTCCCTTCTTGTACTACT
GCTCGGGAGACTACCCTAGCTGGCGCGCTAAGTTCAATGGATGTCTGGCACTTAACCACG
GCGTACCCTAGGCTGAATTTGTGTTCGTCATGTCTAGGAGCATTACGCCAATTATCGAAT
CTACCGTATAGGAGTCGCACATCTCCATGCTACTCTTGCTTGTGCAGGTTGGGAGTTAGA
CACCTGGTCATCCCGGACAGCGCAAATCAAGCGTCAATAAGTTCAGCCAGCGAATTCCCT
ATCGTCTCTTCTGTCAAGCGCCATGGTCTACGAGGGGTAATTGGGTTGCACAGGCATTGC
TACTTGTTAAATACGGACAACGGTAACCGTTTCTCTCGCAGGCCCGTAACCGGCCCCGGC
GAGTACGTACCGTATAAGCTCATCGCGGTTCATAGGCCTTTTATGCTGCTGCGATTGAAC
CTAACTCCTATGCGGAGTATGGTGGCTGCTCTGTTTTATAAACGGGACTTCAGTGCATGT
CTGGCGAGATGCTCCAGGGGATACGAACGATATTTTAAACACCTTAGAGAAACCGTTGCG
TGCAGACGGAAATTGCCTCTGGTACTGCCTCGTCTAGGGACCGTAACCCGAAATAGTATG
GCATCCCTGACGAGGGCGGCACCTGTTAGCTCTAAGACTATTCTCCATTCCTATCTATGT
GTTAGCGGATTACACCGGTCACATGCAGTCTGGACCATTCCAGAAGCCACCTTGCCCTAT
CAGGGGTGCCGTCTGCATCCAAACCCGCCGCAACGATCTAGGCGATTACGAAGAGAGCAC
>internal_node10456
CGGCACATAACCAGCTACCTCTCGGGGTCGAGTTGCATGATTAGCCCTGCCTATCGGGGT
GATCCTATGCTAGACCAGTCAGCGAGTTCTGAGGCCATTTTTCGCGATTGCATCCGACCG
ACGACGCCAAGCAGTAGTTCTTCCGTCAACCTATGTGGCCGCCATCAATACCGGCAAGGG
TTTCCGCCTACCATGGTAGAAGGTGGTTCCAGCTATGATCTGGACCTATCCGCTCTTTTG
GCCATGTATATCCTATGTGATAATTGCCATTGGTTCCTATTTCCGGAATGCGTGCGTCGA
GGTCGCACATTAGGCATGTGGATCTCCGACGAAGGACTGATGCGCTGGCCTTCGACAAGC
GCATCCTGCCCGAGCTCCTCAATGTGTATGGTGAAGGAACGCTTCCCTTCTTGTACTACT
GCTCGGGAGACTACCCTAGCTGGCGCGCTAAGTTCAATGGATGTCTGGCACTTAACCACG
GCGTACCCTAGGCTGAATTTGTGTTCGTCATGTCTAGGAGCATTACGCCAATTATCGAAT
CTACCGTATAGGAGTCGCACATCTCCATGCTACTCTTGCTTGTGCAGGTTGGGAGTTAGA
CACCTGGTCATGCCGGACAGCGCAAATCAAGCGTCAATAAGTTCAGCCAGCGAATTCCCT
ATCGTCTCTTCTGTCAAGAGCCATGGTCTACGAGGGGTAATTGGGTTGCACAGGCATTGC
TACTTGTTAAATACGGACAACGGTAACCGTTTCTCTCGCAGGCCCGTAACGGGCCGCGGC
GAGTACGTACCGTATAAGCTCATCGCGGTTCATAGGCCTTTTATGCTGCTGCGATTGAAC
CTAACTCCTATGCGGAGTATGGTGGCTGCTCTGTTTTATAAACGGGACTTCAGTGCATGT
CTGGCGAGATGCTCCAGGGGATACGAACGATATTTTAAACACCTTAGAGAAACCGTTGCG
TGCAGACTGAAATTCCCTCTGGTTCTGCCTCGTCTAGGTACCGTAACCCGAAATAGTATG
GCATCCCTGACGAGGGCGGCACCTGTTAGCTCTAAGACTATTCTCCATTCCTATCTATGT
GTTAGCAGATTACACCGGTCACATGCAGTCTGGACCATTCCAGAAGCCACCTTGCCCTAT
CAGGGGTGCCGTCTGCATCCAAACCCGCCGCTACAATCTAGGCGATTACGAAGAGAGCAC
>internal_node10457
CGGCACATAACCAGCTACCTCTCGGGGTCGAGTTGCATGATTAGCCCTGCCTATCGGGGT
GATCCTATGCTAGACCAGTCAGCGAGTTCTGAGGCCATTTTTCGCGATTGCATCCGACCG
ACGACGCCAAGCAGTAGTTGTTCCGTCAACCTATGTGGCCGCCATCAATACCGGCAAGGG
TTTCCGCCTACCATGGTAGAAGGTGGTTCCAGCTATGATCTGGACCTATCCGCTCTTTTG
GCCATGTATATCCTATGTGATTATTGCCATTGGTTCCTATTTCCGGAATGCGTGCGTAGA
GGTCGCACATTAGGCATGTGGATCTCCGACGAAGGACTGATGCGCTGGCCTTCGACAAGC
GCATCCTGCCCGAGCTCCTCAATGTGTATGGTGAAGGAACGCTTCCCTTCTTGTACTACT
GCTCGGGAGACTACCCTAGCTGGCGCGCTAAGTTCAATGGATGTCTGGCACTTAACCACG
GCGTACCCTAGGCTGAATTTGTGTTCGTCATGTCTAGGAGCATTACGCCAATTATCGAAT
CTACCGTATAGGAGTCGCACATCTCCATGCTACTCTTGCTTGTGCAGGTTGGGAGTTAGA
CACCTGGTCATCCCGGACAGCGCAAATCAAGCGTCAATAAGTTCAGCCAGCGAATTCCCT
ATCGTCTCTTCTGTCAAGAGCCATGGTCTACGAGGGGTAATTGGGTTGCACAGGCATTGC
TACTTGTTAAATACGGACAACGGTAACCGTTTCTCTCGCAGGCCCGTAACGGGCCGCGGC
GAGTACGTACCGTATAAGCTCATCGCGGTTCATAGGCCTTTTATGCTGCTGCGATTGAAC
CTAACTCCTATGCGGAGTATGGTGGCTGCTCTGTTTTATAAACGGGACTTCAGTGCATGT
CTGGCGAGATGCTCCAGGGGATACGAACGATATTTTAAACACCTTAGAGAAACCGTTGCG
TGCAGACTGAAATTCCCTCTGGTACTGCCTCGTCTAGGTACCGTAACCCGAAATAGTATG
GCATCCCTGACGAGGGCGGCACCTGTTAGCTCTAAGACTATTCTCCATTCCTATCTATGT
GTTAGCGGATTACACCGGTCACATGCAGTCTGGACCATTCCAGAAGCCACCTTGCCCTAT
CAGGGGTGCCGTCTGCATCCAAACCCGCCGCTACGATCTAGGCGATTACGAAGAGAGCAC
>internal_node10454
CGGCACATAACCAGCTACCTCTCGGGGTCGAGTTGCATGATTAGCCCTGCCTATCGGGGT
GATCCTACGCTAGACCAGTCAGCGAGTTCTGAGGCCATTTTTCGCGATTGCATCCGACCG
ACGACGCCAAGCAGTAGTTCTTCCGTCAACCTATGTGGCCGCCATCAATACCGGCAAGGG
TTTCCGCCTACCATGGTAGAAGGTGGTTCCAGCTATGATCTGGACCTATCCGCTCTTTTG
GCCATGTATATCCTATGTGATAATTGCCATTGGTTACTATTTCCGGAATGCGTGCGTCGA
GGTCGCACATTAGGCATGTGGATCTCCGACGAAGGACTGATGCGCTGGCCTTCGACAACC
GCATCCTGCCCGAGCTCCTCAATGTGTATGGTGAAGGAACGCTTCCCTTCTTGTACTACT
GCTCGGGAGACTACCCTAGCTGGCGCGCTAAGTTCAATGGATGTCTGGCACTTAACCACG
GCGTACCCTAGGCTGAATTTGTGTTCGTCATGTCTAGGAGCATTACGCCAATTATCGAAT
CTACCGTATAGGAGTCGCACATCTCCATGGTACTCTTGCTTGTGCAGGTTGGGAGTTAGA
CACCTGGTCATGCCGGACAGCGCAAATCAAGCGTCAATAAGTTCAGCCAGCGAATTCCCT
ATCGTCTCTTCTGTCAAGAGCCATGGTCTACGGGGGGTAATTGGGTTGCACAGGCATTGC
TACTTGTTAAATACGGACAACGGTAACCGTTTCTCTCGCAGGCCCGTAACGGGCCGCGGC
GAGTACGTACCGTATAAGCTCATCGCGGTTCATAGGCCTTTTATGCTGCTGCGATTGAAC
CTAACTCCTATGCGGAGTATGGTGGCTGCTCTGTTTTATAAACGGGACTTCAGTGCATGT
CTGGCGAGATGCTCCAGGGGATACGAACGATATTTTAAACACCTTAGAGAAACCGTTGCG
TGCAGACTGAAATTCCCTCTGGTTCTGCCTCGTCTAGGTACCGTAACCCGAAATAGTATG
GCATCCCTGACGAGGGCGGCACCTGTTAGCTCTAAGACTATTCTCCATTCCTATCTATGT
GTTAGCAGATTACACCGGTCACATGCAGTCTGGACCATTCCAGAAGCCACCTTGCCCTAT
CAGGGGTGCCGTCTGCATCCAAACCCACCGCTACAATCTAGGCGATTACGAAGAGAGCAC
>internal_node10455
CGGCACATAACCAGCTACCTCTCGGGGTCGAGTTGCATGATTAGCCCTGCCTATCGGGGT
GATCCTATGCTAGACCAGTCAGCGAGTTCTGAGGCCATTTTTCGCGATTGCATCGGACCG
ACGACGCCAAGCAGTAGTTCTTCCGTCAACCTATGTGGCCGCCATCAATACCGGCAAGGG
TTTCCGCCTACCATGGTAGAAGGTGGTTCCAGCTATGATCTGGACCTATCCGCTCTTTTG
GCCATGTATATCCTATGTGATAATTGCCATTGGTTCCTATTTCCGGAATGCGTGCGTCGA
GGTCGCACATTAGGCATGTGGATCTCCGACGAAGGACTGATGCGCTGGCCTTCGACAAGC
GCATCCTGCCCGAGCTCCTCAATGTGTATGGTGAAGGAACGCTTCCGTTCTTGTACTACT
GCTCGGGAGACTACCCTAGCTGGCGCGCTAAGTTCAATGGATGTCTGGCACTTAACCACG
GCGTACCCTAGGCTGAATTTGTGTTCGTCATGTCTAGGAGCATTACGCCAATTATCGAAT
CTACCGTATAGGAGTCGCACATCTCCATGCTACTCTTGCTTGTGCAGGTTGGGAGTTAGA
CACCTGGTCATGCCGGACAGCGCAAATCACGCGTCAATAAGTTCAGCCAGCGAATTCCCT
ATCGTCTCTTCTGTCAAGAGCCATGGTCTACGAGGGGTAATTGGGTTGCACAGGCATTGC
TACTTGTTAAATACGGACAACGGTAACCGTTTCTCTCGCAGGCCCGTAACGGGCCGCGGC
GAGTACGTACCGTATAAGCTCATCGCGGTTCATAGGCCTTTTATGCTGCTGCGATTGAAC
CTAACTCCTATGCGGAGTATGGTGGCTGCTCTGTTTTATAAACGGGACTTCAGTGCATGT
CTGGCGAGATGCTCCAGGGGATACGAACGATATTTTAAACACCTTAGAGAAACCGTTGCG
TGCAGACTGAAATTCCCTCTGGTTCTGCCTCGTCTAGGTACCTTAACCCGAAATAGTATG
GCATCCCTGACGAGGGCGGCACCTGTTAGCTCTAAGACTATTCTCCATTCCTATCTATGT
GTTAGCAGATTACACCGGTCACATGCAGTCTGGACCATTCCAGAAGCCACCTTGCCCTAT
CAGGGGTGCCGTCTGCATCCAAACCCGCCGCTACAATCTAGGCGATTACGAAGAGAGCAC
>internal_node10452
CGGCACATAACCAGCTACCTCTCGGGGTCGAGTTGCATGGTTAGCCCTGCCTATCGGGGT
GATCCTATGCTAGACCAGTCAGCGAGTTCTGAGGCCATTTTTCGCGATTGCATCCGACCG
ACGACGCCAAGCAGTAGTTGTTCCGTCAACCTATGTGGCCGCCATCAATACCGGCAAGGG
TTTCCGCCTACCATGGTAGAAGGTGGTTCCAGCTATGATCTGGACCTATCCGCTCTTTTG
GCCATGTATATCCTATGTGATTATTGCCATTGGTACCTATTTCCGGAATGCGTGCGTAGA
GGTCGCACATTAGGCATGTGGATCTCCGACGAAGGACTGATGCGCTGGCCTTCGACAAGC
GCATCCTGCCCGAGCTCCTCAATGTGTATGGTGAAGGAACGCTTCCCTTCTTGTACTACT
GCTCGGGAGACTACCCTAGCTGGCGCGCTAAGTTCAATGGATGTCTGGCACTTAACCACG
GCGTACCCTAGGCTGAATTTGTGTTCGTCATGTCTAGGAGCATTACGCCAATTATCAAAT
CTACCGTATAGGACTCGCACATCTCCATGCTACTCTTGCTTGTGCAGGTTGGGAGTTAGA
CACCTGGTCATCCCGGACAGCGCAAATCAAGCGTCAATAAGTTCAGCCAGCGAATTCCCT
ATCGTCTCTTCTGTCAAGAGCCATGGTCTACGAGCGATAATTGGGTTGCACAGGCATTGC
TACTTGTTAAATACGGACAACGGTAACCGTTTCTCTCGTAGGCCCGTAACGGGCCGCGGC
GAGTACGTACCGTATAAGCTCATCGCGGTTCATAGGCCATTTATGCTGCTGCGATTGAAC
CTAACTCCTATGCGGAGTATGGTGGCTGCTCTGTTTTATAAACGGGACTTCAGTGCATGT
CTGGCGAGATGCTCCAGGGGATACGAACGATATTTTAAACACCTTAGAGAAACCGTTGCG
TGCAGACTGAAATTCCCTCTGGTACTGCCTCGTCTAGGTACCGTAACCCGAAATAGTATG
GTATCCCTGACGAGGGCGGCACCTGTTAGCTCTAAGACTATTCTCCATTCCTATCTATGT
GTTAGCGGATTACACCGGTCACATGCAGTCTGGACCATTCCAGAAGCCACCTTGCCCTAT
CAGGGGTGCCGTCTGCAACCAAACCCGCCGCTACGATCTAGGCGATTACGAAGAGAGCAC
>internal_node10453
CGGCACATAACCAGCTACCTCTCGGGGTCGAGTTGCATGGTTAGCCCTGCCTATCGGGGT
GATCCTATGCTAGACCAGTCAGCGAGTTCTGAGGCCATTTTTCGCGATTGCATCCGACCG
ACGACGCCAAGCAGTAGTTGTTCCGTCAACCTATGTGGCCGCCATCAATACCGGCAAGGG
TTTCCGCCTACCATGGTAGAAGGTGGTTCCAGCTATGATCTGGACCTATCCGCTCTTTTG
GCCATGTATATCCTATGTGATTATTGCCATTGGTACCTATTTCCGGAATGCGTGCGTAGA
GGTCGCACATTAGGCATGTGGATCTCCGACGAAGGACTGATGCGCTGGCCTTCGACAAGC
GCATCCTGCCCGAGCTCCTCAATGTGTATGGTGAAGGAACGCTTCCCTTCTTGTACTACT
GCTCGGGAGACTACCCTAGCTGGCGCGCTAAGTTCAATGGATGTCTGGCACTTAACCACG
GCGTACCCTAGGCTGAATTTGTGTTCGTCATGTCTAGGAGCATTACGCCAATTATCAAAT
CTACCGTATAGGACTCGCACATCTCCATGCTACTCTTGCTTGTGCAGGTTGGGAGTTAGA
CACCTGGTCATCCCGGACAGCGCAAATCAAGCGTCAATAAGTTCAGCCAGCGAATTCCCT
ATCGTCTCTTCTGTCAAGAGCCATGGTCTACGAGCGATAATTGGGTTGCACAGGCATTGC
TACTTGTTAAATACGGACAACGGTAACCGTTTCTCTCGTAGGCCCGTAACGGGCCGCGGC
GAGTACGTACCGTATAAGCTCATCGCGGTTCATAGGCCATTTATGCTGCTGCGATTGAAC
CTAACTCCTATGCGGAGTATGGTGGCTGCTCTGTTTTATAAACGGGACTTCAGTGCATGT
CTGGCGAGATGCTCCAGGGGATACGAACGATATTTTAAACACCTTAGAGAAACCGTTGCG
TGCAGACTGAAATTCCCTCTGGTACTGCCTCGTCTAGGTACCGTAACCCGAAATAGTATG
GCATCCCTGACGAGGGCGGCACCTGTTAGCTCTAAGACTATTCTCCATTCCTATCTATGT
GTTAGCGGATTACACCGGTCACATGCAGTCTGGACCATTCCAGAAGCCACCTTGCCCTAT
CAGGGGTGCCGTCTGCATCCAAACCCGCCGCTACGATCTAGGCGATTACGAAGAGAGCAC
>internal_node10450
CGGCACATAACCAGCTACATCTCGGGGTCGAGTTGCATGATTAGCCCTGCCTATCGGGGT
GATCCTATGCTAGACCAGTCAGCGAGTTCTGAGGCCATTTTTCGCGATTGCATCCGACCG
ACGACGCCAAGCAGTAGTTGTTCCGTCAACCTCTGTGGCCGCCATCAATACCGGCAAGGG
TTTCCGCCTACCATGGTAGAAGGTGGTTCCAGCTATGATCTGGACCTATCCGCTCTTTTG
GCCATGTATATCCTATGTGATTATTGCCATTGGTTCCTATTTCCGGAATGCGTGCGTAGA
GGTCGCACATTAGGCATGTGGATCTCCGACGAAGGACTGATGCGCTGGCCTTCGACAAGC
GCATCCTGCCCGAGCTCCTCAATGTGTATGGTGAAGGAACGCTTCCCTTCTTGTACTACT
GCTCGGGAGACTACCCTAGCTGGCGCGCTAAGTTCAATGGATGTCTGGCACTTAACCACG
GCGTACCCTAGGCTGAATTTGTGTTCGTCATGTCTAGGAGCATTACGCCAATTATCGAAT
CTACCGTATAGGAGTCGCACATCTCCATGCTACTCTTGCTTGTGCAGGTTGGGAGTTAGA
CACCTGGTCATCCCGGACAGCGCAAATCAAGCGTCAATAAGTTCAGCCAGCGAATTCCCT
ATCGTCTCTTCTGTCAAGCGCCATGGTCTACGAGGGGTAATTGGGTTGCACAGGCATTGC
TACTTGTTAAATACGGACAAAGGTAACAGTTTCTCTCCCAGGCCCGTAACCGGCCGCGGC
GAGTACGTACCGTATAAGCTCATCGCGGTTCATAGGCCTTTTATGCTGCTGCGATTGAAC
CTAACTCCTATGCGGAGTATGGTGGCTGCTCTGTTTTATAAACGGGACTTCAGTGCATGT
CTGGCGAGATGCTCCAGGGGCTACGAACGATATTTTAAACACCTTAGAGAAACCGTTGCG
TGCAGACTGAAATTCCCTCTGGTACTGCCTCGTCTAGGGACCGTAACCCGAAATAGTATG
GCATCCCTGACGAGGGCGGCACCTGTTAGCTCTAAGACTATTCTCCATTCCTATCTATGT
GTTAGCGGATTACACCGGTCACATGCAGTCTGGACCATTCCAGAAGCCACCTTGCCCTAT
CAGGGGTGCCGTCTGCATCCAAACCCGCCGCAACGATCTAGGCGATTACGAAGAGAGCAC
>internal_node10451
CGGCACATAACCAGCTACCTCTCGGGGTCGAGTTGCATGGTTAGCCCCGCCTATCGGGGT
GATCCTATGCTAGGCCAGTCAGCGAGTTCTGAGGCCATTTTTCGCGATTGCATCCGACCG
ACGACGCCAAGCAGTAGTTGTTCCGTCAACCTATGTGGCCGCCATCAATACCGGCAAGGT
TTTCCGGCTACCATGGTAGAAGGTGGTTCCAGCTATGATCTGGACCTATCCGCTCTTTTG
GCCATGTATATCCTATGTGATTATTGCCATTGGTACCTATTTCCGGAATGCGTGCGTAGA
GGTCGCACATTAGGCATGTGGATCTCCGACGAAGGGCTGATGCGCTGGCCTTCGACAAGC
GCATCCTGCCCGAGCTCCTCAATGTGTATGGTGAAGGAACGCTTCCCTTCTTGTACTACT
GCTCGGGAGACTACCCTAGCTGGCGCGCTAAGTTCAATGGATGTCTGGCACTTAACCACG
GCGTACCCTAGGCTGAATTTGTGTTCGTCATGTCTAGGAGCATTACGCCAATTATCAAAT
CTACCGTATAGGACTCGCACATCTCCATGCTACTCTTGCTTGTGCAGGTTGGGAGTTAGA
CACCTGGTCATCCCGGACAGCGCAAATCAAGCGTCAATAAGTTCAGCCAGCGAATTCCCT
ATCGTCTCTTCTGTCAAGAGCCATGGTCTACGAGCGATAATTGGGTTGCACAGGCATTGC
TACTTGTTAAATACGGACAACGGTAACCGTTTCTCTCGTAGGCCCGTAACGGGGCGCGGC
GAGTACGTACCGTATAAGCTCATCGCGGTTCATAGGCCATTTATGCTGCTGCGATTGAAC
CTAACTCCTATGCGGAGTATGGTGGCTGCTCTGTTTTATAAACGGGACTTCAGTGCATGT
CTGGCGAGATGCTACAGGGGATACGAACGATATTTTAAACACCTTAGAGAAACCGTTGCG
TGCAGACTGAAATTCCCTCTGGTACTGCCTCGTCTAGGTACCGTAACCCGAAATAGTATG
GCATCCCTGACGAGGGCGGCACCTGTTAGCTCTAAGACTATTCTCCATTCCTATCTATGT
GTTAGCGGATTACACCGGTCACATGCAGTCTGGACCATTCCAGAAGCCACCTTGCCCTAT
CAGGGGTGCCGTCTGCATCCAAACCCGCCGCTACGATCTAGGCGATTACGAAGAGAGCAC
>t8552
CGGCACATCACCAGCAACCTCTCGGGGTCGAGTTGCATGATTAGCCCTGCCTATCGGGGT
GATCCTATGCTAGACCAGTCAGCTAGTTCTGAGGCCATTTTTCGCGATTGCATCCGACCG
ACGACGCCAAGCAGTAGGTGTTCCGTCAACCTATGTGACCGCCATCAATACCGGCAAGGG
TTTCTGCCTAACATGGTAGAAGGTGGTTTCCGTTATGATCTGGACCTATCCGCTCTTTTG
GCCATATATATCCTATGTGATTATTGCCACTGGTTTCTTTTTCCGGCATGCCTGCGTAGA
GGTCCCACATTAGGCATGTGGATCTCCGACGTCGGACTGATGCGCTGGCCTTCGACAACC
GCAACCTACCCGAGCTCCTCCATGTGTATAGTGAAGGAACGCTTCCCTTCTTGTACTCCT
GCTCGGGAAACTACCCTAGCTGGCGCGGTAAGTTCAATGGATGTCTGGCACTTGACCACG
GCGTACCCTAGGCTGAATTTGTCTTCGTCATGTCTAGGTACGGTACGCCAATTATCGAGT
CTACCGTATAGGCGTCGCACATCTCCATGCTACTCTTGCGTGTGCCGGTTGGGAGTCAGA
CACCTGGTGATCTGGGACAGGGCAAATCAGGCGTCAATCAGTTCAGCAAGCGAATTCCAT
AGCGTCTCTTCTGTCAAGCGCCATGGTCTAAGAGGGGTAATTTCGTTGGACAGCGATTGC
TATTGGTTAAATACGGACAACGGTCACCGTTTCTCTCGCAGGCACGTATCCTGCCCTGGT
GAGTACGTACCGTATAAGCTCATCGCGGTTCATAGGCCTTTTAGGCTGCTGCGCTTGAGC
CTAACTCCTATGCGGAGTATGGTGGCTGCTCTGTTTTATAAACGGGACTTCAGTGCATGT
CTCGCGGGATGCCCCAGGGGATACGAACGATATTATATACACCTTAGAGAAACCGTTGCG
TGCAGACGGAAATTGCCTCTGGTCCTGCCTCGTCTAGGGACCCTAACCGGAAATAGTATG
GCATCCCTGACGAGGGCGGCACCTGTTAGCTCTCAGACTATGCTCCATTCCTATCTATGT
GTTAGCGGATTACACCGATCACATGCAGTCTGGTCCATTGCAGAAGCCAGCCTGCCCTAT
CAGGGGTGCCGTCTGCATCCAAATCCGCCGCAACGATATAGGGGATTTCGAAGAGAGCAC
>t14968
CGGCACATAACCAGCTACCCCTCGGGGTCAAGTTGCATGATTAGCCCTGCCTATCGGGGT
GATCCTATGCTAGACCAGTCGGCTAGTTCTGAGGCTATTTTTCGCGGTTGCATCCGAGCG
ACGACGCCAAGCAGTAGTTGTTCCGTCAACCTATGTGGCCGTCATCAATACTGGCAAGGG
TTTCCGCCTACCATTGTAGAAGGTGGTTCCCGTTATGATCTGGACCTCTCCGCTCTTTTG
GGCATATATATCCTATATGATTATTGCCATTGGTTTCTTCTTCCGGAATGCGTGCGTAGA
GGTCGCACATTAGGCATGTGGATTTTCGTCGACGGACTGATGCGCTGGCCTTCGACAATC
GCCACCTACCCGAGCTCCTCAATGTGCATAGTGAAGGAACGCTTCCCTTCTTGTACCCCT
GCTCGGGAGACTACCCTAGCTGGCGCGGCAAGTTCAATGGATGTCTGGCCCTTAACCACG
GCGTACCCTAGCCTGAATTTGTGTTCGTCATGTCTAGGAGCAGTACGCCAATTATCGAAT
CTACCGTATAGGAGTCGCACCTCTCTATGCTATTCTTGTGTGTGCAGGTTGGGAGTTAGA
CACCTGGTCATCCGGGACAGGGCAAATCAGGCGTCAATCAGTTCAGCGTGCGAATTCCCT
ATCGTCTCTTCCGTCAAGCGCCATGGTCTACGAGAGGTAATTGCGTTGGACAGCCATCGC
TACTTGTTAAATACGGACAACGGTAACCGTTTCTCTCGCAGGCCCGTATCCTGCCCCGGT
GAGTACGTACCGTATAAGCTCATCGCGGTTCATAGGCCTTTTATGCTGCTGCGCTTGAAC
CTTACTCCTATGCGGATTATGGTGGCTGCTCTGTTTTATAAACGGGACTTCAGTGCATGT
CTCGCGAGATGCTCTAAGGGATACGAACGATATTTTAAACACCTTAGAGAAAACGTTGCG
TGCAGACGCAAATTGACCTTGGTACTGCCTCGTCTAGGGACCGTAACCGGCAATAGTATA
GCATCCCTGACCAGGGCGGCACCTGTTAGCTCTAAGACTATGCTCCATTCCTATCTATGT
GTGAGTGGATTACACCGGTCACATTCAGTCTGGACCATGGCAGAAGCCACCTTGCCCTAT
CTGGGTTGCCGTCTGCATCCAAATCCGTCGCAACGATTTAGGGGAATTCGAAGAGAGCAC
>internal_node8465
CGGCACATAACCAGCTACCTCTCGGGGTCGAGTTGCATGATTAGCCCTGCCCATCGCGGT
GATCCTATGCTAGATCAGTCAGCTAGTTCTGAGGCCATTTTTCGCGATTGCATCCGACCG
ACGACGCCAAGCAGTTGGTGTTCCGTCAACCTATGTGGCCGCCATCAATACCGGCAAGGG
TTTCTGCGTCACATGGTAGAAGGTGGTTCCCGTTATGATCTGGACCTATCCGCTCTTTTG
GCCATATATATCCTATGTGATTATTGCCATTGGTTTCTTTTTCCGGAATGCGTGCGTAGA
GGTCCCACATTAGGAATGTGGATCTCCGACGTCGGACTGATGCGCTGGCCTTCGACAATC
GTAACCTACCCGAGCTCCTCAATGTGTGCAGTGAAGGAACGCTTCCCTTCTTGTACTCCT
GCTCGGGACACTACCCTAGCTGGCGCTGTAAGTTCAATGGATGTCTGGCGCTTGACCACG
GCGTACCCTCGGCTGAATTTGTGTTCGTCATGTCTAGGTGCGGTACGCCAATTATCGAGT
CTACCGTATAGGCGTCGCACATCTCCATGCTACTCTTGCGTGTGCAGGTTGGGAGTCCGA
CACCTGGTGATCCGGGACAGGGCAAATCAGGCGTCAATCAGTTCAGCGAGCGAATTCCAT
ATCGTCTCATCTGTCAAGCGCCATGGTCTAAGAGGGTTAATTGCGTTGGACAACGATTGC
TATTGGTTAAATACGGACAACGGTAACCGTTTCTCTCGCAGGCACGTATCCTGCCCCGGT
GAGTACGTACCGTATAAACTCATCGCGGGTCATAGGCCTTTTATGCTGCTGCGCTTGAGC
CTAACTCCTATGCGGAGTATGGTGGCTGCTCTGTTTTATAAACGGGACTTCGGTGCATCT
CTCGCGAGGTGCTCCAGGGGATACGAACGATATTTTATACACCTTAGAGAAACCGTTGCG
TGCAGACGGAAATTACCTCTGGTACTGCCTCGTCTAGGGACCGTAACCGGAAATAGTATG
GCATCCCTGACCAGCCCGTCACCTGTTAGCTCTCAGACTATGGTCCATTCCTATCTATGT
GTTAGCGGATTACACCGGTCACATGCAGTCTGGTCCATTGCAGAAGCCACCTTGCCCTAT
CAGGGGTGCCGTCTGCATCCAAATCCGCCGCAACGATCTAGGGGATTACGAAGAGAGCAC
>internal_node8464
CGGCACATAACCAGCTACCTCTCGGCGTCGAGTTGCATGATTAGCCCTGCCCATCGGGGT
GATCCTATGCTAGATCAGTCAGCTAGTTCTGAGGCCATTTTTCGCGATTGCATCCGACCG
ACGACGCCAAGCAGTTGGTGTTCCGTCAACCTATGTGGCCGCCATCAATACCGGCAAGGG
TTTCTGCGTAACATGGTAGAGGGTGGTTCCCGTTATGATCTGGACCTATCCGCTCTTTTG
GCCATATATATCCTATGTGATTATTGCCATTGGTTTCTTTTTCCGGAATGCGTGCGTAGA
GGTCCCACATTAGGAATGTGGATCTCCGACGTCGGACTGATGCGCTGGCCTTCGACAATC
GTAACCTACCCGAGCTCCTCAATGTGTGTAGTGAAGGAACGCTTCCCTTCTTGTACTCCT
GCTAGGGACACTACCCTAGCTGGCGCGGTAAGTTCAATGGATGTCTGGCGCTTGACCACG
GCGTACCCTCGGCTGAATTTGTGTTCGTCATGTCTAGGTGCGGTACGCCAATTATCGAGT
CTACCGTATAGGCGTCGCACATCTCCATGCTACTATTGCGTGTGCAGGTTGGGAGTCAGA
CACCTGGTGATCCGGGACAGGGCAAATCAGGCGTCAATCAGTTCAGCGAGCGAATTCCAT
ATCGTCTCATCTGTCAAGCGCCATGGTCTAAGAGGGTTAATTGCGTTGGACAACGATTGC
TATTGGTTAAATACGGACAACGGTAACCGTTTCTCTCGCAGGCACGTATCCTGCCCCGGT
GAGTACGTACCGTATAAACTCATCGCGGGTCATAGGCCTTTTATGCTGCTGCGCTTGGGC
CTAACTCCTATGCGGAGTATGGTGGCTGCTCTGTTTTATAAACGGGACTTCAGTGCATCT
CTCGCGAGGTGCTCCAGGGGATACGAACGATATTTTATACACCTTAGAGAAACCGTTGCG
TGCAGACGGAAATTACCTCTGGTACTGCCTCGTCTAGGGACCGTAACCGGAAATAGTATG
GCATCCCTGACCAGGGCGTCACCTGTAAGCTCTCAGACTATGCTCCATTCCTATCTATGT
GTTAGCGGATTACACCGGTCACATGCAGTCTGGTCCATTGCAGAAGCCACCTTGCCCTAT
CAGGGGTGCCGTCTGCATCCAAATCCGCCGCAACGATCTAGGGGATTACGAAGAGAGCAC
>internal_node8467
CGGCACATAACCAGCTACCTCTCGGGGTCGAGTTGCATGATTAGCCCTGCCCATCGCGGT
GATCCTATGCTAGATCAGTCAGCTAGTTCTGAGGCCATTTTTCGCGATTGCATCCGACCG
ACGACGCCAAGCAGTTGGTGTTCCGTCAACCTATGTGGCCGCCATCAATACCGGCAAGGG
TTTCTGCGTCACATGGTAGAAGGTGGTTCCCGTTATGATCTGGACCTATCCGCTCTTTTG
GCCATATATATCCTATGTGATTATTGCCATTGGTTTCTTTTTCCGGAATGCGTGCGTAGA
GGTCCCACATTAGGAATGTGGATCTCCGACGTCGGACTGATGCGCTGGCCTTCGACAATC
GTAACCTACCCGAGCTCCTCAATGTGTGTAGTGAAGGAACGCTTCCCTTCTTGTACTCCT
GCTCGGGACACTACCCTAGCTGGCGCGGTAAGTTCAATGGATGTCTGGCGCTTGACCACG
GCGTACCCTCGGCTGAATTTGTGTTCGTCATGTCTAGGTGCGGTACGCCAATTATCGAGT
CTACCGTATAGGCGTCGCACATCTCCATGCTACTCTTGCGTGTGCAGGTTGGGAGTCAGA
CACCTGGTGATCCGGGACAGGGCAAATCAGGCGTCAATCAGTTCAGCGAGCGAATTCCAT
ATCGTCTCATCTGTCAAGCGCCATGGTCTAAGAGGGTTAATTGCGTTGGACAACGATTGC
TATTGGTTAAATACGGACAACGGTAACCGTTTCTCTCGCAGGCACGTATCCTGCCCCGGT
GAGTACGTACCGTATAAACTCATCGCGGGTCATAGGCCTTTTATGCTGCTGCGCTTGAGC
CTAACTCCTATGCGGAGTATGGTGGCTGCTCTGTTTTATAAACGGGACTTCAGTGCATCT
CTCGCGAGGTGCTCCAGGGGATACGAACGATATTTTATACACCTTAGAGAAACCGTTGCG
TGCAGACGGAAATTACCTCTGGTACTGCCTCGTCTAGGGACCGTAACCGGAAATAGTATG
GCATCCCTGACCAGGGCGTCACCTGTTAGCTCTCAGACTATGGTCCATTCCTATCTATGT
GTTAGCGGATTACACCGGTCACATGCAGTCTGGTCCATTGCAGAAGCCACCTTGCCCTAT
CAGGGGTGCCGTCTGCATCCAAATCCGCCGCAACGATCTAGGGGATTACGAAGAGAGCAC
>internal_node8466
CGGCACATAACCAGCTACCTCTCGGGGTCGAGTTGCATGATTAGCCCTGCCCATCGCGGT
GATCCTATGCTAGATCAGTCAGCTAGTTCTGAGGCCATTTTTCGCGATTGCATCCGACCG
ACGACGCCAAGCAGTTGGTGTTCCGTCAACCTATGTGGCCGCCATCAATACCGGCAAGGC
TTTCTGCGTCACATGGTAGAAGGTGGTTCCCGTTATGATCTGGACCTATCCGCTCTTTTG
GCCATATATATCCTATGTGATTATTGCCATTGGTTTCTTTTTCCGGAATGCGTGCGTAGA
GGTCCCACATTAGGAATGTGGATCTCCGACGTCGGACTGATGCGCTGGCCTTCGACTATC
GTAACCTACCCGAGCTCCTCAATGTGTGTAGTGAAGGAACGCTTCCCTTCTTGTACTCCT
GCTCGGGACACTACCCTAGCTGGCGCGGTAAGTTCAATGGATGTCTGGCGGTTGACCACG
GCGTACCCTCGGCTGAATTTGTGTTCGTCATGTCTAGGTGCGGTACGCCAATTATCGAGT
CTACCGTATAGGCGTCGCACATCTCCATGCTACTCTTGCGTGTGCAGGTTGGGAGTCAGA
CACCTGGTGATCCGGGACAGGGCAAATCAGGCGTCAATCAGTTCAGCGAGCGAATTCCAT
ATCGTCTCATCTGTCAAGCGCCATGGTCTAAGAGGGTTAATTGCGTTGGACAACGATTGC
TATTGGTTAAATACGGACAATGGTAACCGTGTCTCTCGCAGGCACGTATCCTGCCCCGGT
GAGTACGTACCGTATAAACTCATCGAGGGTCATAGGCCTTTTATGCTGCTGCGCTTGAGC
CTAACTCCTATGCGGAGTATGGTGGCTGCTCTGTTTTATAAACGGGACTTCAGTGCATCT
CTCGCGAGGTGCTCCAGGGGATACGAACGATATTTTATACAACTTAGAGAAACCGTTGCG
TGCAGACGGAAATTACCTCTGGTACTGCCTCGTCTAGGGACCGTAACCGGAAATAGTATG
GCATCCCTGACCAGGGCGTCACCTGTTAGCTCTCAGACTATGGTCCATTCCTATCTATGT
GTTAGCGGGTTACACCGGTCACATGCAGTCTGGTCCATTGCAGAAGCCACCTTGCCCTAT
CAGGGGTGCCGTCTGCATCCAAATCCGCCGCAACGATCTAGGGGATTACGAAGAGAGCAC
>internal_node8461
CGGCACATAACCAGCTACCTCTCGGGGTCGAGTTGCATGATTAGCCCTGCCTATCGGGGT
GATCCTATGCTAAACCAGTCAGCTAGTTCTGAGGCCATTTTTCGCGATTGCATCCGACCG
ACGACGCCAAGCAGTAGGTGTTCCGTCAACCTATGTGGCCGCCATCAATACCGGCAAGGG
TTTCTGCCTAACATGGTAGAAGGTGGTTCCCGTTATGATCTGGACCTATCCGCTCTTTTG
GCCATATATATCCTATGTGATTATTGCAATTGGTTTCTTTTTCCGGAATGCGTGCGTAGA
GGTCCCACATTAGGAATGTGGATCTCCGACGTCGGAATGATGCGCTGGCCTTCGACAATC
GTAACCTACCCGAGCTCCTCAATGTGTATAGTGAAGGAACGCTTCCCTTCTTGTACTCCT
GCTCGGGACACTACCCTAGCTGGCGCGGTAAGTTCAATGGATGTCTGGCACTTGACCACG
GCGTACCCTCGGCTGAATTTGTGTTCGTCATGTCTAGGTGCGGTACGCCAATTATCGAGT
CTACCGTATAGGCGTCGCACATCTCCATGCTACTCTTGCGTGTGCAGGTTGGGAGTCAGA
CACCTGGTGATCCGGGACAGGGCAAATCAGGCGTCAATCAGTTCAGCGAGCGAATTCCAT
ATCGTCTCTTCTGTAAAGCGCCATGGTCTAAGAGGGTTAATTGCGTTGGACAATGATTGC
TATTGGTTAAATACGGACAACGGTAACCGTTTCTCTCGCAGGCACGTATCCTGCCCCGGT
GAGTACGTACCGTATAAACTCATCGCGGGTCATAGGCCTTTTATGCTGCTGCGCTTGAGC
CTAACTCCTATGCGGAGTATGGTGGCTGCTCTGTTTTATAAACGGGACTTCAGTGCATGT
CTCGCGAGGTGCTCCAGGGGATACGAACGATATTTTATACACCTTAGAGAAACCGTTGCG
TGCAGACGGAAATTACCTCTGGTACTGCCTCGTCTAGGGACCGTAACCGGAAATAGTATG
GCATCCCTGACCAGGGCGGCACCTGTTAGCTCTCAGACTATGCTCCATTCCTATCTATGT
GTTAGCGGATTACACCGGTCACATGCAGTCTGGTCCATTGCAGAAGCCACCTCGCCCTAT
CAGGGGTGCCGTCTGCATCCAAATCCGCCGCAACGATGTAGGGGATTACGAAGAGAGCAC
>internal_node8460
CGGCACATAACCAGCTACCTCTCGGGGTCGAGTTGCATGATTAGCCCTGCCTATCGGGGT
GATCCTATGCTAAACCAGTCAGCTAGTTCTGAGGCCATTTTTCGCGATTGCATCCGACCG
ACGACGCCAAGCAGTAGGTGTTCCGTCAACCTATGTGGCCGCCATCAATACCGGCAAGGG
TTTCTGCCTAACATGGTAGAAGGTGGTTCCCGTTATGATCTGGACCTATCCGCTCTTTTG
GCCATATATATCCTATGTGATTATTGCAATTGGTTTCTTTTTCCGGAATGCGTGCGTAGA
GGTCCCACATTAGGAATGTGGATCTCCGACGTCGGAATGATGCGCTGGCCTTCGACAATC
GTAACCTACCCGAGCTCCTCAATGTGTATAGTGAAGGAACGCTTCCCTTCTTGTACTCCT
GCTCGGGACACTACCCTAGCTGGCGCGGTAAGTTCAATGGATGTCTGGCACTTGACCACG
GCGTACCCTCGGCTGAATTTGTGTTCGTCATGTCTAGGTGCGGTACGCCAATTATCGAGT
CTACCGTATAGGCGTCGCACATCTCCATGCTACTCTTGCGTGTGCAGGTTGGGAGTCAGA
CACCTGGTGATCCGGGACAGGGCAAATCAGGCGTCAATCAGTTCAGCGAGCGAATTCCAT
ATCGTCTCTTCTGTAAAGCGCCATGGTCTAAGAGGGTTAATTGCGTTGGACAATGATTGC
TATTGGTTAAATACGGACAACGGTAACCGTTTCTCTCGCAGGCACGTATCCTGCCCCGGT
GAGTACGTACCGTATAAACTCATCGCGGGTCATAGGCCTTTTATGCTGCTGCGCTTGAGC
CTAACTCCTATGCGGAGTATGGTGGCTGCTCTGTTTTATAAACGGGACTTCAGTGCATGT
CTCGCGAGGTGCTCCAGGGGATACGAACGATATTTTATACACCTTAGAGAAACCGTTGCG
TGCAGACGGAAATTACCTCTGGTACTGCCTCGTCTAGGGACCGTAACCGGAAATAGTATG
GCATCCCTGACCAGGGCGGCACCTGTTAGCTCTCAGACTATGCTCCATTCCTATCTATGT
GTTAGCGGATTACACCGGTCACATGCAGTCTGGTCCATTGCAGAAGCCACCTCGCCCTAT
CAGGGGTGCCGTCTGCATCCAAATCCGCCGCAACGATGTAGGGGATTACGAAGAGAGCAC
>internal_node8463
CGGCACATAACCAGCTACCTCTCGGCGTCGAGTTGCATGATTAGCCCTGCCCATCGGGGT
GATCCTATGCTAGATCAGTCAGCTAGTTCTGAGGCCATTTTTCGCGATTGCATCCGACCG
ACGTCGCCAAGCAGTTGGTGTTCCGTCAACCTATGTGGCCGCCATCAATACCGGCAAGGG
TTTCTGCGTAACATGGTAGAGGGTGGTTCCCGTTATGATCTGGACCTATCCGCTCTTTTG
GCCATATATATCCTATGTGATTATTGCCATTGGTTTCTTTTTCCGGAATGCGTGCGTAGA
GGTCCCACATTAGGAATGTGGATCTCCGACGTTGGACTGATGCGCTGGCCTTCGACAATC
GTAACCTACCCGAGCTCCTCAATGTGTGTAGTGAAGGAACGCTTCCCTTCTTGTACTCCT
GCTAGGGACACTACCCTAGCTGGCGCGGTAAGTTCAATGGATGTCTGGCGCTTGACCACG
GCGTACCCTCGGCTGAATTTGTGTTCGTCATGTCTAGGTGCGGTACGCCAATTATCGAGT
CTACCGTATAGGCGTCGCACATCTCCATGTTACTATTGCGTGTGCAGGTTGGGAGTCAGA
CACCTGGTGATCCGGGACAGGGCAAATCAGGCGTCAATCAGTTCAGCGAGCGAATTCCAT
ATCGTCTCATCTGTCAAGCGCCATGGTCTAAGAGGGTTAATTGCGTTGGACAACGATTGC
TATTGGTTAAATACGGACAACGGTAACCGTTTCTCTCGCAGACACGTATCCTGCCCCGGT
GAGTACGTACCGTATAAACTCATCGCGGGTCATAGGCCTTTTATGCTGCTGCGCTTGGGC
CTAACTCCTATGCGGAGTATGGTGGCTGCTCTGTTTTATAAACGGGACTTCAGTGCATCT
CTCGCGAGGTGCTCCAGGGGATACGAACGATATTTTATACACCTTAGAGAAACCGTTGCG
TGCAGACGGAAATTACCTCTGGTACTGCCTCGTCTAGGGACCGTAACCGGAAATAGTATG
GCATCCCTGACCAGGGCGTCACCTGTAAGCTCTCAGACTATGCACCATTCCTATCTATAT
GTTAGCGGATTACACCGGTCACATGCAGTCTGGTCCATTGCAGAAGCCACCTTGCCCTAT
CAGGGGTGCCGTCTGCATCCAAATCCGCCGCAACGATCTAGGGGATTACGAAGAGAGCAC
>internal_node8462
CGGCACATAACCAGCTACCTCTCGGCGTCGAGTTGCATGATTAGCCCTGCCCATCGGGGT
GATCCTATGCTAGATCAGTCAGCTAGTTCTGAGGCCATTTTTCGCGATTGCATCCGATCG
ACGACGCCAAGCAGTTGGTGTTCCGTCAACCTATGTGGCCGCCATCAATACCGGCAAGGG
TTTCTGCGTAACATGGTAGAGGGTGGTTCCCGTTATGATCTGGACCTATCCGCTCTTTTG
GCCATATATATCCTATGTGATTATTGCCATTGGTTTCTTTTTCCGGAATGCGTGCGTAGA
GGTCCCACATTAGGAATGTGGATCTCCGACGTCGGACTGATGCGCTGGCCTTCGACAATC
GTAACCTACCCGAGCTCCTCAATGTGTGTAGTGAAGGAACGCTTCCCTTCTTGTACTCCT
GCTAGGGACACTACCCTAGCTGGCGCGGTAAGTTCAATGGATGTCTGGCGCTTAACCACG
GCGTACCCTCGGCTGAATTTGTGTTCGTCATGTCTAGGTGCGGTACGCCAATTATCGAGT
CTACCGTATAGGCGTCGCACATCTCCATGCTACTATTGCGTGTGCTGGTGGGGAGTCAGA
CACCTGGTGATTCGGGACAGGGCAAATCAGGCGTCAATCAGTTCAGCGAGCGAATTCCAT
ATCGTCTCATCTGTCAAGCGCCATGGTCTAAGAGGGTTAATTGCGTTGGACAACGAATGC
TATTGGTTAAATACGGACAACGGTAACCGTTTCTCTCGCAGGCACGTATCCTGCCCCGGT
GAGTACGTACCGTATAAACTCATCGCGGGTCATAGGCCTTTTATGCTGCTGCGCTTGGGC
CTAACTCCTATGCGGAGTATGGTGGCTGCTCTGTTTTATAAACGGGACTTCAGTGCATCT
CTCGCGAGGTGCTCCAGGGGATACGAACGATATTTTATACACCTTAGAGAAACCGTTGCG
TGCAGACGGAAATTACCTCTGGTACTGCCTCGTCTAGGGACCGTAACCGGAAATAGTATG
GCATCCCTGACCAGGGCGTCACCTGTAAGCTCTCAGACTATGCTCCATTCCTATCTATGT
GTTAGCGGATTACACCGGTCACATGCAGTCTGGTCCATTGCAGAAGCCACCTTGCCCTAT
CAGGGGTGCCGTCTGCATCCAAATCCGCCGCAACGATCTAGGGGATTACGAAGAGAGCAC
>internal_node8469
CGGCACATAACCAGCTACCTCTCGGGGTCGAGTTGCATGATTAGCCCTGCCCATCGGGGT
GATCCTATGCTAGACCAGTCAGCTAGTTCTGAGGCCATTTTTCGCGATTGCATCCGACCG
ACGACGCCAAGCAGTAGGTGTTCCGTCAACCTATGTGGCCGCCATCAATACCGGCAAGGG
TTTCTGCCTAACATGGTAGAAGGTGTTTCCCGTTATGATCTGGACCTATCCGCTCTTTTG
GCCATATATATCCTATGTGATTATTGCCATTGGTTTCTTTTTCCGGAATGCGTGCGTAGA
GGTCCCACATTAGGAATGTGGATCTCCGACGTCGGACTGATGCGCTGGCCTTCGACAATC
GTAACCTACCCGAGCTCCTCAAGGTGTATAGTGAAGGAACGCTTCCCTTCTTGTACTCCT
GCTCGGGACACTACCCTAGCTGGCGCGGTAAGTTCAATGGATGTCTGGCGCTTGACCACG
GCGTACCCTCGGCTGAATTTGTGTTCGTCATGTCCAGGTGCGGTAAGCCAATTATCGAGT
CTACCGTACAGGCGTCGCACATCTCCATGCTACTCTTGCGTGTGCAGGTTGGGAGTTAGA
CACCTGGTGATCCGGGACAGGGCAAATCAGGCGTCAATCAGTTCAGCGAGTGAATTCCAT
ATCGTCTCATCTGTCAAGCGCCATGGTCTAAGAGGGTTAATTGCGTTGGACTACGATTGC
TATTGGTTAAATACGGATAACGGTAACCCTTTCTCTCGCAGGCACGTATCATGCCCCGGT
GAGTACGTACCGTATAAACTCATCGCGGGTCATAGGCCTTTTATGCTGCTGCGCTTGAGC
CTTACTGCTATGCGGAGTATGGTGGCTGCTCTGTTTTATAAACGGGACTTCAGTGCATCT
CTCGCGAGGTGCTCCAGGGGATACGAACGATATTTTATACACCTTAGAGAAACCGTTGCG
TGCAGACGGAAATTACCTCTGGTACTGCCTCGTCTAGGGACCGTAACCGGAAATAGTATG
GCATCCCTGACCAGGGCGGCACCTGTTAGCTCTCAGACTATGCTCCATTCCTATCTATGT
GTTAGCGGATTACACCGGTCACATGCAGTCTGGTCCATTGCAGAAGCCACCTTGCCCTAT
CAGGGGTGCCGTCTGCATCCAAATCCGCCGCAACGATCTAGGGGATTACGAAGAGAGCAC
>internal_node8468
CGGCACATAACCAGCTACCTCTCGGGGTCGAGTTGCATGATTAGCCCTGCCCATCGGGGT
GATCCTATGCTAGATCAGTCAGCTAGTTCTGAGGCCATTTTTCGCGATTGCATCCGACCG
ACGACGCCAAGCAGTTGGTGTTCCGTCAACCTATGTGGCCGCCATCAATACCGGCAAGGG
TTTCTGCGTAACATGGTAGAAGGTGGTTCCCGTTATGATCTGGACCTATCCGCTCTTTTG
GCCATATATATCCTATGTGATTATTGCCATTGGTTTCTTTTTCCGGAATGCGTGCGTAGA
GGTCCCACATTAGGAATGTGGATCTCCGACGTCGGACTGATGCGCTGGCCTTCGACAATC
GTAACCTACCCGAGCTCCTCAATGTGTGTAGTGAAGGAACGCTTCCCTTCTTGTACTCCT
GCTCGGGACACTACCCTAGCTGGCGCGGTAAGTTCAATGGATGTCTGGCGCTTGACCACG
GCGTACCCTCGGCTGAATTTGTGTTCGTCATGTCTAGGTGCGGTACGCCAATTATCGAGT
CTACCGTATAGGCGTCGCACATCTCCATGCTACTCTTGCGTGTGCAGGTTGGGAGTCAGA
CACCTGGTGATCCGGGACAGGGCAAATCAGGCGTCAATCAGTTCAGCGAGCGAATTCCAT
ATCGTCTCATCTGTCAAGCGCCATGGTCTAAGAGGGTTAATTGCGTTGGACAACGATTGC
TATTGGTTAAATACGGACAACGGTAACCGTTTCTCTCGCAGGCACGTATCCTGCCCCGGT
GAGTACGTACCGTATAAACTCATCGCGGGTCATAGGCCTTTTATGCTGCTGCGCTTGAGC
CTAACTCCTATGCGGAGTATGGTGGCTGCTCTGTTTTATAAACGGGACTTCAGTGCATCT
CTCGCGAGGTGCTCCAGGGGATACGAACGATATTTTATACACCTTAGAGAAACCGTTGCG
TGCAGACGGAAATTACCTCTGGTACTGCCTCGTCTAGGGACCGTAACCGGAAATAGTATG
GCATCCCTGACCAGGGCGTCACCTGTTAGCTCTCAGACTATGCTCCATTCCTATCTATGT
GTTAGCGGATTACACCGGTCACATGCAGTCTGGTCCATTGCAGAAGCCACCTTGCCCTAT
CAGGGGTGCCGTCTGCATCCAAATCCGCCGCAACGATCTAGGGGATTACGAAGAGAGCAC
>t6502
CGGCACATCACCAGCTACCTCTCGTGGTCGAGTTGCATGATTAGCCCTGCCTATCGGGGT
GATCCTATGCTAGACCAGTCGGCTAGTTCTGAGGCCATTTTTCGCGATTGCATCCGACCG
ACGACGCTAAGCAATAGTTGTTCCGTCAACCTATGTGGGCGCCATCAATACCGGCAAGGG
TTTCCGCCTACCATGGTAGAAGGTGGTTCCCGTTATGATCTGGACCTATCCGGTCTTTTG
GCAATAGATATCCTATGTGATTATTGTCATTGGTTTCTTCTTCCGGAATGCGTGCGTAGA
GGTCGCACATTAGGCATGTGGATCTCCGACGTCCGACTGATGCGCTGGCCTTCTCCAACC
GCAACCTACCCGAGCCCCTCAATGTGTATAGTGAAGGAACGCTTCCCTTCTTGTACTCCT
GCCCGGGAGACTACCCTAGCTGGCGCGGTAAGTGCAATGGATGTCTGGCACTTAACCACG
GCGTGCCCTAGGCTGAATTTGTGTTCGTCATGTCTAGGAGCAGTACGCCAATTATCGAAT
CTACCGTATTGGAGTCGCACATCTCCATGCTATTCTTGCGTGTGCAGGTTGGGCGTTAGA
CACCTGGTGATCCGGGACATGGCAAATCAGGCGTCACTAAGTTCAGAGAGCGAATTCCCT
ATCGTCTCTTCTGTCAAGCGCCATGGGCTACGAGGGGTAATTGCGTTGGACAGCCATTGC
CACTTATTAAATACGGACAACGGTAACCGTTTCTCTCGCAGGCCAGTATCCTGCCCCAGT
GAGTACGTACCGTATAAACTGATCGCGGTTCATAGGCCTTTTATGCTGCTGCGCTTGAAC
CTAACTCCTATGCAGAGTATGGTGGCTGCTCTATTTTATAAACGGGACTTCAGTGCATGT
CTCGCGAGATGCTTCAGGGGTTACGAACGATATTTTAAACACCTAAGAGAAACCCTTGCG
TGCAGACGGAAATTGCCTCTGGTACTGCCTCGTCTAGGGACCGAAACCGGAAATAGTATG
GCATGCCTGACTAGGGCGTCACCTGATAGCTCTAAGACTATGCTCCATTCCTATCTATGT
GTTAGCGGTTTACACCGGTCACATGCCGTCTGGACCATTGCAGAAGCCACCTTGCCCTAT
CAGGGTTGCCGTCTGCATGCAAATCAGTGGCAACGATCTAGGGGGTTACGAAGAGAGGAC
>t11545
CCGCACATAACCAGCTACCTCTCGGGGTCGAGTTGCATGATTAGCCTTGCTTATCGGGGT
GAACCCATGCTAGACCAGTCAGCGAGTTCTGAGGCCATATTTCGCGATTGCATCCGACCG
ACGACTCCAAGCAGTAGTTGTTCCGTCAACCTATGTGGCCGCCATCAATACCGGCAAGGT
TTTCCGCCTACCATGGTAGAAGGTGGTTCTCATTATGATCTGGACCTATCCGCGCTTTTG
GCCATGTATATCCTATGTGATTATCGCCATTGGTTTCTTTTTCCGGAATGCGTGCGTAGA
GGTCGCACATTAGGCATGTGGATCTCCGACGTCGGACTGATGCGCTGGCCTTCGACAACC
GCAACCTACCCGAGCTCCTCAATGTGTATGGTGAAGGAACGCTTCCATTCTTGTACTCCT
GCTCGGGAGACTACGCTAGCTGGCGCAGTAAGTTCAATGGATGTCTGGCACTTAACCACG
GCGTACCCTAGGCTGAATTTGTGTTCGTCATGTCTAGGAGCAGTACGCCAATTATCGAAT
CTACCGTATAGGAGTCGCACATCTCCATGCTTCTCTTGCGTGTACAGGTTGGGAGTTAGA
CACCTGGTCATCCGGGACAGGTCAAATCAAGCGCCAATAAGTTCAGCGAGCGAATTCCCT
ATCGTCTCCTCTGTCAAGCGCCATGGTCTACGAGGGGTAATAGCGTTGGACAGGCATTGC
TACTTGTTAAATACGGACAACGGCAACCGTTTCTCTCGCAGGCCCGTATCCTGCCCCGGT
GAGTACGTACCGTATAAGCTCATCGCGGTTCATAGGCCGTTAATGCTGCTGCGCTTGAAA
CGAACCCCTATGCGGAGTATGGTGGCTGCTCTGTTTTATAAACGGGACTTCAGTGCATGT
CTCGCGAGATGCACCAGGGGATACCAACGATATTTTAAACACCCTAGAGAAACCGTTGTG
TGCACACGAAAATTGCCTCTGGTATTGCCTCGTCTAGGGACCGTAACCGGAAATAGTATC
GCATCCCTAACGAGGGCGGCACCTGTTAGCTCTAAGACTATGCTACATTCCTATCTATGT
GTTAGCGGATTACACCAGTCACATGCAGTCTGGAGCATTCCAGAAGCCGCCTTGCCCTAT
CAGGGGTGCCGTCTGCCTCCAAATCCGCCGCAACCATCTAGGGGATTACGAAGAGAGCAC
>t11544
CCGCACATAACCAGCTACCTCTCGGGGTCGAGTTGCATGATTAGCCTTGCTTATCGGGGT
GAACCAATGCTAGACCAGTCAGCGAGTTCTGAGGCCATATTTCGCGATTTCATCCGACCG
ACGACTCCAAGCAGTAGTTGTTCCGTCAACCTATGTGGCCGCCATCAATACCGGCAAGGG
TTTCCGCCTACCATGGTAGAAGGTGGTTCTCGTTATGATCTGGACCTATCCGCTCTTTTG
GCCATGTGTATCCTATGTGATTATCACCATTGGTTTCTTTTTCCGGAATGCGTGCGTAGA
GGTCGCACATTAGGCATGTGGATCTCCGACGTCGGATTGATGCGCTGGCCTTCGACAACC
GCAACCTACCCGAGCTCCTCAATGTGTAGGGTGAAGGAACGCTTCCCTTCTTGTACTCCT
GCTCGGGAGACTACCCTTGCTGGCGCAGTAAGTTCAATGGATGTCTGGCACTTAACCACG
GCATACCCTAGGCTGAATTTGTGTTCGTCATGTCTAGGAGCAGTACGCCAATTATCGAAT
CTACCGTATAGGAGTCGCACATCTCCATGCTTCTCTTGCGTGTACAGGTTGGGAGTTAGA
CACCTGGTCATCCGGGACAGGGCAAATCAAGCGCCAATAAGTTCAGCGAGCGAATTCCCT
ATCATCTCTTCTGTCAAGCGCCATGGTCAACGAGGGGTAATTGCGTTGGACAGGCATTGC
TACTTGTTAAATACGGACAACGGCAACCGTTTCTCTCGCAGGCCCGTATCCTGCCCCGGT
GCGTACGTACCGTATAGGCTCATCGCGGTTCATAGGCCGTTAATGCTGCTGCGCTTGAAA
CGAACCCCTATGCGGAGTATGGTGGCTGCTCTGTTTTATAAACGGGACTTCAGTGCATGT
CTTGCGAGATGCACCAGGGGATACCAACGATATTTTAAACACCCTAGAGGAACCGTTGGG
TGCAGACGAAAATTGCCTCTGGTACTGCCTCGTCTAGGGACCGTAACCGGAAATAGTATG
GCATCCCTAACGAGGGCGGCACCTGTTAGCTCTAAGACTATGCTCCATTCCTATCTATGT
GTTAGCGGATTACACCAGTCACATGCAGTCTGGACCATTCCAGAAGCCGCCTTGCCCTAT
CAGGGGTGCCGTCTGCCTCCAAATCCGCCGCAACGATCTAGGGGATTACGGAGAGAGCAC
>t11547
CCGCACATAACCAGCTACCTCTCGGGGTCGAGTTGCATGATTAGCCTTGCTTATCGGGGT
GAACCCATGCTAGACCAGTCAGCGAGTTCTGAGGCCATATTTCGCGATTGCATCCGACCG
ACGACTCCAAGCAGTAGTTGTTCCGTCAACCTATGTGGCCGCCATCAATACCGGCAAGGT
TTTCCGCCTACCATGGTAGAAGGTGGTTCTCATTATGATCTGGACCTATCCGCGCTTTTG
GCCATGTATATCCTATGTGATTATCGCCATTGGTTTCTTTTTCCGGAATGCGTGCGTAGA
GGTCGCACATTAGGCATGTGGATCTCCGACGTCGGACTGATGCGGTGGCCTTCGACAACC
GCAACCTACCCGAGCTCCTCAATGTGTATGGTGAAGGAACGCTTCCATTCTTGTACTCCT
GCTCGGGAGACTACGCTAGCTGGCGCAGTAAGTTCTATGGATGTCTGGCACTTAACCACG
GCGTACCCTAGGCTGAATTTGTGTTCGTCATGTCTAGGAGCAGTACGCCAATTATCGAAT
CTACCGTATAGGAGTCGCACATCTCCATGCTTCTCTTGCGTGTACAGGTTGGGAGTTAGA
CACCTGGTCATCCGGGACAGGTCAAATCAAGCGCCAATAAGTTCAGCGAGCGAATTCCCT
ATCGTCTCTTCTGTCAAGCGCCATGGTCTACGAGGGGTAATAGCGTTGGACAGGCATTGC
TACTTGTTAAATACGGACAACGGCAACCGTTTCTCTCGCAGGCCGGTATCCTGCCCCGGT
GAGTACGTACCGTATAAGCTCATCGCGGTTCATAGGCCGTTAATGCTGCTGCGCTTGAAA
CGAACCCCTATGCGGAGTATGGTGGCTGCTCTGTTTTATAAACGGGACTTCAGTGCATGT
CTCGCGAGATGCACCAGGGGATACCAACGATATTTTAAACACCCTAGAGAAACCGTTGTG
TGCACACGAAAATTGCCTCTGGTACTGCCTCGTCTAGGGACCGTAACCGGAAATAGTATC
GCATCCCTCACGAGGGCGGCACCTGTTAGCTCTAAGACTATGCTCCATTCCTATCTATGT
GTTAGCGGGTTACACCAGTCACATGCAGTCTTGAGCAATCCAGAAGCCGCCTTGCCCTAT
CAGGGGTGCCGTCTGCCTCCAAATCCGCCGCAACCATCTAGGGGATTACGAAGAGAGCAC
>t11546
CCGCACATAACCAGCTACCTCTCGGGGTCGAGTTGCATGATTAGCCTTGCTTATCGGGGT
GAACCCATGCTAGACCAGTCAGCGAGTTCTGAGGCCATATTTCGCGATTGCATCCGACCG
ACGACTCCAAGCAGTAGTTGTTCCGTCAACCTATGTGGCCGCCATCAATACCGGCAAGGT
TTTCCGCCTACCATGGTAGAAGGTGGTTCTCATTATGATCTGGACCTATCCGCGCTTTTG
GCCATGTATATCCTATGTGATTATCGCCATTGGTTTCTTTTTCCGGAATGCGTGCGTAGA
GGTCGCACATTAGGCATGTGGATCTCCGACGTCGGACTGATGCGCTGGCCTTCGACAACC
GCAACCTACCCGAGCTCCTCAATGTGTATGGTGAAGGAACGCTTCCATTCTTGTACTCCT
GCTCGGGAGACTACGCTAGCTGGCGCAGTAAGTTCAATGGATGTCTGGCACTTAACCACG
GCGTACCCTAGGCTGAATTTGTCTTCGTCATGTCTAGGAGCAGTACGCCAATTATCGAAT
CTACCGTATAGGAGTCGCACATCTCCATGCTTCTCTTGCGTGTACAGGTTGGGAGTTAGA
CACCTGGTCATCCGGGACAGGTCAAATCAAGCGCCAATAAGTTCAGCGAGCGAATTCCCT
ATCGTCTCTTCTGTCAAGCGCCATGGTCTACGAGGGGTAATAGCGTTGGACAGGCATTGC
TACTTGTTAAATACGGACAACGGCAACCGTTTCTCTCGCAGGCCCGTATCCTGCCCCGGT
GAGTACGTACCGTATAAGCTCATCGCGGTTCATAGGCCGTTAATGCTGCTGCGCTTGAAA
CGAACCCCTATGCGGAGTATGGTGGCTGCTCTGTTTTATAAACGGGACTTCAGTGCATGT
CTCGCGAGATGCACCAGGGGATACCAACGATATTTTAAACACCCTAGAGAAACCGTTGTG
TGCACACGAAAATTGCCTCTGGTACTGCCTCGTCTAGGGACCGTAACCGGAAATAGTATC
GCATCCCTAACGAGGGCGGCACCTGTTAGCTCTAAGACTATGCTACATTCCTATCTATGT
GTTAGCGGATTACACCAGTCACATGCAGTCTGGAGCATTCCAGAAGCCGCCTTGCCCTAT
CAGGGGTGCCGTCTGCCTCCAAATCCGCCGCAACCATCTAGGGGATTACGAAGAGAGCAC
>t11541
CCGCACATAACCAGCTACCTCTCGGGGTCGAGTTGCATGATTAGCCTTGCTTATCGGGGT
GAACCCATGCTAGACCAGTCAGCGAGTTCTGAGGCCATATTTCGCGATTTCATCCGACCG
ACGACTCCAAGCAGTAGTTGTTCGGTCAACCTATGTGGCCGCCATCAATACCGGCAAGGG
TTTCAGCCTACCATGGTAGAAGGTGGTTCTCGTTATGATCTGGACCTATCCGCTCTTTTG
GCCATGTATATCCTATGTGATTTTCGCCATTGGTTTCTTTTTCCGGAATGCGTGCGTAGA
GGTCGCACATTAGGCATGTGGATCTCCGACGTCGGATTGATGCGCTGGCCTTCGACAACC
GCAACCTACCCGAGCTCCTCAATGTGTATGGTAAAGGAACGCTTCCCTTCTTGTACTCCT
GCTCGGGAGACTACCCTAGCTGGCGCAGTAAGTTCAATGGATGTCTGGCACTTAACCACG
GCATACCCTAGGCTGAATTTGTGTTCGTCATGTCTAGGAGCAGTACGCCAATTATCGAAT
CTACCGTATAGGAGTCGCACATCTCCATGCTTCTCTTGCGTGTACAGGTTGGGAGTTAGA
CACCTGGTCATCCGGGACAGGGCAAATCCAGCGCCAATAAGTTCAGCGAGCGAATTCCCT
ATCATCTCTTCTGTCAAGCGCCATGGTCTACGAGGGGTAATTGCGTTGGACAGGCATTGC
TACTTGTTAAATACGGACAACGGCAACCGTTTCTCTCGCAGGCCCGTATCCTGCCCCGGT
GCGAACGTACCGTATAGGCTCATCGCGGTTCATAGGCCGTTAATGCTGCTGCGCTTGAAA
CGAACCCCTATGCGGAGTATGGTGGCTGCTCTGTTTTATAAACGGGACTTCACTGCATGT
CTCGCGAGATGCACCAGGGGATACCAACGATATTTTAAACACCCTAGAGAAACCGTTGGG
TGCAGACGAAAATTGCCTCTGGCACTGCCTCGTCTAGGGACCGTAACCGGAAATAGTATG
GCATCCCTAACGAGGGCGGCACCTGTTAGCTCTAAGACTATGCTCCATTCCTATCTATGT
GTTAGCGGATTACACCAGTCACATGCAGTCTGGACCATTCCAGAAGCCGCCTTGCCCTAT
CAGGGGTGCCGTCTGCCTCCAAATCCGCCGCAACGATCTAGGGGATTACGAAGAGAGCAC
>t11540
CCGCACATAACCAGCTACCTCTCGGGGTCGAGTTGCATGATTAGCCTTGCTTATCGGGGT
GAACCCATGCTAGACCAGTCAGCGAGTTCTGAGGCCATATTTCGCGATTTCATCCGACCG
ACGACTCCAAGCAGTAGTTGTTCCGTCAACCTATGTGGCCGCCATCAATACCGGCAAGCG
TTTCCGCTTACCATGGTAGAAGGTGGTTCTCGTTATGATCTGGACCTATCCGCTCTTTTG
GCCATGTATATCCTATGTGATTATCGCCATTGGTTTCTTTTTCCGGAATGCGTGCGTAGA
GGTCGCACATTAGGCATGTGGATCTCCGACGTCGGATTGATGCGCTGGCCTTCGACAACC
GCAACCTACCCGAGCTCCTCAATGTGTATGGTGAAGGAACGCTTCCCTTCATGTACTCCT
GCTCGGGAGACTACCCCAGCTAGCGCGGTGAGTTCAATGGATGTCTGGCACTTAACCACG
GCGTACCCTAGGCTGAATTTGTGTTCGTCATGTCTAGGAGCAGTACGCCAATTATCGAAT
CTACCGTATAGGAGTCGCACATCTCCATGCTTCTCTTGCGTGTACAGGTTGGCAGTTAGA
CACCTGGTCATCCGGGACAGGGCAAATCAAGCGCCAATAAGTTCAGCGAGCGAATTCCCT
ATCATCTCTTCTGTCAAGCGCCATGGTCTACGAGGGGTAATTGCGTTGGACAGGCATTGC
TACTTGTTAAATACGGACAACGGCAACCGGTTCTCTCGCAGGCCCGTATCCTGCCCCGGT
GAGTACGTACCGTATAGGCTCATCGCGGTTCATAGGCCGTTAATGCTGCTGCGTTTGAAA
CGAACCCCTATGCGGAGTATGGTGGCTGCTCTGTTTTATAAACGGGACTTCAGTGCATGT
CTCGCGAGATGGACCAGGGGATACCAACGATATTTTAAACACCCTAGAGAAACCGTTGGG
TGCAGACGAAAATTGCCTCTGGTACTGCCTCGTCTAGGGACCGTAACTGGAAATAGTATG
GCATCCCTAACGAGGGCGGCACCTGTTAGCTCTAAGACTATGCTCCATTCCTATCTATGG
GTTAGCGGATTACACCAGTCACATGCAGTCTGGACCATTCCAGAAGCCGCCTTCCCCTAT
CAGGGGTGCCGTCTGCCTCCAAATCCGCCGCAACGATCTAGGGGCTTACGAAGAGAGCAC
>t11543
CCGCACATAACCAGCTACCTCTCGGGGTCGAGTTGCATGATTAGCCTTGCTTATCGGGGT
GAACCAATGCTAGACCAGTCAGCGAGTTCTGAGGCCATATTTCGCGATTCCATCCGACCG
ACGACTCCAAGCAGTAGTTGTTCCGTCAACCTATGTGGCCGCCATCAATACCGGCAAGGG
TTTCCGCCTACCATGGTAGAAGGTGGTTCTCGTTATGATCTGGACCTATCCGCTCTTTTG
GCCATGTATATCCTATGTGATTTTCGCCATTGGTTTCTTTTTCCGGAATGCGTGCGTAGA
GGTCGCACATTAGGCATGTGGATCTCCGACGTCGGATTGATGCGCTGGCCTTCGACAACC
GCAACCTACCCGAGCTCCTCAATGTGTAGGGTGAAGGAACGCTTCCCTTCTTGTACTCCT
GCTCGGGAGACTACCCTTGCTGGCGCAGTAAGTTCAATGGATGTCTGGCACTTAACCACG
GCATACCCTAGGCTGAATTTGTGTTCGTCATGTCTAGGAGCAGTACGCCAATTATCGAAT
CTACCGTATAGGAGTCGCACATCTCCATGCTTCTCTTGCGTGTACAGGTTGGGAGTTAGA
CACCTGGTCATCCGGGACAGCGCAAATCAAGCGCCAATAAGTTCAGCGAGCGAATTCCCT
ATCATCTCTTCTGTCAAGCGCCATGGTCAACGAGGGGTAATTGCGTTGGACAGGCATTGC
TACTTGTTAAATACGGACAACGGCAACCGTTTCTCTCGCAGGCCCGTATCCTGCCCCGGT
GCGTACGTACCGTATAGGCTCATCGCGGTTCATAGGCCGTTAATGCTGCTGCGCTTGAAA
CTAACCCCTATGCGGAGTATGGTGGCTGCTCTGTTTTATAAACGGGACTTCAGTGCATGT
CTTGCGAGATGCACCAGGGGATACCAACGATATTTTAAACACCCTAGAGAAACCGTTGGG
TGCAGACGAAAATTGCCTCTGGTACTGCCTCGTCTAGGGACCGTAACCGGAAATAGTATG
GCATCCCTAAGGAGGGCGGCACCTGTTAGCTCTAAGACTATGCTCCATTCCTATCTATGT
GTTAGCGGATTACACCAGTCACATGCAGTCTGGACCATTCCAGAAGCCGCCTTGCCCTAT
CAGGGGTGCCGTCTGCCTCCAAATCCGCCGCAACGATCTAGGGGATTACGAAGAGAGCAC
>t11542
CCGCACATAACCAGCTACCTCTCGGGGTCGAGTTGCATGATTAGCCTTGCTTATCGGGGT
GAACCCATGCTAGACCAGTCAGCGAGTTCTGAGGCCATATTTCGCGATTTCATCCGACCG
ACGACTCCAAGCAGTAGTTGTTCGGTCAACCTATGTGGCCGCCATCAATACCGGCAAGGG
TTTCCGCCTACCATGGTAGAAGGTGGTTCTCGTTATGATCTGGACCTATCCGCTCTTTTG
GCCATGTATATCCTATGTGATTATCGCCATTGGTTTCTTTTTCCGGAATGCGTGCGTAGA
GGTCGCACATTAGGCATGTGGATCTCAGACGTCGGATTGATGCGCTGGCCTTCGACAACC
GCAACCTACCCGAGCTTCTCAATGTGTATGGTAAAGGAACGCTTCCCTTCTTGTACTCCT
GCTCGGGAGACTACCCTAGCTGGCGCAGTAAGTTCAATGGATGTCTGGCACTTAACCACG
GCATACCCTAGGCTGAATCTGTGTTCGTCATGTCTAGGAGCAGTACGCCAATTATCGAAT
CTACCGTATAGGAGTCGCACATCTCCATGCTTCTCTTGCGTGTACAGGTTGGGAGTTAGA
CACCTGGTCATCCGGGACAGGGCAAATCCAGCGCCAATAAGTTCAGCGAGCGAATTCCCT
ATCATCTCTTCTGTCAAGCGCCATGGTCTACGAGGGGTAATTGCGTTGGACAGGCATTGC
TACTTGTTAAATACGGACAACGGCAACCGTTTCTCTCGCAGGCCCGTATCCTGCCCCGGT
GCGAACGTACCGTATAGGCTCATCGCGGTTCATAGGCCGTTAAGGCTGCTGCGCTTGAAA
CGAACCCCTATGCGGAGTATGGTGGCTGCTCTGTTTTATAAACGGGACTTCAGTGCATGT
CTCGCCAGATGCACCAGGGGATACCAACGATATTTTAAACACCCTAGAGAAACCGTTGGG
TGCAGACGAAAATTGCCTCTGGTACTTCCTCGTCTAGGGACCGTAACCGGAAATAGTATG
GCATCCCTAACGAGGGCGGCACCTGTTAGCTCTAAGACTATGCTCCATTCCTATCTATGT
GTTAGCGGATTACACCAGTCACATGCAGTCTGGACCATTCCAGAAGCCGCCTTGCCCTCT
CAGGGGTGCCGTCTGCCTACAAATCCGCCGCAACGATCTAGGGGCTTACGAAGAGAGCAC
>t11549
CCGCACATAACCAGCTACCTCTGGGGGTCGAATTGCATGATTAGCCTTGCTTATCGGGGT
GAACCCATGCTAGACCAGTCAGCGAGTTCTGAGGCCATATTTTGCGATTGCATCCGACCG
ACGACTCCAAGCAGTAGTTGTTCCGTCAACCTATGTGGCCGCCATCAATACCGGCAAGGT
TTTCCGCCTACCATGGTAGAAGGTGGTTCTCGTTATGATCTGGACCTATCCGCTCTTTTG
GCCATGTATATCCTATGTGATTATCGCCATTGGTTTCTTTTTCCGGAATGCTTGCGTAGA
GGTCGCACATTAGGCATGTGGATCTCCGACGTCGGACTGATGCGCTGGCCTTCGACAACC
GCAACCTACCCGAGCTCCTCAATGTGTATGGTGAAGGAACTCTTCCCTTCTTGTACTCCT
GCTCGGGAGACTACCCTAGCTGGCGCAGTAAGTTCAATGGATGTCTGGCACTTAACCACG
GCGTACCCTAGGCTGAATTTGTGTTCGTCATGTCTAGGAGCAGTACGCCAATTATCGAAT
CTACAGTATAGGAGTCGCACATCTCCATGCTTCTCTTGCGTGTACAGGTTGGGAGTTAGA
CACCTGGTCATCCGGGACAGGGCAAATCAAGCGCCAATAAGTTCAGCGAGCCAATTCCCT
ATCGTCTCTTCTGTCAAGCGCCATGGTCTACGAGGGGTAATTGCGTTGGTCAGGCATTGC
TACTTGTTAAATACGGACAACGGCAACCGCTTCTCTCGCAGGCCCGTATCCTGTCCCGGT
GAGTACGTACCGTATAAGCTCATCGCGGTTCATAGGCCGTTAATGTTGCTGCGCTTGAAA
CGAACCCCTATGCGGAGTATGGTGGCTGCTCTGTTTTATAAACGGGACTTCAGTGCATGT
CTCGCGAGATGCACCAGGGGATACCAACGATATTTTAAACACCCCAAAGAAACCGTTGGG
TGCAGACGAAAATTGCCACTCGTACTGCCTCGTCTAGGGACCGTAACCGGAAATAGTATC
GCATCCCTAACGAGGGCGGCACCTGTTATCTCTAAGACTATGCTCCATTCCTATCTATGT
GTTAGCGGATTACACCAGTCACATGCAGTCTGGAGCATTCCAGAAGCCGCCTTGCCCTAT
CAGGGGTGCCGTCTGCCTCCAAATCCGCCGCAACCATCTAGGGGATTACGAAGAGAGCAC
>t11548
CCGCACATAACCAGCTACCTCTCGGGGTCGAGTTGCATGATTAGCCTTGCTTATCGGGGT
GAACCCATGCTAGACCAGTCAGCGAGTTCTGAGGCCATATTTCGCGATTGCATCCGACCG
ACGACTCCAAGCAGTAGTTGTTCCGTCAACCTATGTGGCCGCCATCAATACCGGCAAGGT
TTTCCGCCTACCATGGTAGAAGGTGGTTCTCATTATGATCTGGACCTATCCGCGCTTTTG
GCCATGTATATCCTATGTGATTATCGCCATTGGTTTCTTTTTCCGGAATGCGTGCGTAGA
GGTCGCACATTAGGCATGTGGATCTCCGACGTCGGACTCATGCGCTGGCCTTCGACAACC
GCAACCTACCCGAGCTCCTCAATGTGTATGGTGAAGGAACGCTTCCATTCTTGTACTCCT
GCTCGGGAGACTACGCTAGCTGGCGCAGTAAGTTCAATGGATGTCTGGCACTTAACCACG
GCGTACCCTAGGCTGAATTTGTGTTCGTCATGTCTAGGAGCAGTACGCCAATTATCGAAT
CTACCGTATAGGAGTCGCACATCTCCATGCTTCTCTTGCGTGTACAGGTTGGGAGTTAGA
CACCTGGTCATCCGGGACAGGTCAAATCAAGCGCCAATAAGTTCAGCGAGCGAATTCCCT
ATCGTCTCTTCTGTCAAGCGCCATGGTCTACGAGGGGTAATAGCGTTGGACAGGCATTGC
TACTTGTTAAATACGGACAACGGCAACCGTTTCTCTCGCAGGCCGGTATCCTGCCCCGGT
GAGTACGTACCGTATAAGCTCATCGCGGTTCATAGGCCGTTAATGCTGCTGCGCTTGAAA
CGAACCCCTATGAGGAGTATGGTGGCTGCTCTGTTTTATAAACGGGACTTCAGTGCATGT
CTCGCGAGATGCACCAGGGGATACCAACGATATTTTAAACACCCTAGAGAAACCGTTGTG
TGCACACGAAAATTGCCTCTGGTACTGCCTCGTCTAGGGACCGTAACCGGAAATAGTATC
GCATCCCTAACGAGGGCGGCACCTGTTAGCTCTAAGACTATGCTCCATTCCTATCTATGT
GTTAGCGGGTTACACCAGTCACATGCAGTCTGGAGCATTCCAGAAGCCGCCTTGCCATAT
CAGGGGTGCCGTCTGCCTCCAAATCCGCCGCAACCATCTAGGGGATTACGAAGAGAGCAC
>internal_node5175
CGGCACATAACCAGCTACCTCTCGGGGTCAAGTTGCATGATTAGCCCTGCGTATCGGCGT
GATCCTATGCTAGACCAGTCGGCTAGTTCTGAGGCCATTTTTCGCGATTGCATCCGACCG
ACGACGACAAGCCGTAGTTGTTCCGTCAACCTATGCGGCCGCCATCAATACCGGCAAGGG
TTTCCGTCTTCCATGGTAGAAGGTGGTTCCCGTTATGATCTGGACCTATCCGGTCTTTTG
GCCATGGATATCCACTGTGATTATTGCCATTGGTTTCTTCTTCCGGAATGCGTGCGTACA
GGTCGCACATTAGGCATGTGGATCTCCGACGTCGGACTGATGCGCTGGCCTTCGACAACC
GCAACCTACCCGAGCTCCTCTATGTGTATAGTGAAGGAACGCTCCCCTTCTTGTACTCCT
GCTCGGGAGACTACCCTAGCTGGCGCGGTAAGTTCAATGGATGTATGGCACTTAACCACG
GCGTGCCCTAGGCTGCACGTGTGTTCGTCATGTCAAGGAGCAGTACGCCAATTATCGAAT
CTACCGTATAGGAGTCGCGCATCTCCATGCTATTCATGCGTGTGCAGGTTGGGAGTTAGA
CACCTGGTCATCCGGGGCAGGGCAAATCAGGCGTCAATAAGTTCAGCGAGCGAATTCCCT
ATCGTCTCTTCTGTCAAGCGCCATGGGCTACGAGCGGTAATTGCGTTGGACAGCCATTGC
TACTTGTTAAATACGGACAACGGTAACCGTTTCTCTCGCAGGCCAGTATCCTGCCCCGGT
GAGTACGTACCGTATAAGCGGATCGCGGTTCATAGGCCTTTTATGCTGCTGCGCTTGAAC
CTAACTCCTATGCAGAGTATTGTGGCTGCTGTGTTTTATAAACGGGACTTCAGTGCATGT
CTCACGAGATGCTCCCGGGGATACGAACGATATTTTAAACACCTTAGAGAAACCGTTGCG
TGCAGACGGAAATTGCCTCTGGTACTGCCTCGTCTAGGGACCGTAACCGGAAATAGTATG
GCATCCCTGACGAGGGCGGCACCTGTTAGCTCTAAGACTATGCTCCATTCCTATCTATGT
GTTAGCGGTTTAAACCGGTCACATGCCGTCTGGACCATTGCAGAAGCCACCTTGCCCTAT
CAGGGTTGCCGTCTGCATCCAAATCCATCGCAACGATCTAGGGGATTACGAAGAGAGGAC
>t6503
CGGCACATAACCAGCTTCCTCTCGTGGTCGAGTTGCATGATTAGCCCTGCCTATCGGGGT
GATCCTATGCTAGACCAGTCGGCTAGTTCTGAGGCCATTTTTCGCGATTGCATCCGACCG
ACGACGCTAAGCAATAGTTGTTCCGTCAACCTATGTGGGCGCCATCAATACCGGCAAGGG
TTTCCGCCTACCATGGTAGAAGGTGGTTCCCGTTATGATCTGGACCTATCCGGTCTTTTG
GCAATAGATATCCTATGTGATTATTGTCATTGGTTTCTTCTTCCGGAATGCGTGCGTAGA
GGTCGCACATTAGGCATGTGGATCTCCGACGTCCGACTGATGCGCTGGCCTTCTCCAACC
GCAACCTACCCGAGCCCCTCAATGTGTATAGTGAAGGAACGCTTCCCTTCTTGTACTCCT
GCCCGGGAGACTACCCTAGCTGGCGCGGTAAGTGCAATGGATGTCTGGCACTTAACCACG
GCGTGCCCTAGGCTGAATTTGTGTTCGTCATGTCTAGGAGCAGTACGCCAATTATCGAAT
CTACCGTATTGGAGTCGCACATCTCCATGCTATTCTTGCGTGTGCAGGTTGGGCGTTAGA
CACCTGGTGATCCGGGACATGGCAAATCAGGCGTCAATAAGTTCAGAGAGCGAATTCCCT
ATCGTCTCTTCTGTCAAGCGCCATGGGCTACGAGGGGTAATTGCGTTGGACAGCCATTGC
CACTTATTAAATACGGACAACGGTAACCGTTTCTCTCGCAGGCCAGAATCCTGCCCCAGT
GAGTACGTACCGTATAAGCTGATCGCGGTTCATAGGCCTTTTATGCTGCTACGCTTGAAC
CTAACTCCTATGCAGAGTATGGTGGCTGCTCTATTTTATAAACGGGACTTCAGGGCATGT
CTCGCGAGATCCTCCAGGGGTTACGAACGATATTTTAAACACCTAAGAGAAACCCTTGCG
TGCAGACGGAAATTGCCTCTTGTAATGCCTCGTCTAGGGACCGGAACCGGAAATAGTATG
GCATGCCTGACTAGGGCGTCACCTGATAGCTCTAAGACTATGCTCCATTCCTATCTATGT
GTTAGCGGTTTACACCGGTCACATGCCGTCTGGACCATTGCAGAAGCCACCTTGCCCTAT
CAGGGTTGCCGTCTGCATGCAAATCAGTGGCAACGATCTAGGGGGTTACGAAGAGAGGAC
>t6500
CGGCACATAACCAGCTTCCTCTCGTGGTCGAGTTGCATGATTAGCCCTGCCTATCGGGGT
GATCCTATGCTAGACCAGTCGGCTAGTTCTGACGCCATTTTTCGCGATTGCATCCGACCG
ACGACGCTAAGCAATAGTTGTTCCGTCAACCTATGTGGGCGCCATCAATACCGGCAAGGG
TTTCCGCCTACCATGGTAGAAGGTGGTTCCCGTTATGATCTGGACCTATCCGGTCTATTG
GCCATAGATATCCTATGTGATTATTGCCATTGGTTTCTTCTTCCGGAATGCGTACGTGGA
GGTCGCACATTAGGCATGTGGATCTCCGACGTCCGACTGATGCGCTGGCCTTCTCCAACC
GCAACCTACCCGAGCCCCTCAATGTGTATAGTGAAGGAACGCTTCCCTTCTTGTACTCCT
GCCCGGGAGACTACCCTAGCTGGCGCGGTAAGTGCAATGGATGTCTGGCACTTGACCACG
GCGTGCCCTAGGCTGAATTTGTGTTCGTCATGTCTAGGAGCAGTACGCCAATTATCGAAT
CTACCGTATTGGAGTCGCACATCTCCATGCTATTCTTGCGTGTGCAGGTTGGGCGTTAGA
CACCTGGTGATCCGGGACATGGCAAATCAGGCGTCAATAAGTTCAGAGAGCGAATTCCCT
ATCGTCTCTTCTGTCAAGCGCCATGGGCTACGAGGGGTAATTGCGTTGGACAGCCATTGC
CACTTATTAAATACGGACAACGGTAACCGTTTCTCTCGCAGGCCAGTATCCTGCCCTAGT
GAGTACGTACCGTATAAGCTGATCGCGGTTCATAGGCCTTTTATGCTGCTGCGCTTGAAC
CTAACTCCTATGCAGAGTATGGTGGCTTCTCTATTTTATAAACGGGACTTCAGTGCATGT
CTCGCGAGATGCTCCAGGGGTTACGAACGATATTTTAAACCCCTAAGAGAAACCCTTGCG
TGCAGACGGAAATTGCCTCTGGTACTGCCTCGTCTAGGGACCGTAACCGGAAATAGTATG
GCATCCCTGACTAGGGCGTCACCTGATAGCTCTAAGACTATGCTCCATACCTATCTATGT
GTTAGCGGTTTACACCGGTCACATGCCGTGTGGACCATTGCAGAAGCCACCTTGCCCTAT
CAGGGTTGCCGTCTGCATGCAAATCAGTGGCAACGATCTAGGGGGTTACGAAGAGAGGAC
>t3778
CGGCACATAACCAGCTACCACTCGGGGTCGAGTTGCATGATAAGCCCTGCCTCTCGGGGT
GATCCTATGCTAGACCAGTCGGCTAGTTCTGACGCCATTTTACTCGATTGCATCCGACCG
ACGACGCCAAGCAGTAGTTGTTCCGTCAACCTATGCGGCCGCCATCAATACCGGCAAGGG
TTTCCTCCTACCATGGTAGAAGGTGGTTCCCGATATGATCTGGACCTATCCGGTCTTTTG
GCAATGGATATCCTATGTGATTATTGCCATTGGTTTCTTCTTCAGGAGTGCGTCCGTAGA
GGTCGCACATTAGGCATGTGCACCTCCGACGTCGGACTGATGCGCTGGCCTTCGACAATC
GCAACCTACCCGAGCTCATCCATGTGTATAGTGGAGGAACGCTTTCCTTCTTGTACTCCT
GCTCGGGAGACTACGCTAGCTGGCGCGGTAAGTTCAATGGATGTCTGGCACTTAACCACG
GCGTGCCCTAGGCTGAATTTGTGTTCCTCATGTCTAGGCGCAGTACGCCAATTATCGAAT
CTACCGTATAGGAATCGCACATCTCCATGCTATTCTTGCGTGTGCAGGTTGGGAGTTAGA
CATCTGGTCATCTGGGGCAGGGCAAATCAGGCCTCAATAAGTTCAGCGAGCGAATTCCCT
ATCGTCTCTTCTGTCAAGCCCTATGGGCTACGAGGGGTAATTGCGTTGGACAGCCATTGC
TACTTGTTAAATACGGACAACGGTAACCGTTTCTCTCGAGGGCCCGTATCCTGCACCGGT
GAGTACCTACCGTATAAGCTGATCGCGGTTCATCGGTCTTTTATGCTGCTGCGCTTGAAC
CTAACTCCTATGCAGAGTATGGTGGCTGCTCTGTTTTATAAACGGGACTTCAGTGCAGGT
CTCGCGACATGCTCCAGGGGATACGAACGATATGTTAAACACCTTAGAGAAACCGTTGCG
TGCAGACGGAAATTGCCTCTAGTACAGCCTCGTCTAGGGAACGTAACTGGAAATAGTATG
GCATCCCTTACGAGGGCGGCGCCTGTTAGCTCTCAAACTATGCTCCATTCCTATCTATGT
GTTGGCGGTTTACACCGGTCACATGCAGTCTGGACCATTGCAGAAGCCCCTTTGCGCTAT
CAGGGTTGCCGTCTACATCCAAGTCCGTGGCACCGATCTAGGGGATTACGTAGAGAGCAA
>t3779
CGGCACATAACCAGCTACCACTCGGGGTCGAGTTGCATGATAAGCCCTGCCTCTCGGGGT
GATCCGATGCTAGACCAGTCGGCTAGTTCTGACGCCATTATACTCGATTGCATCCGACCG
ACGACGCCAAGCAGTAGTTGTTCCGTCAACCTATGCGGCCGCCATCAATACCGGCAAGGG
TTTCCTCCTACCATGGTAGAAGGTGGTTCCCGATATGATCTGGACCTATCCGGTCTTTTG
GCAATGGATATCCTATGTGATTATTGCCATTGGTTTCTTCTTCAGGAGTGCGTCCGTAGA
GGTCGCACATTAGGCGTGTGCACCTCCGACGTCGGACTGATGCGCTGGCCTTCGCAAATC
GCAACCTACCCGAGCTCATCCATCTGTATAGTGGAGGAACGCTTTCCTTCTTGTACTCCT
GCTCGGGAGACTACGCTAGCTGGCGCGGCAAGTTCAATGGATGTCTGGCACTTAACCACG
GCGTGCCCTAGGCTGAATTTGTGTTCCTCATGTCTAGGCGCAGTACGCCAATTATCGAAT
CTTCCGTATAGGAATCGCACATCTCCATGCTATTCTTGCGTGTGCAGGTTGGGAGTTAGC
CACCGGGTCATCCGGGGCAGGGCAAATCAGGCCTCAATAAGTTCAGCGAGCGAATTCCCT
ATCGTCTCTTCTGTCAAGCCCTATGGGCTACGAGGGGTAATTGCGTTGGACAGCCATTGC
TACTTGTTAAATACGGACAACGGTAACCGTTTCTCTCGAGGGCCCGTATCCTGCACCGGT
GAGTACCTACCGTATAAGCTGATCGCGGTTCATCGGTCTTTTATGCTGCTGCGCTTGAAG
CTTACTCCTATGCAGAGTATGGTGGCTGCTCTGTTTTATAAACGGGACTTCAGTGCAGGT
CTCGCGACATGCTCCAGGGGATACGAACGATATGTTAAACACCTTAGAGAAACCGTTGCG
TGCAGACGGAAATTGCCTCTAGTACTGCCTCGTCTAGGGAACGTAACCGGAAATAGGATG
GCATCCCTTACGAGGGCGGCGCCTGTTAGCTCTCAAACTATGCTCCATTCCTATCTATGT
GTTGGCGGTTTACACCGGTCACATGCAGTCTGGACCATTGCAGAAGCCCCTTTGCGCTAT
CAGGGTTGCCGTCTACATCCAAATCCGTGGCACCGATCTAGGGGATTACGTAGAGAGCAA
>t3776
CGGCACATAACGAGCTACCACTCGGGGTCGAGTTGCATGATTAGCCCTGCCTCCCGGGGT
GTTCCTATGCAAGACCAGTCGGCTAGTTCTGAGGCCATTTTTCTCGATTGCATCCGACCG
ACGACGCCAAGCAGTAGTTGTTCCGTCAACCTATGCGGTCGCCATCAATACCGGCAAGGG
TTTCCGCCTACCATGGAAGAAGGTGGTTCCCGATATGATCTGGACCTATCCGGTCTTTTG
GCAATGGATAGCCTATGTGAATATTGCCATTGGTTTCTTCTTCCGGAGTGCGTGCGTAGA
GGTCGCACATTAGGCATGTGCATCTCCGACGTCGGACTGATGCGCTGGCCTTCGAAAATC
GCATCCTACCCGAGCTCCTCCATGTGTATAGTGGAGGAACGCTTTCCTTCTTGTACTCCT
GCTCGGGAGACTACGCTAGCTGGCGCGGAAAGTTCAATGGATGTCTGGCACTTAACCACG
GCGTGCCCTAGGCTGAATTTGTGCTCCTCATGTCTAGGCGCAGTACGCCAATTATCGAAT
CTACCGTATAGGAATCGCACATCTCCATGCTATTCTTGCGTGTGCAGGTTGGGAGTTAGA
CACCTGGTCATCCGGGGCAGGGCAAATCAGGCCTCAATAAGTTCAGCGGGCGAGTTCCCT
ATCGTCTCTTCTGTCAAGCCCCATGGGCTACGAGGGGTAATTGCGCTGGACAGGCATTGC
TACTTGTTAAATACGGACAACGGTAACCGTTTCTCTCGCGGGCCCGTATCCTGCCCCGGT
GAGTACCTACCGTATAAGCTGATCGCGGTTCATAGGCATTTTATGCTGCTGCGCTTGAAC
CTAACTCCTATGCAGAGTATGGTGGCTGCTCTGTATTATAAACGGGACTTCAGTGCATGT
CTCGCGACATGCTCCAGGGGATACGAACGATATGTTAAACACCTTAGAGAAACCGTTGCG
TGCAGACGGAAATTGCCTCTGGTACTGCCTCGTCTAGGGAACGTAACCGGAAATAGTATG
GCATCCCTGACGCGGGCGGCGCCTGTTAGCTCTAAAACTATGCTCCATTCCTATCTATGG
GTTGGCGGTTTACACCGGTCACATGCAGTCTGGACCATTGCAGGAGCCACTTTGCCCTAT
CAGGGTTGCCGTCTGCATCCAAATCCGTCGCAACGATCTAGGGGATTACGTAGAGAGCAC
>t3777
CGGCACATAACCAGCTACCACTCGGGGTCGAGTTGCATGATAAGCCCTGCCTCTCGGGGT
GATCCTATGCTAGACCAGTCGGCTAGTTCTGACGCCATTTTACTCGATTGCATCCGACCG
ACGACGCCAAGCAGTAGTTGTTCCGTCAACCTATGCGGCCGCCATCAATACCGGCAAGGG
TTTCCTCCTACCATGGTAGAAGGTGGTTCCCGATATGATCTGGACCTATCCGGTCTTTTG
GCAATGGATATCCTATGTGATTATTGCCATTGGTTTCTTCTTCAGGGGTGCGTCCGTAGA
GGTCGCACATTAGGCATGTGCACCTCCGACGTCGGACTGATGCGCTGGCCTTCGACAATC
GCAACCTACCCGAGCTCATCCATGTGTATAGTGGAGGATCGCTTTCCTTCTTGTACTCCT
GCTCGGGAGACTACGCTAGCTGGCGCGGTAAGTTCAATGGATGTCTGGCACTTAACCACG
GCGTGCCCTAGGCTGAATTTGTGTTCCTCATGTCTAGGCGCAGTACGCCAATTATCGAAT
CTACCGTATAGGAATCGCACATCTCCATGCTATTCTTGCGTGTGCAGGTTGGGAGTTAGA
CACCTGGTCATCCGGGGCAGGGCAAATCAGGCCTCAATAAGTTCAGCGAGCGAATTCCCT
ATCGTCTCTTCTGTCAAGCCCTATGGGCTACGAGGGGTAATTGCGTTGGACAGCCATTGC
TACTTGTTAAATACGGACAACGGTAACCGTTTCTCTCGAGGGCCCGTATCCTGCACCGGT
GAGTACCTACCGTATAAGCTGATCGCGGTTCATCGGTCTTTTATGCTGCTGCGCTTGAAC
CCAACTCCTATGCAGAGTATGGTGGCTGCTCTGTTTTATAAACGGGACTTCAGTGCAGGT
CTCGCGACATGCTCCAGGGGATACGAACGATATGTTAAACACCTTAGAGAAACCGTTGCG
TGCAGACGGAAATTGCCTCTAGTACAGCCTCGTCTAGGGAACGTAACTGGAAATAGTATG
GCATCCCTTACGAGGGCGGCGCCTGTTAGCTCTCAAACTATGCTCCATTCCTATCTATGT
GTTGGCGGTTTACACCGGTCACATGCAGTCTGGACCATTGCAGAAGCCCCTTTGCGCTAT
CAGGGTTGCCGTCTACATCCAAATCCGTGGCACCGATCTAGGGGATTACGTAGAGAGCAA
>t3774
CGGCACATAACGAGCTACCACTCGGGGTCGAGTTGCATGATTAGCCCTGCCTCTCGGGGT
GTTCCTATGCAAGACCAGTCGGCTAGTTCTGAGGCCATTTTTCTCGATTGCATCCGACCG
ACGACGCCAAGCAGTAGTTGTTCCGTCAACCTATGCGGTCGCCATCAATATCGGCAAGGG
TTTCCGCCTACCATGGAAGAAGGTGGTTCCCGATATGATCTGGACCTATCCGGTCTTTTG
GCAATGGATATCCTATGTGATTATTACCATTGGTTTCTTCTTCCGGAGTGCGTGCGTAGA
GGTCGCACATTAGGCATGTGCATCTCCGACGTCGGACTGATGCGCTGGCCTTCGAAAATC
GCAACCTACCCGAGCTCCTCCATGTGTATAGTGGAGGAACGCTTTCCTTCTTGTACTCCT
GCTCGGGAGACTACGCTAGCTGGCGCGGAAAGTTCAATGGATGTCTGGCACTTAACCACG
GCGTGCCCTAGGCTGAATTTGTGTTCGTCAGGTCTAGGCGCAGTACGCCAAGTATCGAAT
CTACCGTATAGGAATCGCACATCTCCATGCTATTCTTGCGTGTGCAGGTTGGTAGTTAGA
CACCTGGTCATCCGGGGCAGGGCAAATCAGGCCTCAATAAGTTCAGCGAGCGAGTTCCCT
ATCGTCTCTTCTGTCAAGCCCCATGGGCTACGAGGGGTAATTGCGTTGGACAGGCATTGC
TACTTGTTAAATACGGACAACGGTAACCGTTTCTCTCGCGGGCCCGTATCCTGCCCCGGT
GAGTACCTCCCGTATAAGCTGATCGCGGTTCATAGGCATTTTATGCTGCTGCGCTTGAAC
CTAACTCCTATGCAGAGTATGGTGGCTGCTCTGTATTATAAACGGGACTTCAGTGCATGT
CTCGCGACATGCTCCAGGGTATACGAACGATATGTTAAACACCTTAGAGAAACCGTTGCG
TGCAGACGGAAATTGCCTCTGGTACTGCCTCGTCTAGGGAACGTAACCGGGAATAGTATG
GCATCACTGACGCGGGCGGCGCCTGTTAGCTCTAAAACTATGCTCCATTCCTATCTATGG
GTTGGCGGTTTACACCGGTCACATGCAGTCTGGACCATTGCAGGAGCCACTTTGCCCTAT
CAGGGTTGCCGTCTGCATCCAAATCCGTCGCAACGATCTAGGGGATTACGTAGAGAGCAC
>t3775
CGGCACATAACGAGCTACCACTCGGGGTCGAGTTGCATGATTAGCCCTGCCTCTCGGGGT
GTTCCTATGCAAGACCAGTCGGCTAGTTCTGAGGCCATTTTTCTCGATTGCATCCGACCG
ACGACGCCAAGCAGTAGTTGTTCCGTCAACCTATGCGGTCGCCATCAATACCGGCAAGGG
TTTCCGCCTACCATGGAAGAAGGTGGTTCCCGATATGATCTGGACCTATCCGGTCTTTTG
GCAATGGATAGCCTATGTGATTATTGCCATTGGTTTCTTCTTCCGGAGTGCGTGCGTAGA
GGTCGCACATTAGGCATGTGCATCTCCGACGTCGGACTGATGCGCTGGCCTTCGAAAATC
GCATCCTACCCGAGCTCCTCCATGTGTATAGTGGAGGAACGCTTACCTTCTTGTACTCCT
GCTCGGGAGACTACGCTAGCTGGCGCGGAAAGTTCAATGGATGTCTGGCACTTAACCACG
GCGTGCCCTAGGCTGAATTCGTGTTCCTCCTGTCTAGGCGCAGTACGCCAATTATCGAAT
CTACCGTATAGGAATCGCACATCTCCATGCTATTCTTGCGTGTGCAGGTTGGGAGTTAGA
CACCTGGTCATCCGGGGCAGGGCAAATCAGGCCTCAATAAGTTCAGCTAGCGAGTTCCCT
ATCGTCTCTTCTGTCAAGCCCCATGGGCTACGAGGGGTAATTGCGTTGGACAGGCATTGC
TACTTGTTAAATACGGACAACGGTAACCGTTTCTCTCGCGGGCCCGTATCCTGCCCCGGT
GAGTACCTACCGTATAAGCTGATCGCGGTTCATAGGCATTTTATGCTGCTGCGCTTGAAC
CTAACTCCTATGCAGAGTATGGTGGCTGCCCTGTATTATAAACGGGACTTCAGTGCATGT
CTCGCGACATGCTCCAGGGGATACGAACGATATGTTAAACACCTTAGAGAAACCGGTGCG
TGCAGACGGAAATTGCCTCTGGTACTGCCTCGTCTAGGGAACGTAACCGGAAATAGTATG
GCATCCCTGACGCGGGCGGCGCCTGTTAGCTCTAAAACTATGCTCCATTCCTATCTATGG
GTTGGCGGTTTACACCGGTCACATGCAGTCTGGACCATTGCAGGAGCCACTTTGCCCTAT
CAGGGTTGCCGTCTGCATCCAAATCCGTCGCAACGATCTAGGGGATTACGTAGAGAGCAC
>t3772
CGGCACATAACGAGCTACCATTCGGGGTCGAGTTGCATGATTAGCCCTGCCTCTAGGGGT
GTTCCTATGCAAGACCAGTCGGCTAGTTCTGAGGCCATTTTTCTCGATTGCATCCGACCG
ACGACGCCAAGCAGTAGTTGTTCCGTCAACCTATGCGGTCGCCATCAATACCGGCAAGGG
TTTCCGCCTACCGTGGAAGAAGGTGGTTCCCGATATGATCTGGACCTATCCGGTCTTTTG
GCAATGGATATCCTATGTGATTATTGCCATTGGTTTCTTCTTCCGGAGTGCGTGCGTAGA
GGTCGCACATTAGGCATGTGTATCTCCGACGTCGGACTGATGCGCTGGCCTTCGAAAATC
GCAACCTACCCGAGCTCCTCCATGTGTATAGTGGAGGAACGCTTTCCTTCTTGTACTCCT
GCTCGGGAGACTACGCTAGCTGGCGCGGAAAGTTCAATGGATGTCTGGCACTTAACTACG
GCGTGCCCTAGGCTGAATTTGTGTTCCCCATGTCTAGGCGCAGTACTCCAATTATCGAAT
CTACCGTATAGGAATCGCCCATCTCCATGCTATTCTTGCGTGTGCAGGTTGGGAGTTAGG
CACCTGGTCATCCGGGGCAGGGCAAATCAGGCCTCAATAAGTTCAGCGAGCGAGTTCCCT
ATCGTCTCTTCTGTCAAGCCCCATGGGCTACGAGGGGTAATTGCGTTGGACAGGCATTGC
TACTTGTTAAATACGGACAACCGTAACCGTTTCTCTCGCGGGCCCGTATCTTGGCCCGGT
GAGTACCTACCGTATAAGCCGATCGCGGTTCATAGGCATTTTATGCTGCTGCGCTTGACC
CTAACTCCTATGCAGAGTATGGTGGCTGCTCTGTATTATAAACGGGACTTCAGTGCATGT
CTCGCGACAGGCTCCAGGGGATACGAACGATATGTTAAACACCTTAGAGAAACCGTAGCG
TGCAGACGGAAATTGCCTCTGGTACTGCCTCGTCTAGGGAACGTAACCGGAAATAGTATG
GCATCCCTGACGCGGGCGGCGCCTGTTAGCTCTAAAACTATGCTCCATTCCTATCTACGA
GTTGGCGGTTTACACCGGTCACATGCAGTCTGGACCATTGCAGGAGCCACTTTGCCCTAT
CAGGGTTGCCGTCTGCATCCAAATCCGTCGCAACGATCTAGGGGATTACGTAGAGAGCAC
>t3773
CGGCACATAACGAGCTACCACTCGGGGTCGAGTTGCATGATTAGCCCTGCCTCTCGGGGT
GTTCCTATGCAAGACCAGTCGGCTATTTCTGAGGCCATTTTTCTCGATTGCATCCGACCG
ACGACGCCAAGCAGTAGTTGTTCCGTCAACCTATGCGGTCGCCATCAATACCGGCAAGGG
TTTCCGCCTACCATGGACGAAGGTGGTTCCCGATATGATCTGGACCTATCCGGTCTTTTG
GCAATGGATATCCTATGTGATTATTGCCATTGGTTTCTTCTTCCGGAGTGCGTGCGTAGA
GGTCGCACATTAGGCATGTGCATCTCCGACGTCGGACTGATGCGCTGGCCTTCGAAAATC
GCAACATACCCGAGCTCCTCCATGTGTATAGTGGAGGAACGCTTTCCTTCTTGTACTCCT
GCTCGGGAGACTACGCTAGCTGGCGCGGAAAGTTCAATGGATGTCTGGCACTTAACCACG
GCGTGCCCTAGGCTGAATTTGTGTTCCTCAGGACTAGGCGCAGTACGCCAATTATCGAAT
CTACCGTATAGGAATCGCACATCTCCATGCTATTCTTGCGTGTGCAGGTTGGTGGTTAGA
CACCTGGTCATCCGGGGCAGGGCAAATCAGGCCTCAATAAGTTCAGCGAGCGAGTTCCCT
ATCGTCTCTTCTGTCAAGCCCCATGGGCTACGAGGGGTAATTGCGTTGGACAGGCATTGC
TACTTGTTAAATACGGACAACGGTAACCGTTTCTCTCGCGGGCCCGTATCCTGCCCCGGT
GAGTACCTACCGTATAAGCTGATCGCGGTTCATAGGCATTTTATGCTGCTGCGCTTGAAC
CTAACTCCTATGCAGAGTATGGTGGCTGCTCTGTATTATAAACGGGACTTCAGTGCATGT
CTCGCGACATGCTCCAGGGTATACGAACGATATGTTAAACACCTTAGAGAAACCGTTGCG
TGCAGACGGAAATTGCCTCTGGTACTGCCTCGTCTAGGGAACGTAACCGGGAATAGTATG
GCATCCCTGACGCGGGCGGCGCCTGTTAGCTCTAAAACTATGCTCCATTCCTATCTATGG
GTTGGCGGTTTACACCGGTCACATGCAGTCTGGACCATTGCAGGAGCCACTTTGCCCTAT
CAGGGTTGCCGTCTGCATCCAAATCCGTCGCAACGATCTAGGGGATTACGTAGAGAGCAC
>t3770
CGGCACATAACGAGCTACCATTCGGGGTCGAGTTGCATGATTAGCCCTGCCTCTAGGGGT
GTTCCTATGCATGACCAGTCGGCTAGTTCTGAGGCCATTTTTCTCGATTGCATCCGACCG
ACGACGCCAAGCAGTAGTTGTTCCGTCAACCTATGCGGTCGCCATCAATACCGGCAAGGG
TTTCCGCCTACCGTGGAAGAAGGTGGTTCCCGATATGATCTGGACCTATCCGGTCTTTTG
GCAATGGATATCCTATGTGATTATTGCCATTGGTTTCTTCTTCCGGAGTGCGTGCGTAGA
GGTCGCACATTAGGCATGTGCATCTCCGACGTCGGACTGATGCGCTGGCCTTCGAAAATC
GCAACCTACCCGAGCTCCTCCATGTGTATAGTGGAGGAACGCTTTCTTTCTTGTACTCCT
GCTCGGGAGACTACGCTAGCTGGCGCGGAAAGTTCAATGGATGTCTGGCACTTAACCACG
GCGTGCCCTAGGCTGAATTTGTGTTCCTCGTGTCTAGGCGCAGTACGCCAATTATCGAAT
CTACCGTATAGGAATCGCACATCTCCATGCTATTCTTGCGTGTGCAGGTTGGGAGTTAGG
CACCTGGTCATCCGGGGCAGGGCAAATCAGGCCTCAATAAGTTCAGCGAGCGAGTTCCCT
ATCGTCTCTTCTGTCAAGCCCCATGGGCTACGACGGGTCATTGCGTTGGACAGGCATCGC
TACTTGTTAAATACGGACAACCGTAACCGTTTCTCTCGCGGGCCAGTATCCTGCCCCGGT
GAGTACCTACCGTATAAGCTGATCGCGGTTCATAGGCATTTTATGCTGCTGCGCTTGACC
CTAACTCCTATGCAGAGTATGGTGGCTGCCCTGTATTATAAACGGGACTTCAGTGCATGT
CTCGCGACATGCTCCAGGGGATACGAACGATATGTTAAACACCTTAGTGAAACCGTAGCG
TGCAGACGGAAATTGCCTCTGGTACTGCCTCGTCTAGGGAACGTAACCGGAAATAGTATG
GCATCCCTGACGCGGGCGGCGCCTGTTAGCTCTAAAACTATGCTCCATTCCTATCTACGG
GTTGGCGGTTTACACCGGTCACATGCAGTTTGGACCATTGCAGGAGCCACTTTGCCCTAT
CAGGGTTGCCGTCTGCATCCAAATCCGTCGCAACGATCTAGGGGATTACGTAGAGAGCAC
>t3771
CGGCACATAACGAGCTACCATTCGGGGTCGAGTTGCATGATTAGCCCTGCCTCTAGGGGT
GTTCCTATGCAAGACCAGTCGGCTAGTTCTGAGGCCATTTTTCTCGATTGCATCCGACGG
ACGACGCCAAGCAGTAGTTGTTCCGTCAACCTATGCGGTCGCCATCAATACCGGCAAGGG
TTTCCGCCTACCGTGGAAGAAGGTGGTTCCCGATATGATCTGGACCTATCCGGTCTTTTG
GCAATGGATATCCTATGTGATTATTGCCATTGGTTTCTTCTTCCGGAGTGCGTGCGTAGA
GGTCGCACATTAGGCATGTGTATCTCCGACGTCGGACTGATGCGCTGGCCTTCGAAAATC
GCAACCTACCCGAGCTCCTCCATGTGTATAGTGGAGGAACGCTTTCCTTCTTGTACCCCT
GCTCGGGAGACTACGCTAGCTGGCGCGGAAAGTTCAATGGATGTCTGGCACTTAACTACG
GCGTGCCCTAGGCTGAATTTGTGTTCCTCATGTCTAGGCGCAGTACTCCAATTATCGAAT
CTACCGTATAGGAATCGCCCATCTCCATGCTATTCTTGCGTGTGCAGGTTGGGAGTTAGG
CACCTGGTCATCCGGGGCAGGGCAAATCAGGCCTCAATAAGTTCAGCGAGCGAGTTCCCT
ATCGTCTCTTCTGTCAAGCCCCATGGGCTACGAGGGGTAATTGCGTTGGACAGGCATTGC
TACTTGTTAAATACGGACAACCGTAACCGTTTCTCTCGCGGGCCCGTATCTTGGCCCGGT
GAGTACCTACCGTATAAGCTGATCGCGGTTCATAGGCATTTTATGCCGCTGCGCTTGACC
CTAACTCCTATGCAGAGTATGGTGGCTGCCCTGTATTATAAACGGGACTTCAGTGCATGT
CTCGCGACATGCTCCAGGGGATACGAACGATATGTTAAACACCTTAGAGAAACCGTAGCG
TGCAGACGGAAGTTGCCTCTGGTACTGCCTCGTCTAGGGAACGTAACCGGAAATAGTATG
GCATCCCTGACGCGGGCGGCGCCTGTTAGCTCTAAAACTATGCTCCATTCCTATCTACGG
GTTGGCGGTTTACACCGGTCACATGCAGTCTGGACCATCGCAGGAGCCACTTTGCCCTAT
CAGGGTTGCCGTCTGCATCCAAATCCGTCGCAACGATCTAGGGGATTACGTAGAGAGCAC
>t9518
CGGCACATAACCAGCTACATCTCGGGGTTGAGTTGCATGATTAGCCATGCCTATCGGGGT
GATCCTATGCGGGACCAGTCTGCTAGGTCTGAGGCCATTTTTCGCGACTGCATCCCACCG
ACGACGGCAAGCAGTAGGTGTTCCGCCAATCTATGCGGCCGCCATCAATACCGACAAGGG
TTTCCGCCTAACATGGTAGAAGGTGGTTCCCGTTATGATCTGGACCTATCCGCTCTTTTG
GCAATGTATATCCTATGTGATTCTTGCCATTGGTTTCTTTTTCCGGAATGCGTGCGTAGA
CGTCGCACATTAGGCATGTGGATCTCCGACGTCGGACTGATGCGCTGGCCTTCGACAACC
GCACCCTACCCGAGCTCCTCAATGTGTATAGTGAAGGAACGCTTCCCTTCTTGTACTCCT
GCCCGGGACACTACCCTAGCTGGCGCGGAAAGTTCAATGGATGTGTGGGACTTAACCACG
GCGTACCCTAGGCTGAATTTGTGTTCGTCATGTCTAGGAGCTGTACGCCAATTATCGAAT
CTACCGTATAGGAGTCGCACATCTCCATGCTACTCTTGTGTGAGCACGTTGGGAGTTAGA
CACCTGGTCAACCGGGACAGGGCAAATCAGGCGTCAATAAGTTCGGCGAGCGAATTCCGT
ATCACCTCTTCTGACAAGCGCCATAGTCTACGAGGGGTAATTGCGTTGGACAGCCATTGC
TATTTGTTAAACACGGACAACGGTAACCGTTTCTCTCGCAGGCCCGTATCCCGCCCCGGT
GAGTACGTACCGTATAAGCTCATCGCGGTTGATAGGCCTTTTTTGCTGCTGCGCTTGAAC
CTAACTCCTATGAGGAATATGGTGGCTGCTCTGTTTTATAAACGGGACTTCAGTGCATGT
CTCGCGAGATGCTCCAGGGGATACGAACGATATTTTAAACACCTTAAAGAAACCGTTGCG
TGCAGAGGGAAATTGCCTCTGGTACTGCCTCGGCTAGGGACCGTAACCGGAAATAGTATG
ACATCCCTGAGGAGGGCGGCACCTGTTCGCTCTAAGACTATGCTCCATTCCTATCTATGT
GTTAGCGGATTACACCGGTCACATGCAGTCTGGACCATTGCAGAAGCCACCTTGCCCTAT
CAGGGGTGCCGTCTGCATCCAAATACTCCCCAACGATCTAGGGGATTACGAAGAGAGCAC
>t9519
CGGCACATAACCAGCTACATCTCGGGGTTGAGTTGCATGATTAGCCATGCCTATCGGGGT
GATCCTATGCGGGACCAGTCTGCTAGGTCTGAGGCCATTTTTCGCGACTGCATCCCACCG
ACGACGGCAAGCAGTAGGTGTTCCGCCAATCTATGCGGCCGCCATCAATACCGACAAGGG
TTTCCGCCAAACATGGTAGAAGGTGGTTCCCGTTATGATCTGGACCTATCCGCTCTTTTG
GCCATGTATATCCTATGTGATTATTGCCATTGGTTTCTTTTTCCGGAATGCGTGCGTAGA
TGTCGCACATTAGGCATGTGGATCTCCGACGTCGGACTGATGCGCTGGCCTTCGACAACC
GCAACCTACCCGAGCTCCTCAATGTGTATAGTGAAGGAACGCTTCCCTTCTTGTACTCCT
GCCCGGGACACTACCCTAGCTGGCGCGGAAAGTTCAATGGATGTGTGGGACTTAACCACG
GCGTACCCTAGGCTGAATTTGTGTTCGTCATGTCTAGGAGCTGTACGCCAATTATCGAAT
CTACCTTATAGGAGTCGCACATCTCCATGCTACTCTTGTGTGAGCACGTTGGGAGTTAGA
CACCTGGTCAACCGGGACAGGGCAAATCAGGCGTCAATAAGTTCGGCGAGCGAATTCCGG
ATCACCTCTTCTGTCAAGCGCCATAGTCTACGAGGGGTAATTGCGTTGGACAGCCATTGC
TATTTGTTAAACACGGACAACGGTAACCGTTTCTCTCGCAGGCCCGTATTCCGCCCCGGT
GAGTACGTACCGTATAAGCTCATCGCGGTTGATAGGCCTTTTTTGCTGCTGCGCTTGAAC
CTAACTCCTATGAGGAGTATGGTGGCTGCTCTGTTTTATAAACGGGACTTCAGTGCATGT
CTCGCGAGATGCTCCAGGGGAGACGAACGATATTTTAGACACCTTAAAGAAACCGTTGCG
TGCAGAGGGAAATTGCCTCTGGTACTGCCTCGGCTAGGGGCCGTAACCGGAAATAGTATG
ACATCCCTGAGGAGGGCGGCACCTGTTCGCTCTAAGACTATGCTCCATTCCTATCTATGT
GTTAGCGGATTACACCGGTCACATGCAGTCTGGACCATTGCAGAAGCCACCTTGCCCTAT
CAGGGGTGCCGTCTGCATCCAAATACTCCCCAACGATCTAGGGGATTACGAAGAGAGCAC
>t12160
CCGCACATTACCAGCGATCTCTCGGGGTCGAGTTGCATGATTAGCCCTGCCTATCGGGGT
GGTCCTATGCTAGACCAGTCCGCGAGTTCTGAGGCGACTTTTGGCGATTGCATCCGACCG
ACGACTCCAAGCAGTAGTTGTTCCGTCAACCTATGTGGCCGCCATCAATACCGGCAAGGG
TTTCCGCCTACCATGGTAGAAGGTGGTTCCCGTTATGATCTGGACCTATCCGCTCTTTTG
GCCATCTATATCCTATGTGATTATTGCAATTGGTTTCTTTTTCCGCAATGCGCGCGTAGA
GTTCGCACATTAGGCATGTGGATCTCCGACGTCGGACTGATGCGCTGGCCTTCGACAACC
GCAACCTACCCGAGCACCTCAATGTGTATGGTGAAGGAACGCTTCCCTTCTTGTACGCCT
GCTCGGGAGACTACCCTCGCTAGCGCAGTAAGTTCAATGGATGTCTGGCACTTAATCACG
GCGTACCCTAGGCTGAATTTGTGTTCGTCCTGTCTCGGAGCAGTACGCCAATTATCGAAT
CTACCGTATAGGAGTCGCACATCTCCATGCTACTCTTGCGTGTGCAGGTTGGGAGTTAGA
CACCTGGTAATCCGGGACAGGGCAAATCAAGCGTCAATAAGCTCAGCGAGCGAATTCCCT
ATCGTCTCTTCTGTCAAGCGCCATGGTCTACGAGGGGTACTTGCGTTGGACAGGCATTGC
TACTTGTTAAATACGGACACCGGTAACCGGTTCACTCGCAGGCCAGTATCCTGCCCCGGG
GAGTACGTACCTTATAAGCTCATCGCGGTTCATAGGCCTTTTATGCTTCTTCGCTTGAAC
CTAACTCCTATGCGGAGTATGGTGGCTGCTCTGTTTTATAAACGGGACTTCAGTGCTTGT
CTCGCGAGGTGCACCAGGGGATACGAACGATATTTTAAACACCTTAGTGAAACCGTTGCA
TGCAGACGGAAATTGCCACTGGCACTGCCTCGTCTAGGGACCGTAACCGGAACTAGTATG
GCATCCTTGACGAGGGCGGCACCTATTAGCTCTAAGACTATGCTCCATTCCTATCTATGT
GTTAGCGGTCTACACCGGTCACATGGAGTCTGGACCATTGCAGAAGCGACCTTGCCCTAT
CAGGGGTGCCGTCTGCATCCAAATCCGCCGCAACGATGTAGGGGATTAAGAAGAGAGCAC
>t12161
CCGCACATAACCAGCTACCTCTCGGGGTCGAGTTGCATGATTAGCCCTGCATATCGGGGT
GATCCTATGCTAGACCAGTCAGCGAGTTCCGAGGCCATTTTTCGCGATTGCATCCGACCG
ACGACTCCAAGCAGTAGTTGTTCCGTCAACCTCTGTGGCCGACATCAATACCGGCAAGGG
TTTCCGCCTACCATGGTAGAAGGTGGTTCCCGTTATGATCTGGACCTATCCGCTCTTTTG
GCCATGTATATCCTGTGTGATTATTGCCATTGGTTTCTTTTTCCGGAATGCGTGCGTAGA
GGTCGCACATTAGGCATGAGGATCTCCGACGTCGGACTGATGCGCTGGCCTTCGTCAACC
GCAACCTACCCGAGCTCCTCAATGTGTATGGTGAAGGAACGCTTCCCTTCTTGTACTCCA
GCTCGGGAGACTACACTAGCTGGGGCGGTAAGCTCAATGGATGTCTGGGACTTAACCACG
GCGTACCCTAGGCTGAATTTGTGTTCGTCATGTCTAGGAGCAGTACGCCAATTATCGAAT
CTACCGTATAGGAGTCGCACATCTCCATGCTACTCTTGCGGGTGCAGGTTGGGAGTTAGA
CACCTGGTCATCCGGGACAGGGCAAATCAAGCGTCGATAAGCTCAGTGAGCGAATTCCGC
ATCGTCTCTTCTGTCAAGCTCCATGTTCTACGAGGGGTAATTGCGTTGGACCGGCATTGC
TACTTGTTAAATACGGACAACGGTAACCGGTTCTCTCGCAGGCCAGTATCCTGCCCCGGT
GAGTACGTGCCGTATAAGCTCATCGCGGTTCATAGGCCTTTTATGCTGCTCCGCTTGAAC
CTAACTCCGATGCGGAGTATGGTGGCTGCTCTGTTTTATAAACGGGAGTTCAGTGCATGT
CTCGCGAGATGCACCAGGGGATACGAACGATATTTTAAGGACCTGAGAGAAACCGTTGCG
TGCAGACAGAAATTGCCTCTGGTACTGCCTCGTCTAGGGACCGTAACCGGAACTAGTATG
GCATCCCCAACGAGGGCGGCACCTGTTAGCTCTAAGACTATGCTCCATTCCTATCTATGT
GTTAGCGGGTTACACCGGTCACATGGAGTCTGGACCATTGCAGAAGCCACCTTGCCCTAT
CAGGGGTGCCGTCTGCATCCAAATCCGCCGCAACGATCTAGGGGCTTACGAAGAGAGCAC
>t12166
ACGCACATAACCAGCTACCTCTCGGGGTCGAGTTGCATGATTAGCCCTGCATATCGGGGT
CATCCTATGCTAGACCAGTCAGCGAGTTCCGAGGCCATTTTTCGCGATTGCATCCGACCG
ACGACTCCAAGCAGTAGTTGTTCCGTCAACCTCTGTGGCCGACATCAATACCGGCAAGGG
TTTCCGCCTACCATGGTAGAAGGTGGTTCCCGTTATGATCTGGACCTATCCGCTCTTTTG
GCCATGTATATCCTATGTGATTATTGCCATTGGTTTCTTTTTCCGGAATGCGTGCGTAGA
GGTCGCACATTAGGCATGTGGATCTCCGACGTCGGACTGATGCGCTGGCCTTCGGCAACC
GCAACCTACCCGAGCTCCTCAATGTGTATGGTGAAGAAATGCTTCCCTTCTTGTACTCCA
GCTCGGGAGACTACACTAGCTGGGGCAGTAAGTTCAATGGATGTCTGGGACTTAACCACG
GCGTACCCTAGGCTGAATTTGTGTTCGTCATGTCTAGGAGCAGTCCGCCAATTATCGAAT
CTACCGTATAGGAGTCGCACATCTCCATGCTACTCTTGCGTGTGCAGGTTGGGAGTTCGA
CACCTGGTCATCCGGGACAGGGCAAATCAAGCGTCGATAAGCTCAGTGAGCGAATTCCCC
ATCGTCTCTTCTGTCAAGCTCCATGTTCTACGAGGGGTAATTGCGTTGGACCGGCATTGC
TACTTGTTAAATACGGACAACGGTAACCGGTTCTCTCGCAGGCCAGTATCCTGCCCCGGT
GAGTACGTACCGTATAAGCTCATCGCGGTTCATAGGCCCTTTATGCTGCTGCGCTTGAAC
CTAACTCCGATGCGGAGTATGGTGGCTGCTCTGTTTTATATACGGGAGTTCAGTGCATGT
CTCGCGAGATGCACCAGGGGATACGAACGATATTTTAAAGACCTTAGAGAAACCGTTGCG
TGCAGACCGAAATTGCCTCTGGTACTGCCTCGTCTAGGGACCGTAACCGGAACTAGTATG
GCATCCCCAACGAGGGCGGCACCTGTTAGCTCTAAGACTATGCTCCATTCCTATCTATGT
GTTAGCGGATTACACCGGTCACATGGAGTCTGGACCATTGCAGAAGCCACCTTGCCCTAT
CAGGGGTGCCGTCTGCATCCAAATCCGCCGCAACGATCTAGGGGCTTACGAAGAGAGCAC
>t12167
CCGCACATAACCAGCTACCTCTCGGGGTCGAGTTGCATGATTAGCCCTGCATATCGGGGT
GATCCTATGATAGACCAGTCAGCGAGTTCCGAGGCCATTTTTCGCGATTGCATCCGACCG
ACGACTTCAAGCAGTAGTTGTTCCGTCAACCTCTGTGGCCGACATCAATACCGGCAAGGG
TTTCCCCCTACCATGGTAGAAGGTGGTTCCCGTTATGATCTGGACCTATCCGCTCTTTTG
GCCATGTATATCCTATGTGATTATTGCCATTGGTTTCTTTTTCCGGAATGCGTGCGTAGA
GGTCGCACATTAGGCATGTGGATCTCCGACGTCGGACTGATGCGCTGGCCTTCGTCAACC
GCAACCTACCCGAGCTCCTCAATGTGTATGGTGAAGAAACGCTTCCCTTCTTGTACTCCA
GCTCGGGAGACTACACTAGCTGGGGCAGTAAGTTCAATGGATGTCTGGGACTTAACCACG
GCGTACCCTAGGCTGAATTTGTGTTCGTCATGTCTAGGAGCAGTACGCCAATTATCGAAT
CTACCGTATAGGAGTCGCACATCTCCATGCTACTCTTGCGTGTGCAGGTTGGGAGTGAGA
CACCTGGTCATCCGGGACAGGGCAAATCAAGCGTCGATAATCTCAGTGAGCGAATTCCCC
ATCGTCTCTTCTGTCAAGCTCCATGTTCTACGAGGGGTAATTGCGTTGGACCGGCATTGC
TACTTGTTAAATACGGACAACGGTAACCGGTTCTCTCGCAGGCCAGTATCCTGCCCCGGT
GAGTACGTACCGTATAAGCTCATCGCGGTTCATAGGCCCTTTATGCTGCTGCGCTTGAAC
CTAACTCCGATGCGGAGTATGGTGGCTGCTCTGTTTTATAAACGGGAGTTCAGTGCATGT
CTCGCGAGATGCACCAGGGGATACGAACGATATTTTAAAGACCTTAGAGAAACCGTTGCG
TGCAGACCGAAATGGCCTCTGGTACTGCCTCGTCTCGGGACCGTAACCGGAACTAGTATG
GCATCCCCAACGAGGGCGGCACCTGTTAGCTCTAAGACTATGCTCCATTCCTATCTCTGT
GTTAGCGGATTACACCGGTCACATGGAGTCTGGAACATTGCAGAAGCCACCTTGCCCTAT
CAGGGGTGCCGTCTGCAACCAAATCCGCCGCAACGATCTAGGGGCTTACGAAGAGAGCAC
>t6728
CGGCACATAACCAGCTACCTCTCGTGGTCGAGTTGCATGATTAGCCCTGCCTATCGGGGT
GATCCTATGCTAGACCAGTCGGCTAGTTCTGAGGCCATTTTTCTCGATTGCATCCGACCG
ACGACGCCATGCAGTAGTTGTTCCGTCAACCTATGTGGCCGCCATCAATACCGGCAAGGG
TTTCCGCCTACCATGGTAGAAGGTGGTTCCATTTATGATCTGGATCTATCCGGTCTTTTG
GCCATGGATATCCTATGGGATTATTGCCATTGGTTTCTTCTTCCGGAATGCGTGCGTAGA
CGTCGCACATTAGGCATGTGGATCTCGGACGTCGGACTAATGCGCTGGCCTTCGACAACC
GCAACCTACCCGAGCTCCTCAATGTGTATAGTGAAGGAACGCTTCCCTTCTTGTACTCCT
GCCCGGGAGACTACCCTAGCTGGCGCGGTAAGTTCAATGGATGTCTGGCACTTAACCACG
GCTTGCCCTCGGCTGAATTTGTGTACGTCATGTCTAGGAGCAGTACGCCAATTATCGAAT
CTACCGTATAGGAGTCGCACACCTCCATGCTATTCTTGCGTGTGCAGGTTGGGAGTTAGA
CACCTGGTCATCCGGGACAGGGCAAATCAGGCGTCGATAAGTTCAGCGAGCGAATTCCCT
ATCGTTTCTTCTATCAAGCGTCATGGCCTACGAGGGGTAATTTCGTTGGACAGCCATTAC
TACTTGTTAAATACGGACAACGGTAACCGTTTCTCTCGTAGGCCAGTATCCTGGCCCGGT
GAGTACGTACCGTATAAGCTGATCGCGGTTCATAGGCCTTTTATGCTGCTGCGCTTGAAC
CTAACTCCTATGCAGAGTATGGTGGCTGCTCTGTTTTATAAACGGGACTTCAGTGCATGT
CTCGCGAGATGCTCCGGGGAATACGAACGATATCTTAAACACCTTAGAGAAACCGTTGCG
TGCAGACGGAAATTGCCTCTGGTACTGCCTCGTCTAGGGACCGAGTCCGGAAATAGTATG
GCATCCCTGACGAGGGCGTCACCTGTTAGCTCTAAGACTATGCTCCACTCCTATCTATGT
GTTAGCGGTTTACACCGGTCACATGCCGTCTGGACCATTGCAGAAGCCACCTTGCCCTAT
CAGGGTTGCCGTCTGCATGCAAATCAGTTTCAACGATCTAGGGGATTACGAAGAGATGAC
>t6729
CGGCACATAACCAGATACCTCTCGTGGTCGAGTTGCATGATTAGCCCTGCCTATCGGGGT
GATCCTATGCTAGACCAGTCGGCTAGTTCTGAGGCCATTTTTCGCGATTGCATCCGACCG
ACGACGCCAAGCAGTAGTTGTTCCGTCAACCTATGTGGCCGCCATCAATACCGGCAAGGT
TTTCCGCCTACTATGGTAGAAGGTGGTTCCAGATATGATCTGGATCTATCCGGTCTTTTG
GCCATGGATATTCTATGTGATTATTGCCATTGGTTTCTTCTTCCGGAATGCGTGCGTAGA
GGTCGCACATTAGGCATGAGGATCTCGGACGTCGGACTAATGCGCTGGCCTTCGACAACC
GCAACCTACCCGAGCTCCTCAATGTGTATTGTGAAGGAACGCTTCCCTTCTTGTACTCCT
GCCCGGGCGACTACCCTAGCTGGCGCGGTAAGTTCTATGGATGTCTGGCACTTAACCACG
GCGTGCCCTAGGCTGAATTTGTGTTCGTCATGTCTAGGAGCAGTACGCCAATTATCGAAT
CTACCGTATAGGAGTCGCACACCTCCATGCTATTCTTGCGTGTGCAGGTTGGGAGTTAGA
CACCTGGTCATCCGGGACAGGGCAAATCAGGCGTCGATAAGTTCAGCGAGCGAGTTCCCT
ATCGTCTCTTCTATCAAGCGTCATGGCCAACGAGGGGTAATTGCGTTGGACAGCCATTAC
TACTTGTTAAATACGGACCACGGTAACCGTTTCTCTCGCAGGCCAGTATCCTGGCCCGGT
GAGTACGTACCGTATAAGCTGATCGCGGTTCATAGGCCTTTTATGCTGCTGCGCCTGAAC
CTAACTCCTATGCAGAGTATGGTGGCTGCTCTGTTTTATAAACTGGACTTCAGTGCATGT
CTCGCGAGATGCTCCGGGGAATACGAACGATATCTTAAACACCTTAGAGAAACCGTTGCG
TGCAGATGGAAATTGCCTCTGGTACTGCCTCGTCTAGGGACCGTGACCGGAAATAGTATG
GCATCCCTGACGAGGGCGTCACCTGTTAGCTCTAAGACTATGCTCCACTCCTATCTATGT
GTTAGCGGTTTACACCGGTCACATGCCGTCTGGACCATTGCAGAAGCCACCTTGCCCTAT
CAGGGTTGCCGTCTGCATGCAAATCAGTTTCAACGATCTAGGGGATTACGAAGAGATGAC
>t9510
CGGCACATAACCAGCTACGTCTCGGGGTCGAGTTGCATGATTAGCCATGCCTATCGGGGT
GATCCTATGCGGGACCAGTCAGCTAGGTCTGAGGCCATTTTTCGCGACTGCATCCCACCG
ACGACGGCAAGCAGTAGGTGTTCCGTCAATCTATGTGGCCGCCATCAATACCGGCAAGGG
TTTCCGCCTAACATGGTAGAAGGTGGTTCCCGTTATGATCTGGACCTATCCGCTCTTTTG
GCCATGTATATCCTATGTGATTATTGCCATTGGTTTCTTTTTCCGGAATGCGTGCGTAGA
CGTCGCACCGTAGGCATGTGGATCTCCGACGTCGGACTGATGCGCTGGCCTTCGAAAACC
GCAACCTACCCGAGCTCCTCAATGTGTATAGTGAAGGAACGCATCCCTTCTTGTACTCCT
GCTCGGGACACTACCCTAGCTGGCGCGGAAAGTTCAATGGATGTCTGGGACTTAACCACG
GCGTACCCTAGGCTGAAGTTGTGTTCGTCATGTCTAGGAGCTGTACGCCAATTATCGAAT
CTACCGTATAGGAGTCGCACATCTCCATGCTACTCTTGTGTGAGCAGGTTGGGAGTTAGA
CACCTGGTCAACCGGGACAGGGCAAATCAGGCGTCAATAAGTTCGGCGAGCGAATTCCGT
ATCACCTCTTCTGTCAAGCGCCATAGTCTAAGAGGGGTAATTGCGTTGGACAGCCATTGC
TATTTGTTAAACACGGACAACGGTAACCGTTTCTCTCGCAGGCCCGTATCCCGCCCCGGT
GAGTACGTACCGTATAAGCTCATCGCGGTTGATAGGCCTTTTTTGCTGCTGCGCTTGAAC
CTAACTCCTATGAGGAGTATGGTGGCAGCTCTGTTTTATAAACGGGACTTCAGTGCATGT
CTCGCGAGATGCTCCAGGGGATACGAACGATATTTTAAACACCTTAAAGAAACCGTTGCG
TGCAGAGGGAAATTGCCTCTGGTACTGCCTCGGCTAGGGACCGTAACCGGCAATAGTATG
ACATCCCTGAGGAGGGCGGCACCTGTTCGCTCTAAGACTATGCTCCATTCCTATCTATGT
GTTAGCGGATTACACCGGTCACATGCAGTCTGGACCTTTGCAGAAGCCACCTTGCCCTAT
CAGGGGTGCCGTCTGCATCCAAATACTCCCCAACGATCTAGGGGATTACGAAGAGAGCAC
>t6727
CGGCACATAACCAGCTACCTCTCGTGGTCGAGTTGCATGATTAGTCCTGCCTATCGGGGT
GGTCCTATGCTAGACCAGTCGGCTAGTTCTGAGGCCATTTTTCTCGATTGCATCCGACCG
ACGACGCCATGCAGTAGTTGGTCCGTCAACCTATGTGGCCGCCATCAATACCGGCAAGGG
TTTCCGCCTACCATGGTAGAAGGTGGTTCCAGTTATGATCTGGATCTATCCGGTCTTTTG
GCCATGGATATCCTATGGGATTATTGCCATTGGTTTCTTCTTCCGGAATGCGTGCGTAGA
GGTCGCACATTAGGCATGTGGATCTCGGACGTCGGACTAATGCGCTGGCCTTCGACAACC
GCAACCTACCCGAGCTCCTCAATGTGTATAGTGAAGGAACGCTTCCCTTCTTGTACTCCT
GCCCGGGAGACTACCCTAGCTGGCGCGGTAAGTTCAATGGATGTCTCGCACTTAACCACG
GCTTGCCCTAGGCTGAATTTGTGTACGTCATGTCTAGGAGCAGTACGCCAATTATCGAAT
CTACCGTATAGGAGTCGCACACCTCCATGCTATTCTTGCGTGTGCAGGTTGGGAGTTAGA
CACCTGGTCATCCGGGACAGGGCAAATCAGGCGTCGATAAGTTCAGCGAGCGAATTCCCT
ATCGTCACTTCTATCAAGCGTCATGGCCTACGAGGGGTAATTGCGTTGGACAGCCATTAC
TACTTGTTAAATACGGACAACGGTAACCGTTTCTCTCGTAGGCCAGTATCCTGGCCCGGT
GAGTACGTACCGTATAAGCTGATCGCGGTTCATAGGCCTTTTATGCTGCTGCGCTTGAAC
CTAACTCCTATGCAGAGTATGGTGGCTGCTCTGTTTTATAAACGGGACTTCAGTGCATGT
CTCGCGAGATGCTCCGGGAAATACGAACGATATCTTAAACACCTTAGAGAAACCGTTGCG
TGCAGTCGGAAATTGCCTCTGGTACTGCCTCGTCTAGGGACCGTGTCCGGAAATAGTATG
GCATCCCTGACGAGGGCGTCACCTGTTAGCTCTAAGACTATGCTCCACTCCTATCTATGT
GTTAGCGGTTTACACCGGTCACATGCCGTCTGGACCATTGCAGAAGCCACCTTGCCCTAT
CAGGGTTGCCGTCTGCATGCAAATCAGTTTCAACGATCTAGGGGATTACGAAGAGATGAC
>t9512
CGGCACATAACCAGCTACGTCTCGGGGTCGAGTTGCATGATTAGCCATGCCTATCGGGGT
GATCCTATGCGGGACCAGTCAGCTAGGTCTGAGGCCATTTTTCGCGACTGCATCCCACCG
ACGACGGCAAGCAGTAGGTGTTCCGTCAATCTATGTGGCCGCCATCAATACCGGCAAGGG
TTTCCGCCTAACATGGTAGAAGGTGGTTCCCGTTATGATCTGGACCTATCCGCTCTTTTG
GCCATGTATATCCTATGTGATTATTGCCATTGGTTTCTTTTTCCGGAATGCGTGCGTAGA
CGTCGCACCTTAGGCATGTGGATCTCCGACGTCGGACTGATGCGCTGGCCTTCGACAACC
GCGACCTACCCGAGCTCCTCAATGTGTAAAGTGAAGGAACGTATCCCTTCTTGTACTCCT
GCTCGGGACACTACCCTAGCTGGCGCGGAAAGTTCAATGGATGTCTGGGACTTAACCACG
GCGTACCCTAGGCTGAATTTGTGTTCGTCATGTCTAGGAGCTGTACGCCAATTATCGAAT
CTACCGTATAGGAGTCGCACATCTCCATGCTACTCTTGTGTGAGCAGGTTGGGAGTTAGA
CACCTGGTCAACCGGGACACGGCAAATCAGGCGTCAATAAGTTCGGCGAGCGAATTCCGT
ATCACCTCTTCTGTCAAGCGCCATAGTCTACGAGGGGTAATTGCGTTGGACAGCCATTGC
TATTTGTTAAACACGGACAACGGTAACCGTTTCTCTCGCAGGCCAGTATCCCGCCCCGGT
GAGTACGTACCGTATAAGCTCATCGCGGTTGATAGGCCTTTTTTGCTGCTGCGCTTGAAC
CTAACTCCTATGAGGAGTATGGTGGCAGCTCTGTTTTATAAACGGGACTTCAGTGCATGT
CTCGCGAGATGCTCCAGGGGATACGAACGATATTTTAAACACCTTAAAGAAACCGTTGCG
TGCAGAGGGAAATTGCCTCTGGTACTGCCTCGGCTAGGGACCGTAACCGGAAATAGTATG
ACATCCCTGAGGAGGGCGGCACCTGTTCGCTCTAAGACTATGCTACATTCCTATCTATGT
GTTAGCGGATTACACCGGTCACATGCAGTCTGGACCATTGCAGAAGCCACCTTGCCCTAT
CAGGGGTGCCGTCTGCATCCAAATACTCCCCAACGATCTAGGGGATTACGAAGAGAGCAC
>t6725
CGGCACATAACCAGCTACCGCTCGTGGTCGAGTTGCATGATTAGCCCTGCCTATCGGGGT
GATCCTATGCTAGACCAGTCGGCTAGTTCTGAGGCCATTTTTCTCGATTGCATCCGACCG
ACGACGCCAAGCAGTAGTTGTTCCGTCAACCTATGTGGCCGCCATCAATACCGGCAAGGG
TTTCCGCCTACCATGGTAGAAGGTGGTTCCAGTTATGATCTGGATCTATCCGGTCTTTTG
GCCATGGATATCCTATGGGATTATTGCCATTGGTTTCTTCGTCCGGAATGCGTGCGTAGA
GGTCGCACATTAGGCATGTGGATCTCGGACGTCGGACTAATGCGCTGGCCTTCGACAACC
GCAACCTACCCGAGCTCCTCAATGTGTATAGTGAAGGAACGCTTCCCTTCTTGTACTCCT
GCCCGGGAGACTACCCTAGCTGGCGCGGTAAGTTCAATGGATGTCTGTCACTTAACCACG
GCGTGCCCTAGGCTGAATTTGCGTACTTCATGTCTAGGAGCAGTACGCCAATTATCGAAT
CTACCGTATAGGAGTCGCACACCTCCATGCTATTCTTGCGTGTGCAGGTTGGGAGTTAGA
CACCTGGTCATCCGGGACAGGGCAAATCAGGCGTCGATAAGTTCAGCGAGCGAATTCCCT
ATCGTCTCTTCTATCAAGCGTCATGGCCTACGAGGGGTAATTGAGTTGGACAGCCATTAC
TACTTGTTAAATACGGACAACGGTAACCGTTTCTCTCGTAGGCCAGTATCGTGGCCCGGT
GAGTACGTACCGTATAAGCTGATCGCGGTTCATAGGCCTTTTATGCTGCTGCGCTTGAAC
CTAACTCCTATGCAGAGTATGGTGGCTGCTCTGTTTTATAAACGAGACTTCAGTGCATGT
CTCGCGAGATGCTCCGGGGAATACGAACGATATCTTAAACACCTTAGAGAAACCGTTGCG
TGCAGACGGAAATTGCCTCTGGTACTGCCTCGTCTAGGGACCTTGTCCGGAAATAGTATG
GCATCCCTGACGAGGGCGTCACCTGTTAGCTCTAAGACTATGCTCCACTCCTATCTATGT
GTTAGCGGTTTACACCGGTCACATGCCGTCTGGACCATTGCAGAAGCCACCTTGCCCTAT
CAGGGTTGCCGTCTGCATGCAAATCAGTTTCAACGATCTAGGGGATTACGAAGAGATGAC
>t9514
CGGCACATAACCAGCTACATCTCGGGGTCGAGTTGCATGATTAGCCATGCCTATCGGGGT
GATCCTATGCGGGACCAGTCAGCTAGGTCTGAGGCCATTTTTCGCGACTGCATTCCACCG
ACGACGGCAAGCAGTAGGTGTTCCGTCAATCTATGTGGCCGCCATCAATACCGACAAGGT
TTTCCGCCTAACATGGTAGAAGGTGGTTCCCGTTATGATCTGGACCTTTCCGCTCTTTTG
GCCATGTATATCCTATGTGATTATTGCCATTGGTTTCTTTTTCCGGAATGCGTGCGTAGA
CGTCGCACATTAGGCATGTGGATCTCAGACGTCGGACTGATGCGCTGGCCTTCGACAACC
GCAACCTACCCGAGCTCCTCAATGTGTATAGTGAAGGAACGCTTCCCTTCTTGTACTCCT
GCTCGGGACACTACCCTAGCTGGCGCGGAAAGTTCAATGGATGTGTGGGACTTAACCACG
GCGTACCCTAGGCTGAATTTGTGTTCGTCATGTCTAGGAGCTGTACGCCAATTATCGAAT
CTACCGTATAGGAGTCGCACATCTCCATGCTACTCTTGTGTGAGCAGGTTGGGAGTTAGA
CACCTGGTCAACCGGGACAGGGCAAATCAGGCGTCCATAAGTTCGGCGAGCGAATTCCGT
ATCACCTCTTCTGTCAAGCGCCATAGTCTACGAGGGGTAATTGCGTTGGACAGCCATTGC
TATTTGTTAAACACGGACAACGGTAACCGTTTCTCTCGCAGGCCCGTATCCCGCCCCGGT
GAGTACGTACCGTATAAGCTCATCGCGGTTGATAGGCCTTTTTTGCTGCTGCGCTTGAAC
CTAACTCCTATGAGGAGTATGGTGGCTGCTCTGTTTTATAAACGGGACTTCAGTGCATGT
CTCGCGAGATGCTCCAGGGGATACGAACGATATTTTAAACACCTTAAAGAAACCGTTGCG
TGCAGAGGGAAATTGCCTCTGGTACTGCCTCGGCTAGGGACCGTAACCGGAAATAGTATG
ACATCCCTGAGGAGGGCGGCACCTGTTCGCTCTAAGACTATGCTCCATTCCTATCTATGT
GTTAGCGGATTACACCGGTCACATGCAGTCTGGACCATTGCAGAAGCCACCTTGCCCTAT
CAGGGGTGCCGTCTGCATCCAAATACTCCCCAACGATCTAGGGGATTACGAAGAGAGCAC
>t9515
CGGCACATAACCAGCTACATCTCGGGGTCGAGTTGCATGATTAGCCATGCCTATCGGGGT
GATCCTATGCGGGACCAGTCAGCTACGTCTGAGGCCATTTTTCGCGACTGCATCCCACCG
ACGACGGCAAGCAGTAGGTGTTCCGTCAATCTATGTGGCCGCCATCAATACCGACAAGGG
TTTCCGCCTAACATGGTAGAAGGTGGTTCCCGTTATGATCTGGACCTATCCGCTCTTTTG
GCCATGTATATCCTATGTGATTATTGCCATTGGTTTCTTTTTCCGGAATGCGTGCGTAGA
CGTCGCACATTAGGCATGTGGATCTCCGACGTCGGACTGATGCGCTGGCCTTCGACAACC
GCAACCTACCCGAGCTCCTCAATGTGTATAGTGAAGGAACGCTTCCCTTCTTGTACTCCT
GCTCGGGACACTACCCTAGCTGGCGCGGAAAGTTCAATGGATGTGTGGGACTTAACCACG
GCGTACCCTAGGCTGTATTTGTGTTCGTCATGTCTAGGAGCTGTACGCCAATTATCGAAT
CTACCGTATAGGAGTCGCACATCTCCATGCTACTCCTGTGTGAGCAGGTTGGGAGTTAGA
CACCTGGTCAACCGGGACAGGGCAAATCAGGCGTCAATAAGTTCGGCGAGCGAATTCCCT
ATCACCTCTTCTGTCAAGCGCCATAGTCTACGAGGGGTAATTGCGTTGGACAGCCATTGC
TATTTGTTAAACACGGACAACGGTAACCGTTTCTCTCGCAGGCCCGTATCCCGCCCCGGT
GAGTACGTACCGTATAAGCTCATCGCGGTTGATAGGCCTTTTTTGCTGCTGCGCTTGAAC
CTAACTCCTATGAGGAGTATGGTAGCTGCTCTGTTTTATAAACGGGACTTCAGTGCATGT
CTCGCGAGATGCTCCAGGGGATACGAACGATATTTTAAACACCTTAAAGAAACCGTTGCG
TGCAGAGGGAAATTGCCTCTGGTACTGCCTCGGCTAGGGACCGTAACCGGAAATGGTATC
ACATCCCTGAGGAGGGCGGCACCTGTTCGCTCTAAGACTATGCTCCATTCCTATCTATGT
GTTAGCGGATTACACCGGTCACATGCAGTCTGGACCATTGCAGAAGCCACCTTGCCCTAT
CAGGGGTGCCGTCTGCATCCAAATACTCCCCAACGATCTAGGGGATTACGAAGAGAGCAC
>t9516
CGGCACATAACCAGCTATATCTCGGGGTCGAGTTGCATGATTAGCCATGCCTATCGGGGT
GATCCTATGCGGGACCAGTCAGCTACGTCTGAGGCCATTTTTCGCGACTGCATCCCACCG
ACGACGGCAAGCAGTAGGTGTTCCGTCAATCTATGTGGCCGCCATCAATACCGACAAGGG
TTTCCGCCTAACATGGTAGAAGGTGGTTCCCGTTATGATCTGGACCTATCCGCTCTTTTG
GCCATGTATATCCTATGTGATTATTGCCATTGGTTTCTTTTTCCGGAATGCGTGCGTAGA
CGTCGCACATTAGGCATGTGGATCTCCGACGTCGGACTGATGCGCTGGCCTTCGACAACC
GCAACCTACCCGAGCTCCTCAATGTGTATAGTGAAGGAACGCTTCCCTTCTTGTACTCCT
GCTCGGGACACTACCCTAGCTGGCGCGGAAAGTTCAATGGATGTGTGGGACTTAACCACG
GCGTACCCTAGGCTGAATTTGTGTTCGTCATGTCTAGGAGCTGTACGCCAATTATCGAAT
CTACCGTATAGGAGTCGCACATCTCGATGCTACTCCTGTGTGAGCAGGTTGGGAGTTAGA
CACCTGGTCAACCGGGACAGGGCAAATCAGGCGTCAATAAGTTCGGCGAGCGAATTCCCT
ATCACCTCTTCTGTCAAGCGCCATAGTCTACGAGGGGTAATTGCGTTGGACAGCCATTGC
TATTTGTTAAACACGGACAACGGTCACCGTTTCTCTCGCAGGCCCGTATCCCGCCCCGGT
GAGTACGTACCGTATAAGCTCATCGCGGTTGATAGGCCTTTTTTGCTGCTGCGCTTGAAC
CTAACTCCTATGAGGAGTATGGTAGCTGCTCTGTTTTATAAACGGGACTTCAGTGCATGT
CTCGCGAGATGCTCCAGGGGATACGAACGATATTTTAAACACCTTAAAGAAACCGTTGCG
TGCAAAGGTAAATTGCCTCTGGTACTGCCTCGGCTAGGGACCGTAACCGGAAATGGTATG
ACATCCCTGAGGAGGGCGGCACCTGTTCGCTCTAAGACTATGCTCCATTCCTATCTATGT
GTTAGCGGATTACACCGGTCACATGCAGTCTGGACCATTGCAGAAGCCACCTTGCCCTAT
CAGGGGTGCCGTCTGCATCCAAATACTCCCCAACGATCTAGGGGATTACGAAGAGAGCAC
>t9517
CGGCACATAACCAGCTACATCTCGGGGTTGAGTTGCATGATTAGCCATGCCTATCGGGGT
GATCCTATGCGGGACCAGTCTGCTAGGTCTGAGGCCATTTTTCGCGACTGCATCCCTCCG
ACGACGGCAAGCAGTAGGTGTTCCGCCAATCTATGCGGCCGCCATCAATACCGACAAGAG
TTTCCGCCTAACATGGTAGAAGGTGGTTCCTGTTATGATCTGGACCTATCCGCTCTTTTG
GCAATGTATATCCTATGTGATTCTTGCCATTGGTTTCTTTTTCCGGAATGCGTGCGTAGA
CGTCGCACATTAGGCATGTGGATCTCCGACGTCGGACTGATGCGCTGGCCTTCGACAACC
GCACCCTACCCGAGCTCCTCAATGTGTATAGTGAAGGAACGCTTCCCTTCTTGTACTCCT
GCCCGGGACACTACCCTAGCTGGCGCGGAAAGTTCAATGGATGTGTGGGACTTAACCACG
GCGTACCCTAGGCTGAATTTGTGTTCGTCATGTCTAGGAGCTGTACGCCAATTATCGAAT
CTACCGTATAGGAGTCGCACATCTCCATGCTACTCTTGTGTGAGCACGTTGGGAGTTAGA
CACCTGGTCAACCGGGACAGGGCAAATCAGGCGTCAATAAGTTCGGCGAGCGAATTCCGT
ATCACCTCTTCTGACAAGCGCCATAGTCTACGAGGGGTAATTGCGTTGGACAGCCATTGC
TATTTGTTAAACACGGACAACGGTAACCGTTTCTCTCGCAGGCCCGTATCCCGCCCCGGT
GAGTACGTACCGTATCAGCTCATCGCGGTTGATAGGCCTTTTTTGCTGCTGCGCTTGAAC
CTAACTCCTATGAGGAGTATGGTGGCTGCTCTGTTTTATAAACGGGACTTCAGTGCATGT
CTCGCGAGATGCTCCAGGGGATACGAACGATATTTTAAACACCTTAAAGAAACCGTTGCG
TGCAGAGGGAAATTGCCTCTGGTACTGCCTCGGCTAGGGACCGTAACCGGAAATAGTATG
ACATCCCTGAGGAGGGCGGCACCTGTTCGCTCTAAGACTATGCTCCATTCCTATCTATGT
GTTAGCGGATTACACCGGTCACATGCAGTCTGGACCATTGCAGAAGCCACCTTGCCCTAT
CAGGGGTGCCGTCTGCATCCAAATACTCCCCAACGATCTAGGGGATTACGAAGAGAGCAC
>internal_node7020
CGGCACATAACCAGCTACCTCTCGTGGTCGAGTTGCATGATTAGCCCTGCGTATCGGGGT
GATCCGATGCTAGACCAGTCGGCTAGTTGTGAGGCCATTTTTCCCGATTGCATCCGACCG
ACGACGCCAAGCAGTCGTTGTTCCGTCAACCTATGTGGCCGCCATCAATACCAGCAAGGG
TTTCCCCCTACCATGGTAGAAGGTGGTTCCCGTTATGATCTGGACCTATCCGGTCTTTTG
GCCATGGATATCCTATGGGATTATTGCCATTGGTTTCTTCTTCCGGAATGCGTGCGTAGA
GGTCGCACAGTAGGTATGTGGATCTCCGACGTCGGACTGATGCGCTGGCCTCCGACCACC
GCAACCTACCCGAGCTCCTCAATGTGTATAGTGAAGGAACGCTTGCCTTCTTGTACTCCT
GCCCGGGAGACTACCCTAGCTGGCCCGGTAAGTTCAATGGATGTCTGGCACTTAACCACG
GCGTGCCCTAGGCGGAACTTGTGTTCGTCATGTCTAGGAGCAGTACGCCAATTATCGAAT
CTGCCGTATAGGAGTCGCACATCTCCATGCTCTTCTTGCGTGTGCAGGTTGGGAGTTAGA
CACCTGGTCATCGGGGACAGGGCAAATCAGGCGTCAATAAGTTCAGCGAACGAATTCCCT
ATCCTCTGTTCTGTCAAGCGCCATGGGCTACGAGGGGTAATTGCGTTGGACAGCCATTGC
TACTTGTTAAATACGGACAATGGTAACCGTTTCTCTCGGAGGCCAGTATCCTGCCCCGGT
GAGTACGTACCGTATAAGCTGATCGCGGTTCATAGGCCTTTTATGCTGCTGCGCTTGAAC
CTAACTCCTATGCAGAGTATGGTGGCTGCTCTGTTTTATAAACGGGACTTCAGTGCATGT
CTCGCGAGATGCTCCGGGGGATACGAACGATATTTTAAACACCTTAGAGAACCCGTTGCG
TGCAGACGGAAATTGCCTCTGGTACTGCCTCGTCTAGGGACCATAACCGGAAATAGTATG
GCATCCCTGACGAGGGCGTCACCTGTTAGCTCTAAGACTATGCTCCACTGGTACCTATGT
GTTAGCGGTTTACACCGGTCACATGCCGTCTGGACCATTGCAGAAGCCACCTTGCCCTAT
CGGGGTTGCCGTTTGCATGCAAATCAGTGTCAACGATCTAGGAGATTACGAAGAGAGGAC
>internal_node7021
CGGCACATAACCAGCTACCTCTCGTGGTCGAGTTGCATGATTAGCCCTGCGTATCGGGGT
GATCCGATGCTAGACCAGTCGGCTAGTTGTGAGGCCATTTTTCGCGATTGCATCCGACCG
ACGACGCCAAGCAGTCGTTGTTCCGTCAACCTATGTGGCCGCCATCAATACCAGCAAGGG
TTTCCCCCTACCATGGTAGAAGGTGGTTCCCGTTATGATCTGGACCTATCCGGTCTTTTG
GCCATGGATATCCTATGGGATTATTGCCATTGGTTTCTTCTTCCGGAATGCGTGCGTAGA
CGTCGCACAGTAGGTATGTGGATCTCCGACGTCGGACTGATGCGCTGGCCTCCGACAACC
GCAACCTACCCGAGCTCCTCAATGTGTATAGTGAAGGAACGCTTGCCTTCTTGTACTCCT
GCCCGGGAGACTACCCTAGCTGGCCCGGTAAGATCAATGGATGTCTGGCACTTAACCACG
GCGTGCCCTAGGCTGAACTTGTTTTCGTCATCTCTAGGAGCAGTACGCCAATTATCGAAT
CTGCCGTATAGGAGTCGCACATCTCCATGCTCTTCTTGCGTGTGCAGGCTGGGAGTTAGA
CACCTGGTCATCGGGGACAGGGCAAATCGGGCGTCAATAAGTTCAGCGAACGAATTCCCT
ATCCTCTGTTCTGTCAAGCGCCATGGGCTACGAGGGGTAATTGCGTTGGACAGCCATTGC
TACTTGTTAAATACGGACAATGGTAACCGTTTCTCTCGGAGGCCAGTATCCTGCCCCGGT
GAGTACGTACCGTATAAGCTGATCGCGGTTCATAGGCCTTTTATGCTGCTGCGCTTGAAC
CTAACTCCTATGCAGAGTATGGTGGCTGCTCTGTATTATAAACGGGACTTCAGTGCATGT
CTCGCGAGATGCTCCGGGGGATACGAACGATATTTTAAACACCTTAGAGAACCCGTTGCG
TGCAGACGGAAATTGCCTCTGGTACTGCCTCGTCTAGGGACCATAACCGGAAATAGTATG
GCATCCCTGACGAGGGCGTCACCTGTTAGCTCTAAGACTATGCTCCACTCGTATCTATGT
GTTAGCGGTTTACACCGGTCACATGCCGTCTGGACCATTGCAGAAGCCATCTTGCCCTAT
CGGGGTTGCCGTTTGCATGCAAATCAGTGTCAACGATCAAGGAGATTACGAAGAGAGGAC
>internal_node7022
CGGCACATAACCAGCTACATCTCGTGGTCGAGTTGCATGATTAGCCCTGCGTATCGGGGT
GATCCGATGCTAGACCAGTCGGCCAGTTGTGAGGCCATTTTTCGCGATTGCATCCGACCG
ACGACGCCAAGCAGTCGTTGTTCCGTCAACCTATGTGGCCGCCATCAATACCAGCAAGGG
TTTCCCCCTACCATGGTAGAAGGTGGTTCCCCTTATGATCTGGACCTATCCGGTCTTTTG
GCCATGGATATCCTATGGGATTATTGCCATTGGTTTCTTCTTCCGGAATGCGTGCGTAGA
GGTCGCACAGTAGGTATGTGGATCTCCGACGTCGGACTGATGCGCTGGCCTCCGACAACC
GCAACCTACCCGAGCTCCTCAATGTGTATAGTGAAGGAACGCTTGCCTTCTTGTACTCCT
GCCCGGGAGACTACCCTAGCTGGCCCGGTAAGATCAATGGATGTCTGGCACTTAACCACG
GCGTGCCCTAGGCTGAACTTGTTTTCGTCATGTCTAGGAGCAGTACGCCAATTATCGAAT
CTGCCGTATAGGAGTCGCACATCTCCATGCTCTTCTTGCGTGTGCAGGTTGGGAGTTAGA
CACCTGGTCATCGGGGACAGGGCAAATCGGGCGTCAATAAGTTCAGCGAACGAATTCCCT
ATCCTCTGTTCTGTCAAGCGCCATGGGCTACGAGGGGTAATTGCGTTGGACAGCCATTGC
TACTTGTTAAATACGGACAATGGTAACCGTTTCTCTCGGAGGCCAGTATCCTGCCCCGGT
GAGTACGTACCGCATAAGCTGATCGCGGTTCATAGGCCTTTTATGCTGCTGCGCTTGAAC
CTAACTCCTATGCAGAGTATGGTGGCTGCTCTGTTTTATAAACGGGACTTCAGTGCATGT
CTCGCGAGATGCTCCGGGGGATACGAACGATATTTTAAACACCTTAGAGAACCCGTTGCG
TGCAGACGGAAATTGCCTCTGGTACTGCCTCGTCTAGGGACCATAACCGGAAATAGTATG
GCATCCCTGACGAGGGCGTCACCTGTTAGCTCTAAGACTATGCTCCACTCGTATCTATGT
GTTAGCGGTTTACACCGGTCACATGCCGACTGGACCATTGCAGAAGCCATCTTGCCCTAT
CGGGGTTGCCGTTTGCATGCAAATCAGTGTCAACGATCTAGGAGATTACGAAGAGAGGAC
>internal_node7023
CGGCACATAACCAGCTACCTCTCGTGGTCGAGTTGCATGATTAGCCCTGCGTATCGGGGT
GATCCGATGCTAGACCAGTCGGCTAGTTGTGAGGCCATTTTTCGCGATTGCATCCGACCG
ACGACGCCAAGCAGTCGTTGTTCCGTCAACCTATGTGGCCGCCATCAATACCAGCAAGGG
TTTCCCCCTACCATGGTAGAAGGTGGTTCCCGTTATGATCTGGACCTATCCGGTCTTTTG
GCCATGGATATCCTATGGGATTATTGCCATTGGTTTCTTCTTCCGGAATGCGTGCGTAGA
GGTCGCACAGTAGGTATGTGGATCTCCGACGTCGGACTGATGCGCTGGCCTCCGACAACC
GCAACCTACCCGAGCTCCTCAATGTGTATAGTGAAGGAACGCTTGCCTTCTTGTACTCCT
GCCCGGGAGACTACCCTAGCTGGCCCGGTAAGATCAATGGATGTCTGGCACTTAACCACG
GCGTGCCCTAGGCTGAACTTGTTTTCGTCATGTCTAGGAGCAGTACGCCAATTATCGAAT
CTGCCGTATAGGAGTCGCACATCTCCATGCTCTTCTTGCGTGTGCAGGTTGGGAGTTAGA
CACCTGGTCATCGGGGACAGGGCAAATCGGGCGTCAATAAGTTCAGCGAACGAATTCCCT
ATCCTCTGTTCTGTCAAGCGCCATGGGCTACGAGGGGTAATTGCGTTGGACAGCCATTGC
TACTTGTTAAATACGGACAATGGTAACCGTTTCTCTCGGAGGCCAGTATCCTGCCCCGGT
GAGTACGTACCGTATAAGCTGATCGCGGTTCATAGGCCTTTTATGCTGCTGCGCTTGAAC
CTAACTCCTATGCAGAGTATGGTGGCTGCTCTGTTTTATAAACGGGACTTCAGTGCATGT
CTCGCGAGATGCTCCGGGGGATACGAACGATATTTTAAACACCTTAGAGAACCCGTTGCG
TGCAGACGGAAATTGCCTCTGGTACTGCCTCGTCTAGGGACCATAACCGGAAATAGTATG
GCATCCCTGACGAGGGCGTCACCTGTTAGCTCTAAGACTATGCTCCACTCGTATCTATGT
GTTAGCGGTTTACACCGGTCACATGCCGTCTGGACCATTGCAGAAGCCATCTTGCCCTAT
CGGGGTTGCCGTTTGCATGCAAATCAGTGTCAACGATCTAGGAGATTACGAAGAGAGGAC
>internal_node7024
CGGCACATAACCAGCTACCTCTCGTGGTCGAGTTGCATGATTAGCCCTGCGTATCGGGGT
GATCCGATGCTAGACCAGTCGGCTAGTTGTGAGGCCATTTTTCGCGATTGCATCCGACCG
ACGACGCCAAGCAGTCGTTGTTCCGTCAACCTATGTGGCCGCCATCAATACCAGCAAGGG
TTTCCCCCTACCATGGTAGAAGGTGGTTCCCGTTATGATCTGGACCTATCCGGTCTTTTG
GCCATGGATATCCTATGGGATTATTGCCATTGGTTTCTTCTTCCGGAATGCGTGCGTAGA
GGTCGCACAGTAGGTATGTGGATCTCCGACGTCGGACTGATGCGCTGGCCTCCGACAACC
GCAACCTACCCGAGCTCCTCAATGTGTATAGTGAAGGAACGCTTGCCTTCTTGTACTCCT
GCCCGGGAGACTACCCTAGCTGGCCCGGTAAGTTCAATGGATGTCTGGCACTTAACCACG
GCGTGCCCTAGGCTGAACTTGTGTTCGTCATGTCTAGGAGCAGTACGCCAATTATCGAAT
CTGCCGTATAGGAGTCGCACATCTCCATGCTCTTCTTGCGTGTGCAGGTTGGGAGTTAGA
CACCTGGTCATCGGGGACAGGGCAAATCAGGCGTCAATAAGTTCAGCGAACGAATTCCCT
ATCCTCTGTTCTGTCAAGCGCCATGGGCTACGAGGGGTAATTGCGTTGGACAGCCATTGC
TACTTGTTAAATACGGACAATGGTAACCGTTTCTCTCGGAGGCCAGTATCCTGCCCCGGT
GAGTACGTACCGTATAAGCTGATCGCGGTTCATAGGCCTTTTATGCTGCTGCGCTTGAAC
CTAACTCCTATGCAGAGTATGGTGGCTGCTCTGTTTTATAAACGGGACTTCAGTGCATGT
CTCGCGAGATGCTCCGGGGGATACGAACGATATTTTAAACACCTTAGAGAACCCGTTGCG
TGCAGACGGAAATTGCCTCTGGTACTGCCTCGTCTAGGGACCATAACCGGAAATAGTATG
GCATCCCTGACGAGGGCGTCACCTGTTAGCTCTAAGACTATGCTCCACTCGTATCTATGT
GTTAGCGGTTTACACCGGTCACATGCCGTCTGGACCATTGCAGAAGCCACCTTGCCCTAT
CGGGGTTGCCGTTTGCATGCAAATCAGTGTCAACGATCTAGGAGATTACGAAGAGAGGAC
>internal_node7025
CGGCACATAACCAGCTACCTCTCGTGGTCGAGTTGCATGATTAGCCCTGCCTATCGGGGT
GATCCGATGCTAGACCAGTCGGCTAGTTGTGAGGCCATTTTTCGCGATTGCATCCGGCCG
ACGACGCCAAGCAGTCGTTGTTCCGTCAACCTATGTGGCCGGCATCAATACCAGCAAGGG
TTTCCCCCTACCATGGTAGAAGGTGGTTCCCGTTATGATCTGGACCTATCCGGTCTTTTG
GCCATGGATATCCTATGGGATTATTGCCATTGGTTTCTTCTTCCGGAATGCGTGCGTAGA
GGTCGCACCGTAGGTATGTGGATCTACGACGTCGGACTGATGCGCTGGCCTCCGACAACC
GCAACCTACCCGAGCTCCTCAATGTGTAGAGTGAAGGAACGCTTGCCTTCTTGTACTCCT
GCCCGGGAGACTACCCTAGCTGGCCCGGTAAGTTCAATGGATGTCTGGCACTTAACCACG
GCGTGCCCTAGGCTAAATTTGTGTTCGTCATGTCTAGGAGCAGTACGCCAATTATCGAAT
CTGCCGTATAGGAGTCGCACATCTCCATGCTCTTCTTGCGTGTGCAGGTTGGGAGTTAGA
CACCTGGTCATCGGGGACAGGGCAAATCAGGCGTCAATAAGTTCAGCGAACGATTTCCCT
ATCCTCTGTTCTGTCAAGCGCCATGGGCTACGAGGGGTCATTGCGTTGGACAGCCATTGC
TACTTGTTAAATACGGACAATGGTAACCGTTTCTCTCGGAGGCCAGTATCCTGCCCCGGT
GAGTACGTACCGTATAAGCTGATCGCGGTTCATAGGCCTTTTATGCTGCTGCGCTTGAAC
CTAACTCCTATGCAGAGTATGGTGGCTGCTCTGTTTTATAAACGGGACTTCAGTGCATGT
CTCGCGAGATGCTCCGGGGGATACGAACGATATTTTAAACACCTTAGAGAACCCGTTGCG
TGCAGACGGAAATTGCCTCTGGTACTGCCTCGTCTAGGGACCATAACCGGAAATAGTATG
GCATCCCTGACGAGGGCGTCACCTGTTAGCTCTAGGACTATGCTCCACTCGTATCTATGT
GTTAGCGGTTTACACCGGTCACATGCCGTCTGGACCATTGCAGAAGCCACCTTGCCCTAT
CGGGGTTGCCGTTTGCATGTAAATCAGTGTCAACGAGCTAGGAGATTACGAAGAGAGGAC
>internal_node7026
CGGCACATAACCAGCTACCTCTCGTGGTCGAGTTGCATGATTAGCCCTGCCTATCGGGGT
GATCCGATGCTAGACCAGTCGGCTAGTTGTGAGGCCATTTTTCGCGATTGCATCCGGCCG
ACGACGCCAAGCAGTCGTTGTTCCGTCAACCTATGTGGCCGGCATCAATACCAGCAAGGG
TTTCCCCCTACCATGGTAGAAGGTGGTTCCCGTTATGATCTGGACCTATCCGGTCTTTTG
GCCATGGATATCCTATGGGATTATTGCCATTGGTTTCTTCTTCCGGAATGCGTGCGTAGA
GGACGCACCGTAGGTATGTGGATCTACGACGTCGGACTGATGCGCTGGCCTCCGGCAACC
GCAACCTACCCGAGCTCCTCAATGTGTATAGTGAAGGAACGCTTGCCTTCTTGTACTCCT
GCCCGGGAGACTACCCTAGCTGGCCCGGTAAGTTCAATGGATGTCTGGCACTTAACCACG
GCGTGCCCTAGGCTAAATTTGTGTTCGTCATGTCTAGGAGCAGTACGCCAATTATCGAAT
CTGCCGTATAGGAGTCGCACATCTCCATGCTCTTCTTGCGTGTGCAGGTTGGGAGTTAGA
CACCTGGTCATCGGGGACAGGGCAAATCAGGCGTCAATAAGCTCAGCGAACGATTTCCCT
ATCCTCTGTTCTGTCAAGCGCCATGGGCTACGAGGGGTAATTGCGTTGGACAGCCATTGC
TACTTGTTAAATACGGACAATGGTAACCGTTTCTCTCGGAGGCCAGTATCCTGCCCCGGT
GAGTACGTACCGTATAAGCTGATCGCGGTTCATAGGCCTTTTATGCTGCTGCGCTTGAAC
CTAACTCCTATGCAGAGTATGGTGGCTGCTCTGTTTTATAAACGGGACTTCAGTGCATGT
CTCGCGAGATGCTCCGGGCGATACGAACGATATTTTAAACACCTTAGAGAACCCGTTGCG
TGCAGACGGAAATTGCCTCTGGTACTGCCTCGTCTAGGGACCATAACCGGAAATAGTTTG
GCATCCCTGACGAGGGCGTCACCTGTTAGCTCTAAGACTATGCTCCACTCGTATCTATGT
GTTAGCGGTTTACACCGGTCACATGCCGTCTGGACCATTGCAGAAGCCACCTTGCCCTAT
CGGGGTTGCCGTTTGCATGTAAATCAGTGTCAACGAGCTAGGAGATTACGAAGAGAGGAC
>internal_node7027
CGGCACATAACCAGCTACCTCTCGTGGTCGAGTTGCATGATTAGCCCTGCCTATCGGGGT
GATCCGATGCTAGACCAGTCGGCTAGTTGTGAGGCCATTTTTCGCGATTGCATCCGGCCG
ACGACGCCAAGCAGTCGTTGTTCCGTCAACCTATGTGGCCGGCATCAATACCAGCAAGGG
TTTCCCCCTACCATGGTAGAAGGTGGTTCCCGTTATGATCTGGACCTATCCGGTCTTTTG
GCCATGGATATCCTATGGGATTATTGCCATTGGTTTCTTCTTCCGGAATGCGTGCGTAGA
GGTCGCACCGTAGGTATGTGGATCTACGACGTCGGACTGATGCGCTGGCCTCCGACAACC
GCAACCTACCCGAGCTCCTCAATGTGTATAGTGAAGGAACGCTTGCCTTCTTGTACTCCT
GCCCGGGAGACTACCCTAGCTGGCCCGGTAAGTTCAATGGATGTCTGGCACTTAACCACG
GCGTGCCCTAGGCTAAATTTGTGTTCGTCATGTCTAGGAGCAGTACGCCAATTATCGAAT
CTGCCGTATAGGAGTCGCACATCTCCATGCTCTTCTTGCGTGTGCAGGTTGGGAGTTAGA
CACCTGGTCATCGGGGACAGGGCAAATCAGGCGTCAATAAGTTCAGCGAACGATTTCCCT
ATCCTCTGTTCTGTCAAGCGCCATGGGCTACGAGGGGTAATTGCGTTGGACAGCCATTGC
TACTTGTTAAATACGGACAATGGTAACCGTTTCTCTCGGAGGCCAGTATCCTGCCCCGGT
GAGTACGTACCGTATAAGCTGATCGCGGTTCATAGGCCTTTTATGCTGCTGCGCTTGAAC
CTAACTCCTATGCAGAGTATGGTGGCTGCTCTGTTTTATAAACGGGACTTCAGTGCATGT
CTCGCGAGATGCTCCGGGGGATACGAACGATATTTTAAACACCTTAGAGAACCCGTTGCG
TGCAGACGGAAATTGCCTCTGGTACTGCCTCGTCTAGGGACCATAACCGGAAATAGTATG
GCATCCCTGACGAGGGCGTCACCTGTTAGCTCTAAGACTATGCTCCACTCGTATCTATGT
GTTAGCGGTTTACACCGGTCACATGCCGTCTGGACCATTGCAGAAGCCACCTTGCCCTAT
CGGGGTTGCCGTTTGCATGTAAATCAGTGTCAACGAGCTAGGAGATTACGAAGAGAGGAC
>internal_node7028
CGGCAGATAACCAGCTACCTCTCGTGGTCGAGTTGCATGATTAGCCCTGCCTATCGGGGT
GATCCGATGCTAGACCAGTCGGCTAGTTGTGAGGCCATTTTTCGCGATTGCATCCGACCG
ACCACGCCAAGCAGTCGTTGTTCCGTCAACCTATGTGGCCGGCATCAATACCTGCAAGGG
TTTCCCCCTACCATGGTAGAAGGTGGTTCCCGTTATGATCCGGACCTATCCGGTCTTTTG
GCCATCGATATCCTATGGGATTATTGCCATTGGTTTCTTCTTCCGGAATGCGTGCGTAGA
GGTCGCACAGTAGGTATGTGGATCTCCGATGTCGGACTGATGCGCTGGCCTCCGACAACC
GCAACCTACCCGAGCTCCTCAATGTGTATAGTGAAGGAACGCTTGCCTTCTTGGACTCCT
GCGCGGGAGACTACCCTAGCTGGCCCGGTAAGTTCAATGGATGTCTGGCACTTAACCACG
GCGTGCCCTAGGCTGAATTTGTGTTCGTCATGTCTAGGAGCAGTACGCCAATTATCGAAT
CTGCCGTATAGGAGTCGCACATCTCCATGCTCTTCTTGCGTGTGCAGGTTGGGAGTTAGA
CACCTGGTCATCGGGGACAGGGCAAATCAGGCGTCAATAAGTTCAGCGGACGATTTCCCT
ATCCTCTGTTCTGTCAAGCGCCATGGGCTACGAGGGGTAATTGCGTTGGACAGCCATTGC
TACTTGTTAAATACGGACAATGGTAACCGTTTCTCTCGGAGGCCAGTATCCTGCCCCGGT
GAGTACGTACCGTATAAGCTGATCGCGGTTCATAGGCCTTTTATGCTGCTGCGCTTAAAC
CTAACTCCTATGCAGAGTATGGTGGCTGCTCTGTTTTATAAACGGGACTTCAGTGCATGT
CTCGCGAGATGCTCCGGGGGATACGAACGATATTTTAAACACCTTAGAGAACCCGTTGCG
TGCAGACGGAAATTGCCTCTGGTACTGCCTCGTCTAGGGACCATAACCGGAAATAGTATG
GCATCCCTGACGAGGGCGTCACATGTTAGCTCTAAGACTATGCTCCACTCGTATCTATGT
GTTAGCGGTTTACACCGGTCACATGCCGTCTGGACCATTGCACAAGCCACCTTGCCTTAT
CGGGGTTGCCGTTTGCATGCAAATCAGTGTCAACGATCTAGGAGATTACGAAGAGAGGAC
>internal_node7029
CGGCAGATAACCAGCTACCTCTCGTGGTCGAGTTGCATGATTAGCCCTGCCTATCGGTGT
GATCCGATGCTAGACCAGTCGGCTAGTTGTGAGGCCATTTTTCGCGATTGCATCCGACCG
ACGACGCCAAGCAGTCGTTGTTCCGTCAACCTATGTGGCCGGCATCAATACCAGCAAGGG
TTTCCCCCTACCATGGTAGAAGGTGGTTCCCGTTATGATCCGGACCTATCCGGTCTTTTG
GCCATCGATATCCTATGGGATTATTGCCATTGGTTTCTTCTTCCGGAATGCGTGCGTAGA
GGTCGCACAGTAGGTATGTGGATCTCCGATGTCGGACTGATGCGCTGGCCTCCGACAACC
GCAACCTACCCGAGCTCCTCAATGTGTATAGTGAAGGAACGCTTGCCTTCTTGGACTCCT
GCCCGGGAGACTACCCTAGCTGGCCCGGTAAGTTCAATGGATGTCTGGCACTTAACCACG
GCGTGCCCTAGGCTGAATTTGTGTTCGTCATGTCTAGGAGCAGTACGCCAATTATCGAAT
CTGCCGTATAGGAGTCGCACATCTCCATGCTCTTCTTGCGTGTGCAGGTTGGGAGTTAGA
CACCTGGTCATCGGGGACAGGGCAAATCAGGCGTCAATAAGTTCAGCGAACGATTTCCCT
ATCCTCTGTTCTGTCAAGCGCCATGGGCTACGAGGGGTAATTGCGTTGGACAGCCATTGC
TACTTGTTAAATACGGACAATGGTAACCGTTTCTCTCGGAGGCCAGTGTCCTGCCCCGGT
GAGTACGTACCGTATAAGCTGATCGCGGTTCATAGGCCTTTTATGCTGCTGCGCTTGAAC
CTAACACCAATGCAGAGTATGGTGGCTGCTCTGTTTTATAAACGGGACTTCAGTGCATGT
CTCGCGAGATGCTCCGGGGGATACGAACGATATTTTAAACACCTTAGAGAACCCGTTGCG
TGCAGACGGAAATTGCCTCTGGTACTGCCTCGTCTAGGGACCATAACCGGAAATAGTATG
GCATCCCTGACGAGGGCGTCACATGTTAGCTCTAAGACTATGCTCCACTCGTATCTATGT
GTTAGCGGTTTACACCGGTCACATGCCGTCTGGACCATTGCAGAAGCCACCTTGCCTTAT
CGGGGTTGCCGTTTGTATGCAAATCAGTGTCAACGATCTAGGAGATTACGAAGAGAGGAC
>internal_node5582
CGGCACATAACCAGCTACCTCTCGGGGTCGAGTTGCATGGTTAGCCCTGCCTATCGGGGT
GATCCTATGCTACACCAGTCTGCTAGTTCTGAGGCCATTTTTCGCGATTGCATCCCACCG
ACGGCGCCAAGCAGTAGTTGTTACGTCAACCTATATGGCCGGCATCAATACCGGCAAGGG
TTTCCGCCTTCCATGGTAGAAGGTGGTTCCCGTTATGATCTGGACCGATCCGGTCTTTTG
GCCATGGATATCCTACGTGATTATTGCCATTGGTTTCTTCTTCCGGAATGCGTGCGTAGA
GGTCGCACATTAGGGATGTGGATCTCCGACGTCGGACTGATGCGCTGGCCTTCGACAACC
GCAACCTACCCGAGCTCGTCAATGTGTATAGTGAAGGAACGCTCCCCTTCTTGTACTCCT
GCTCGGGAGACTACCATTGCTGGCGCGGTAAGTTCAATGGACGTCTGGCACTTAACCACG
GCGTGCCCTGGGCTGAATTTGTGTTCGTCATGTCTAGGAGCAGTACGCCAATTATCGAAT
CTACCGTATAGGATTCGCACATCTCCATGCTATTCATGCGTGTGCAGGTTGGGAGTTAGA
CACCTGGTCATCCGGGACAGGGCAAATCAGGCGTCAATAAGTTCAGCGAGCGAATTCCCT
ATAGTCTCTTCTGTCAAGCGCCATCGGCTACGAGGGGTAATTGCGTTGGACAGCCATTGC
TACTTGTTAAATACGGACAACGGTAACCGTTTCTCTCGCAGGCCAGTATCCTACCCCGGT
GAGTACGTACCGTATAAGTTGATCGCGGTTCATAGGCCTTTTATGCTGCTGCGCTTGAAC
CTAACGCCTATGCAGAGTATGGTGGCTGCTCTGTTTTATAAACGGGACTTCAGTGCATGT
CTCACCCGATGCTCCCGGGGATACGAACGATATTTTAAACACCTTAGAGAAACCGTTGCG
TGCAGACGGAAATTGCCTCTGGTACTGCCTCGACTAGGGACCGTAACCGGAAATAGTATG
GCTTCCCTGACGAGGCCGGCACCTGTTAGCTCTAAGACTATGCTCCATTCCTATCTATGT
GTTAGGGGTTTACACCGGTCACATGCCGTCTGGACCATTGCAGAAGCCACCTTGCCCTAT
CAGGGTTGCCGTCTGCATCCACATCCGTCCCAACGATCTAGGGGATTACGAAGAGAGGAC
>internal_node9419
CGGCAAATAACCAGCTACGTCTCGGGGTCGAGTTGCATGATTAGCCATGCCTATCGGGGT
GATCCTATGCTAGACCAGTCGGCTAGGTCTGAGGCCATTTTTCGCGATTGCATCCGACCG
ACGACGCCAAGCAGTAGGTGTTCCGTCAATCTATGTGGCCGCCATCAATACCGGCAAGGG
TTTCCGCCTAACATGGTAGAAGGTGGTTCCCGTTATGATCTGGACCTATCCGCTCTTTTG
GCCATGTATTTCCTATGCGATTATTGCCATTGGTTTCTTTTCCCGGAAAGCGTGCGTAGA
GGTAGCACATTAGGCATGTGGATCTCCGACGTCGGACTGATGCGCTGCCCTTCGACAACC
GCAACCTACCCGAGCTCCTCAATGTGTATAGTGAAGGAACGTTTCCCTTCTTGTACTCCT
GCTCGGGACACTACCCTAGCTGGCGCGGTAAGTTCAATGGATGTCTGGCACTTAACCACG
GCGTACCCTAGGCTGAATTTGTGTTCGTCATGTCTAGCAGCAGTACGCCAATTATCGAAT
CTACCGTATAGGAGTCGCACATCTCCATGCTACTCTTGCGTGTGCAGGTTGGGAGTTAGA
CACCTGGTCAACCGGGACAGGGCAAATCAGGCGTCAATAAGTTCAGCGAGCGAATTCCGT
ATCGCCTCTTCTGTCAAGCGCCATGGTCTACGAGGGGTAATTGCGTTGGACAGCCATTGC
TACTTGTTAAATACGGACAACGGTAACCGTTTCTCTCGCAGGCCCGTATCCCGCCCCGGT
GAGTACGTACCGTATAAGCTCATCGCGGTTGATAGGCCTTTTATTCTGCTGCGCTTGAAC
CTAACCCCTATGCGGAGTATGGTGGCTGCTTTGTTTTATAAACGGGACTTCAGTGCATGT
CTCGCGAGATGCTCCAGGGGATACGAACGATATTTTAAACACCTTAAAGAAACCGTTGCG
TGCAGACGCAAATTGCCTCTGGTACTGCCTCGTCTAGGGACCGTAACCGGAAATAGTATG
GCATCCCTGACGAGGGCGGCACCTGTTAGCTCTAAGACTATGCTCCATTCCTATCTATGT
GTTGGCGGATTACACCGGTCACATGCAGTCTGGACCATTGCAGAAGCCACCTTGCCCTAT
CAGGGGTGCCGTCTGCATCCAAATCCTCCGCAACGATCTAGGGGATTACGAAGAGAGCAC
>internal_node9418
CGGCAAATAACCAGCTACGTCTCGGGGTCGAGTTGCATGATTAGCCATGCCTATCGGGGT
GATCCTATGCTAGACCAGTCGGCTAGGTCTGAGGCCATTTTTCGCGATTGCATCCGACCG
ACGACGCCAAGCAGTAGGTGTTCCGTCAATCTATGTGGCCGCCATCAATACCGGCAAGGG
TTTCCGCCTAACATGGTAGAAGGTGGTTCCCGTTATGATCTGGACCTATCCGCTCTTTTG
GCCATGTATTTCCTATGCGATTATTGCCATTGGTTTCTTTTCCCGGAAAGCGTGCGTAGA
GGTAGCACATTAGGCATGTGGATCTCCGACGTCGGACTGATGCGCTGCCCTTCGACAACC
GCAACCTACCCGAGCTCCTCAATGTGTATAGTGAAGGAACGTTTCCCTGCTTGTACTCCT
GCTCGGGACACTACCCTAGCAGGCGCGGTAAGTTCAATGGATGTCTGGCACTTAACCACG
GCGTACCCTAGGCTGAATTTGTGTTCGTCATGTCTAGCAGCAGTACGCCAATTATCGAAT
CTACCGTATAGGAGTCGCACATCTCCATGCTACTCTTGCGTGTGCAGGTTGGGAGTTAGA
CACCTGGTCAACCGGGACAGGGCAAATCAGGCGTCAATAAGTTCAGCGAGCGAATTCCGT
ATCGCCTCTTCTGTCAAGCGCCATGGTCTACGAGGGGTAATTGCGTTGGACAGCCATTGC
TACTTGTTAAATACGGACAACGGTAACCGTTTCTCTCGCAGGCCCGTATCCCGCCCCGGT
GAGTACGTACCGTATAAGCTCATCGCGGTTGATAGGCCTTTTATTCTGCTGCGCTTGAAC
CTAACCCCTATGCGGAGTATGGTGGCTGCTTTGTTTTATAAACGGGACTTCAGTGCATGT
CTCGCGAGATGCTCCAGGGGATACGAACGATATTTTAAACACCTTAAAGAAACCGTTGCG
TGCAGACGCAAATTGCCTCTGGTTCTGCCTCGTCTAGGGACCGTAACCGGAAATAGTATG
GCATCCCTGACGAGGGCGGCACCTGTTAGCTCTAAGACTATGCTCCATTCCTATCTATGT
GTTGGCGGATTACACCGGTCACATGCAGTCTGGACCACTGCAGAAGCCACCTTGCCCTAT
CAGGGGTGCCGTCTGCATCCAAATCCTCCGCAACGATCTAGGGGATTACGAAGAGAGCAC
>internal_node9417
CGGCAAATAACCAGCTACGTCTCGGGGTCGAGTTGCATGATTAGCCATGCCTATCGGGGT
GATCCAATGCTAGACCAGTCGGCTAGGTCTGAGGCCATTTTTCGCGATTGCATCCGACCG
ACGACGCCAAGCAGTAGGTGTTCCGTCAATCTATGTGGCCGCCATCAATACCGGCAAGGG
TTTCCGCCTAACATGGTAGAAGGTGGTTCCCGTTATGATCTGGACCTATCCGCTCTTTTG
GCCATGTATTTCCTATGCGATTATTGCCATTGGTTTCTTTTCCCGGAAAGCGTGCGTAGA
GGTAGCACATTAGGCATGTGGATCTCCGACGTCGGACTGATGCGCTGCCCTTCGACAACC
GCAACCTACCCGAGCTCCTCAATGTGTATAGTGAAGGAACGTTTCCCTGCTTGTACTCCT
GCTCGGGACACTACCCTAGCAGGCGCGGTAAGTTCAATGGATGTCTGGCACTTAACCACG
GCGTACCCTAGGCTGAATTTGTGTTCGTCATGTCTAGCAGCAGTACGCCAATTATCGAAT
CTACCGTATAGGAGTCGCACATCTCCATGCTACTCTTGCGTGTGCAGGTTGGGAGTTAGA
CACCTGGTCAACCGTGACAGGGCAAATCAGGCGTCAATAAGTTCAGCGAGCGAATTCCGT
ATCGCCTCTTCTGTCAAGCGCCATGGTCTACGAGGGGTAATTCCGTTGGACAGCCATTGC
TACTTGTTAAATACGGACAACGGTAACCGTTTCTCTCGCAGGCCCGTATCCCGCCCCCGT
GAGTACGTACCGTATAAGCTCATCGCGGTTGATAGGCCTTTTATTCTGCTGCGCTTGAAC
CTAACCCCTATGCGGAGTATGGTGGCTGCTTTGTTTTATAAACGGGACTTCAGTGCATGT
CTCGCGAGATGCTCCAGGGGATACGAACGATATTTTAAACACCTTAAAGAAACCGTTGCG
TGCAGACGCAAATTGCCTCTGGTTCTGCCTCGTCTAGGGACCGTAACCGGAAATAGTATG
GCATCCCTGACGAGGGCGGCACCTGTTAGCTCTAAGACTATGCTCCATTCCTATCTATGT
GTTGGCGGATTACACCGGTCACATGCAGTCTGGACCACTGCAGAAGCCACCTTGCCCTAT
CAGGGGTGCCGTCTGCATCCAAATCCTCCGCAACGATCTAGGGGATTACGAAGAGAGCAC
>internal_node9416
CGGCAAATAACCAGCTACGTCTCGGGGTCGAGTTGCATGATTAGCCATGCCTATCGGGGT
GATCCAATGCTAGACCAGTCGGCTAGGTCTGAGGCCATTTTTCGCGATTGCATCCGACCG
ACGACGCCAAGCACTAGGTGTTCCGTCAATCTATGTGTCCGCCATCAATACCGGCAAGGG
TTTCCGCCTAACATGGTAGAAGGTGGTTCCCGTTATGATCTGGACCTATCCGCTCTTTTG
GCCATGTATTTCCTATGCGATTATTGCCATTGGTTTCTTTTCCCGGAAAGCGTGCGTAGA
GGTAGCACATTAGGCATGTGGATCTCCGACGTCGGACTGATGCGCTGCCCTTCGACAACC
GCAACCTACCCGAGCTCCTCAATGTGTATAGTGAAGGAACGTTTCCCTGCTTGTACTCCT
GCTCGGGACACTACCCTAGCAGGCGCGGTAAGTTCAATGGATGTCTGGCACTTAACCACG
GCGTACCCTAGGCTGAATTTGTGTTCGTCATGTCTAGCAGCAGTACGCCAATTATCGAAT
CTACCGTATAGGAGTCGCACATCTCCATGCTACTCTTGCGTGTGCAGGTTGGGAGTTAGG
CACCTGGTCAACCGTGACAGGGCAAATCAGGCGTCAATAAGTTCAGCGAGCGAATTCCGT
ATCGCCTCTTCTGTCAAGCGCCATGGTCTACGAGGGGTAATTCCGTTGGACAGCCATTGC
TACTTGTTAAATACGGACAACGGTAACCGTTTCTCTCGCAGGCCCGTATCCCGCCCCCGT
GAGTACGTACCGTATAAGCTCATCGCGGTTGATAGGCCTTTTATTCTGCTGCGCTTGAAC
CTAACCCCTATGCGGAGTATGGTGGCTGCTTTGTTTTATAAACGGGACTTCAGTGCATGT
CTCGCGAGATGCTCCAGGGGATACGAACGATATTTTAAACACCTTAAAGAAACCGTTGCG
TGCAGACGCAAATTGCCTCTGGTTCTGCCTCGTCTAGGGACCGTAACCGGAAATAGTATG
GCATCCCTGACGAGGGCGGCACCTGTTAGCTCTAAGACTATGCTCCATTCCTATCTATGT
GTTGGCGGATTACACCGGTCACATGCAGTCTGGACCACTGCAGAAGCCACCTTGCCCTAT
CAGGGGTGCCGTCTGCATCCAAATCCTCCGCAACGATCTAGGGGATTACGAAGAGAGCAC
>internal_node9415
CGGCAAATAACCAGCTACGTCTCGGGGTCGAGTTGCATGATTAGCCATGCCTATCGGGGT
GATCCAATGCTAGACCAGTCGGCTAGGTCTGAGGCCATTTTTCGCGATTGCATCCGACCG
ACGACGCCAAGCAGTAGGTGTTCCGTCAATCTATGTGGCCGCCATCAATACCGGCAAGGG
TTTCCGCCTAACATGGTAGAAGGTGGTTCCCGTTATGATCTGGACCTATCCGCTCTTTTG
GCCATGTATTTCCTATGCGATTATTGCCATTGGTTTCTTTTCCCGGAAAGCGTGCGTAGA
GGTAGCACATTAGGCATGTGGATCTCCGACGTCGGACTGATGCGCTGCCCTTCGACAACC
GCAACCTACCCGAGCTCCTCAATGTGTATAGTGAAGGAACGTTTCCCTGCTTGTACTCCT
GCTCGGGACACTACCCTAGCAGGCGCGGTAAGTTCAATGGATGTCTGGCACTTAACCACG
GCGTACCCTAGGCTGAATTTGTGTTCGTCATGTCTAGCAGCAGTACGCCAATTATCGAAT
CTACCGTATAGGAGTCGCACATCTCCATGCTACTCCTGCGTGTGCAGGTTGGGAGTTAGA
CACCTGGTCAACCGTGACAGGGCAAATCAGGCGTCAATAAGTTCAGCGAGCGAATTCCGT
ATCGCCTCTTCTGTCAAGCGCCATGGTCTACGAGGGGTAATTCCGTTGGACAGCCATTGC
TACTTGTTAAATACGGACAACGGTAACCGTTTCTCTCGCAGGCCCGTATCCCGCCCCCGT
GAGTACGTACCGTATAAGCTCATCGCGGTTGATAGGCCTTTTATTCTGCTGCGCTTTAAC
CTAACCCCTATGCGGAGTATGGTGGCTGCTTTGTTTTATAAACGGGACTTCAGTGCATGT
CTCGCGAGATGCTCCAGGGGATACGAACGATATTTTATACACCTTAAAGAAACCGTTGCG
TGCAGACGCAAATTGCCTCTGGTTCTGCCTCGTCTAGGGACCGTAACCGGAAATAGTATG
GCATCCCTGACGAGGGCGGCACCTGTTAGCTCTAAGACTATGCTCCATTCCTATCTATGT
GTTGGCGGATTACACCGGTCACATGCAGTCTGGACCACTGCAGAAGCCACCTTACCCTAT
CAGGGGTGCCGTCTGCATCCAAATCCTCCGCAACGATCTAGGGGATTACGAAGAGAGCAC
>internal_node9414
CGGCAAATAACCAGCTACGTCTCGGGGTCGAGTTGCATGATTAGCCATGCCTATCGGGGT
GATCCTATGCTAGACCAGTCGGCTAGGTCTGAGGCCATTTTTCGCGATTGCATCCGACCG
ACGACGCCAAGCAGTAGGTGTTCCGTCAATCTATGTGGCCGCCATCAATACCGGCAAGGG
TTTCCGCCTAACATGGTAGAAGGTGGTTCCCGTTATGATCTGGACCTATCCGCTCTTTTG
GCCATGTATTTCCTATGCGATTATTGCCATTGGTTTCTTTTCCCGGAAAGCGTGCGTAGA
GGTAGCACATTAGGCATGTGGATCTCCGACGTCGGACTGATGCGCTGCCCTTCGACAACC
GCAACCTACCCGAGCTCCTCAATGTGTATAGTGAAGGAACGTTTCCCTGCTTGTACTCCT
GCTCGGGACACTACCCTAGCAGGCGCGGTAAGTTCAATGGATGTCTGGCACTTAACCACG
GCGTACCCTAGGCTGAATTTGTGTTCGTCATGTCTAGCAGCAGTACGCCAATTATCGAAT
CTACCGTATAGGAGTCGCACATCTCCATGCTACTCTTGCGTGTGCAGGTTGGGAGTTAGA
CACCTGGTCAACCGGGACAGGGCAAATCAGGCGTCAATAAGTTCAGCGAGCGAATTCCGT
ATCGCCTCTTCTGTCAAGCGCCATGGTCTACGAGGGGTAATTGCGTTGGACAGCCATTGC
TACTTGTTAAATACGGACAACGGTAACCGTTTCTCTCGCAGGCCCGTATCCCGCCCCGGT
GAGTACGTACCGTATAAGCTCATCGCGGTTGATAGGCCTTTTATTCTGCTGCGCTTGAAC
CTAACCCCTATGCGGAGTATGGTGGCTGCTTTGTTTTATAAACGGGACTTCAGTGCATGT
CTCGCGAGATGCTCCAGGGGATACGAACGATATTTTAAACACCTTAAAGAAACCGTTGCG
TGCAGACGCAAATTGCCTCTGGTTCTGCCTCGTCTAGGGACCGTAACCGGAAATAGTATG
GCATCCCTGACGAGGGCGGCACCTGTTAGCTCTAAGACTATGCTCCATTCCTATCTATGT
GTTGGCGGATTACACCGGTCACATGCAGTCTGGACCACTGCAGAAGCCACCTTGCCCTAT
CAGGGGTGCCGTCTGCATCCAAATCCTCCGCAACGATCTAGGGGATTACGAAGAGAGCAC
>internal_node9413
CGGCAAATAACCAGCTACGTCTCGGGGTCGAGTTGCATGATTAGCCATGCCTATCGGGGT
GATCCTATGCTAGACCAGTCGGCTAGGTCTGAGGCCATTTTTCGCGATTGCATCCGACCG
ACGACGCCAAGCAGTAGGTGTTCTGTCAATCTATGTGGCCGCCATCAATACCGGCAAGGG
TTTCCGCCTAACATGGTAGAAGGTGGTTCCCGTTATGATCTGGACCTATCAGCTCTTTTG
GCCATGTATTTCCTTTGCGATTATTGCCATTGGTTTCTTTTCCCGGAAAGCGTGCGTAGA
GGTAGCACATTAGGCATGTGGATCTCCGACGTCGGACTGATGCGCTGCCCTTCGACAACC
GCAACCTACCCGAGCTCCTCAATGTGTATAGTGAAGGAACGTTTCCCTGCTTGTACTCCT
GCTCGGGACACTACCCTAGCAGGCGCGGTAAGTTCAATGGATGTCTGGCACTTAACCACG
GCGTACCCTAGGCTGAATTTGGGTTCGTCATGTCTAGCAGCAGTACGCCAATTATCGAAT
CTACCGTATAGGAGTCGCACATCTCCATGCTACTCTTGCGTGTGCAGGTTGGGAGTTAGA
CACCTGGTCAACCGGGACAGGGCAAATCAGGCGTCAATAAGTTCAGCGAGCGAATTCCGT
ATCGCCTCTTCTGTCAAGCGCCATGGTCTACGAGGGGTAATTGCGTTGGACAGCCATTGC
TACTTGTTAAATACGGACAACGGTAACCGTTTCTCTCGCAGGCCCGTATCCCGCCCCGGT
GAGTACGTACCGTATAAGCTCATCGCGGTTGATAGGCCTTTTATTCTGCTGCGCTTGAAC
CTAACCCCTATGCGGAGTATGGTGGCTGCTTTGTTTTATAAACGGGACTTCAGTGCATGT
CTCGCGAGATGCTCCAGGGGATACGAACGATATTTTAAACACCTTAAAGAAACCGTTGCG
TGCAGACGCAAATTGCCTGTGGTTCTGCCTCGTCTAGGGACCGTAACCGGAAATAGTATG
GCATCCCTGACGAGGGCGGCACCTGTTAGCTCTAAGACTATGCTCCATTCCTATCTATGT
GTTGGCGGATTACACCGGTCACATGCAGTCTGGACCACTGCAGAAGCCACCTTGCCCTAT
CAGGGGTGCCGTCTGCATCCAAATCCTCCGCAACGATCTAGGGGATTACGAAGAGAGCAC
>internal_node9412
CGGCAAATAACCAGCTACGTCTCGGGGTCGAGTTGCATGATTAGCCATGCCTATCGGGGT
GATCCTATGCTAGACCAGTCGGCTAGGTCTGAGGCCATTTTTCGCGATTGCATCCGACCG
ACGACGCCAAGCAGTAGGTGTTCCGTCAATCTGTGTGGCCGCCATCAATACCGGCAAGGG
TTTCCGCCTAACATGGTAGAAGGTGGTTCCCGTTATGATCTGGACCTATCCGCTCTTTTG
GCCATGTATTTCCTATGCGATTATTGCCATTGGTTTCTTTTCCCGGAAAGCGTGCGTAGA
GGTAGCACATTAGGCATGTGGATCTCCGACGTCGGACTGATGCGCTGCCCGTCGACAACC
GCAACCTACCCGAGCTCCTCAATGTGTATAGTGAAGGAACGTTTCCCTGCTTGTACTCCT
GCTCGGGACACTACCCTAGCAGGCGCGGTAAGTTCAATGGATGTCTGGCACTTAACCACG
GCGTACCCTAGGCTGAATTTGTGTTCGTCATGTCTAGCAGCAGTACGCCAATTATCGAAT
CTACCGTATAGGAGTCGCACATCTCCATGCTACTCTTGCGTGTGCAGGTTGGGAGTTAGA
CACCTGGTCAACCTGGACAGGGCAAATCAGGCGTCAATAAGTTCAGCGAGCGAATTCCGT
ATCGCCTCTTCTGTCAAGCGCCATGGTCTACGAGGGGTAATTGCGTTGGACAGCCATTGC
TACTTGTTAAATACGGACAACGGTAACCGTTTCTCTCGCAGGCCCGTATCCCGCCCCGGT
GAGTACGTACCGTATAAGCTCATCGCGGTTGATAGGCCTTTTATTCTGCTGCGCTTGATC
CTAACCCCTATGCGGAGTATGGTGGCTGCTTTGTTTTATAAACGGGACTTCAGTGCATGT
CTCGCGAGATGCTCCACGGGATACGAACGATATTTTAAACACCTTAAAGAAACCGTTGCG
TGCAGACGCAAATTGCCTCTGGTTCTGCCTCGTCTAGGGACCGTAACCGGAAATAGTATG
GCATCCCTGACCAGGGCGGCACCTGTTAGCTCTAAGACTATGCTCCATTCCTATCTATGT
GTTGGCGGATTACACCGGTCACATGCAGTCTGGACCACTGCAGAAGCCACCTTGCCCTAT
CAGGGGTGCCGTCTGCATCCAAATCCTCCGCAACGATCTAGGGGATTACGAAGGGAGCAC
>internal_node9411
CGGCAAATAACCAGCTACGTCTCGGGGTCGAGTTGCATGATTAGCCATGCCTATCGGGGT
GATCCTATGCTAGACCAGTCGGCTAGGTCTGAGGCCATTTTTCGCGATTGCATCCGACCG
ACGACGCCAAGCAGTAGGTGTTCCGTCAATCTATGTGGCCGCCATCAATACCGGCAAGGG
TTTCCGCCTAACACGGTAGAAGGTGGTTCCCGTTATGATCTGGACCTATCCGCTCTTTTG
GCCATGTATTTCCTATGCGATTATTGCCATTGGTTTCTTTTCCCGGAAAGCGTGCGTAGA
GGTAGCACATTAGGCATGTGGATCTCCGACGTCGGACTGATGCGCTGCCCTTCGACAACC
GCAACCTACCCGAGCTCCTCAATGTGTATAGTGAAGGAACGTTTCCCTTCTTGTACTCCT
GCTCGGGACACTACCCTAGCTGGCGCGGTAAGTTCAATGGATGTCTGGCACTTAACCACG
GCGTACCCTAGGCTGAATTTGTGTTCGTCATGTCTAGCAGCAGTACGCCAATTATCGAAT
CTACCGTATAGGAGTCGCACATCTCCATGCTACTCTTGCGTGTGCACGTTGGGAGTGAGA
CACCTGGTCAACCGGGACAGGGCAAATCAGGCGTCAATAAGTTCAGCGAGCGAATTCCGT
ATCGCCTCTTCTGTCAAGCGCCATGGTCTACGAGGGGTAATTGCGTTGGACAGCCATTGC
TACTTGTTAAATACGGACAACGGTAACCGTTTCTCTCGCAGGGCCGTATCCCGCCCCGGT
GAGTACGTACCGTATAAGCTCATCGCGGTTGATAGGCCTTTTATTCTGCTGCGCTTGAAC
CTAACCCCTATGCGGAGTATGGTGGCTGCTTTGTTTTATAAACGGGACTTCAGTGCATGT
CTCGCGAGATGCTCCAGGGGATACGAACGATATTTTAAACACCTTAAAGAAACCGTTGCG
TGCAGACGCAAATTGCCTCTGGTACTGCCTCGTCTAGGGACCGTAACCGGAAATAGTATG
GCATCCCTGACGAGGGCGGCACCTGTTAGCTCTAAGACTATGCTCCATTGCTATCTATGT
GTTGGCGGATTACACCGGTCACATGCAGTCTGGACCATTGCAGAAGCCACCTTGCCCTAT
CAGGGGTGCCGTCTGCATCCAAATCCTCCGCAACGATCTAGGGGATTACGAAGAGAGCAC
>internal_node9410
CGGCAAATAACCAGCTACGTCTCGGGGTCGAGTTGCATGATTAGCCATGCCTATCGGGGT
GATCCTATGCTAGACCAGTCGGCTAGGTCTGAGGCCATTTTTCGCGATTGCATCCGACCG
ACGACGCCAAGCAGTAGGTGTTCCGTCAATCTATGTGGCCGCCATCAATACCGGCAAGGG
TTTCCGCCTAACACGGTAGAAGGTGGTTCCCGTTATGATCTGGACCTATCCGCTCTTTTG
GCCATGTATTTCCTATGCGATTATTGCCATTGGTTTCTTTTCCCGGAAAGCGTGCGTAGA
GGTAGCACATTAGGCATGTGGATCTCCGACGTCGGACTGATGCGCTGCCCTTCGACAACC
GCAACCTACCCGAGCTCCTCAATGTGTATAGTGAAGGAACGTTTCCCTTCTTGTACTCCT
GCTCGGGACACTACCCTAGCTGGCGCGGTAAGTTCAATGGATGTCTGGCACTTAACCACG
GCGTACCCTAGGCTGAATTTGTGTTCGTCATGTCTAGCAGCAGTACGGCAATTATCGAAT
CTACCGTATAGGAGTCGCACATCTCCATGCTACTCTTGCGTGTGCACGTTGGGAGTGAGA
CACCTGGTCAACCGGGACAGGGCAAATCAGGCGTCAATAAGTTCAGCGAGCGAATTCCGT
ATCGCCTCTTCTGTCAAGCGCCATGGTCTACGAGGGGTAATTGCGTTGGACAGCCATTGC
TACTTGTTAAATACGGACAACGGTAACCGTTTCTCTCGCAGGGCCGTATCCCGCCCCGGT
GAGTACGTACCGTATAAGCTCATCGCGGTTGATAGGCCTTTTATTCTGCTGCGCTTGAAC
CTAACCCCTATGCGGAGTATGGTGGCTGCTTTGTGTTATAAACGGGACTTCAGTGCATGT
CTCGCGAGATGCTCCAGGGGATACGAACGATATTTTAAACACCTTAAAGAAACCGTTGCG
TGCAGACGCAAATTGCCTCTGGTACTGCCTCGTCTAGGGACCGTAACCGGAAATAGTATG
GCATCCCTGACGAGGGCGGCACCTGTTAGCTCTAAGACTATGCTCCATTGCTATCTATGT
GTTGGCGGATTACACCGGTCACATGCAGTCTGGACCATTGCAGAAGCCACCTTGCCCTAT
CAGGGGTGCCGTCTGCATCCAAATCCTCCGCAACGATCTAGGGGATTACGAAGAGAGCAC
>t16096
CGGCACATAACCAGCTACCACTCGGGGTCGAGTTGCATGATTAGCCCTGCCTATCGGGAT
GATCCTATGCTAGCCCAGTCGGCTAGTTCTGAGGCCATTTTTCGCGATTGCATCCGAGCG
GTGACGCCAAGCAGTAGTTCTTCCGTCAACCTATGTGGCCGCCATCAATACTGGCAAGGG
TTTCCGCCTACCATTGTAGAAGGTGGTTCCCGTTATGACGTAGACCTCTCCGCTCTTTTG
GCCACGTATATCCTATATGATTATTGCCATTGGTTTATTCTTCCGGAATGCGTGCGAAGA
GGTCGCACATTAGGCATCCGGATCTCCGACGTTGGACTGATGCGGTGGCCTTCGACAACC
GCAACCTACCCGAGCTCCTCAATTTGCATAGTGAAGGAACGCTTCCCATCCTGTACTCCT
GCTCGGGAGACTACCGTAGCTGGCGCGGTAAGTTCAATGGATGTCTGGCCCTTAACTACG
GCGTATCCTAGGCTGAATTTGTGTTCGTCATGTCTAGGAGCAGTACGCCAATTATCGAAT
CTACCGCATAGGAGTCGCACATCTCCATGCTATTCTTGCGTGTGCAGGTTGGGAGTTAGA
CACCTGGTCTTCGGGGACAGGGTAAGTCAGGCGTCAATAAGTTCAGCTTGCGAATTCCCT
ATCGTCTCTTCTGTCAAGCTCCATGGACTACGAGGGGTAATTGCGTTGGACAGCCATCGC
TACTTGTTAAATACGGACAACGGTAACCGTTTCTCTCGCGGGCCCGTATCCTGCCCCGGT
GAGTACGTACCGTATAAGCTCATCGCGGTTCATAGGCCTATTATGCTGCTGCGCATGAAC
CTAACTCCTATGCGGAGTATGGTGGCTGCTCTGTTTTATAAACGGGACTTCAGTGCATGT
CTCGCGAGATGCTCCAGGGGATATGAACGATATTATAAACACCTTAGAGAAACCGTTGCG
TGCAGACGGAAATTGCCCTTGGTACTGCCTCGTCTAGGGACCGTAACCGGCAATAGTATG
GCCTCCCTGACGAGGGCGGCACTTGTTAGCTCTAAGACTATGCTCCATTCCTATCTATGT
GTTAGTGGATTACACCGGTCACACGCAGTCTGGACCATTGCGGAAGCCACCTTGCCCTAT
CAGGGTTGCCGTCTGCATCCAAATCCGTATCAACGATCTAGGGGATTACGAAGCGAGCAC
>t16097
CGGCACATAACCGGCTACCACTCGGGGTCGAGTTGCATGATTAGCCCTGCCTATCGGGAT
GATCCTATGATAGACCAGTCGGCTAGTTCTGAGGCCATTTTTCGGGATTGCATCCGAGCG
GCGACGCCAAGCAGTAGTTCTTCCGTCAACCTACGTGGGCGCCATCAATACTGGCAAGGG
TTTCCGCCTACCATTGTAGAAGGTGGTTCCCGTTATGACCTGGACCTCTCCGCTCTTTTG
GCCATGTATATGCTATATGATTATTGCCATTGGTTTATTCTTCCGGTATGCGTGCGTAGA
GGTCGCTCATTAGGCATCCGGATCTCCGACGTCGGACTGATGCGGTGGCCTTCGACAACC
GCAACCTACCCGAGCTCCTCAATTTGCATAGTGAAGGAACGCTTCCCTTCCTGTACTACT
GCTCGGGAGACTACCCTAGCTGGCGCGGTAAGTTCAATGGATGTCTGGCCCTTAACCACG
GCATATCCTAGGCTGAATTTGTGTTCGTCATGTCTAGGAGCAGTACGCCAATTATCGAAT
CTACCGTATAGGAGTCGCACATCTCCATGCTATTCTTGCGTGTGCAGGCTGGGAGTTAGA
CACGTGGTCATGGGGGACTGGGTAAATCAGGCGTCAATAAGTTTAGCTAGCGAATTCCCT
ATCGTCTCTTCTGTCAAGCTCCATGGACTACGAGGGGTAATTGCGTTGGTCAGCCATCGC
TACTTGTTAAATACGGACAACGGTAAACGTTTCTCTCGCGGGCCCGTATCCTGCCCCGGT
GAGTACGTACCGTATAAGCTCATCGCGGTTCATAGGCCTATTATGCTGCTGCGCTTGAAC
CTAACTCCTATGCGGAGTATGGTGGCTGCTCTGTTTTATAAATGGGACTTCAGTGCATGT
CTCGCGAGATGCTCCATGGGATACGAACGATACTATATACACCTTAGAGAAACCGTTGCG
TGCAGCCGGAAATTGCCCTTGGTACTGCCTCGTCTAGGGACCGTAACCGGCAATAGTATG
GCATCCCTGACGAGGGCGGCACTTGTTCGCTCTAAGACTATGCTCCATTCCTATCTATGT
GTTAGTGGATTACACCGGTCACACGCAGTATGGACCATTGCAGAAGCCACCTTGCCCTAT
CAGGGTTGCCGTCTGCATCCAAATCCGTCGCAACGATCTAGGGGAGTACGAAGCGAGCAC
>t16094
CGGCACATAACCAGCTACCACTCGGGGTCGAGTTGCATGATTAGCCCTGCCTATCGGGAT
GATCCTATGCTAGACCAGTCGGCTAGTTCTGAGGCCATTTTTCGCGATTGCATCCGAGCG
GTGACGCCAAGCAGTAGTTCTTCCGTCAACCTATGTGGCCGCCATCAATACTGGCAAGGG
TTTCCGCCTACCATTGTAGAAGGTGGTTCCCGTTATGACCTAGACCTCTCCGCTCTTTTG
GCCACGTATATCCTATATGATTATTGCCATTGGTTTATTCTTCCGGAATGCGTGCGAAGA
GGTCGCACATTAGGCATCCGGATCTCCGACGTCGGACTGATGCGGTGGCCTTCGACAACC
GCAACCTACCCGAGCTCCTCAATTTGCATAGTGAAGGAACGCTTCCCATCCTGTACTCCT
GCTCGGGAGACTACCGTAGCTGGTGCGGTAAGTTCAATGGATGTCTGGCCCTTAACTACG
GCGTATCCTAGGCTGAATTTGTGTTCGTCATGTCTAGGACCAGTACGCCAATTATCGAAT
CTGCCGCATAGGAGTCGCACATCTCCATGCTATTCTTGCGTGTGCAGGTTGGGAGTTAGA
CACCTGGTCTTCGTGGACAGGGTAAATCAGGCGTCCATAAGTTCAGCTTGCGCATTCCCT
ATCGTCTCTTCTGTCAAGCTCCATGGACTACGAGGGGTAATTGAGTTGGACAGCCATCGC
TACTTGTTAAATACGGACAACGGTAACCGTTTCTCTCGAGGGCCCGTATCCTGCCCCGGT
GAGTACGTACCGTATAAGCTCATCGCGGTTCATAGGCCTATTATGCTGCTGCGCATGAAC
CTAACTCCTATGCGGAGTATGGTGGCTGCTCTGTTTTATAAACGGGACTTCAGTGCATGT
CTCGCGAGATGCTCCAGGGGATATGAACGATATTATAAACACCTTAGAGAAACCGTTGCG
TGCAGACGGAAATTGCCCTTGGTACTGCCTCGTCTAGGGACCGTAACCGGCAATAGTATG
GCTTCCCTGACGAGGGCGGCACTTGTTAGCTCTAAGACTATGCTCCATTCCTATCTATGT
GTTAGTGGATTACACCGCTCATACGCAGTCTGGGCCATTGCAGAAGCCACCTTGCCCTAT
CAGGGTTGCCGTCTGCATCCAAATCCGTCTCAACGATCTAGGGGATTACGAAGCGAGCAC
>t16095
CGGCACATAACCAGCTACCACTCGGGGTCGAGTTGCATGATTAGCCCTGCCTATCGGGAT
GATCCTATGCTAGACCAGTCGGCTAGTTCTGAGGCCATTTTTCGCGATTGCATCCGAGCG
GTGACGCCAAGCAGTAGTTCTTCCGTCAACCTATGTGGCCGCCATCAATACTGGCAAGGG
TTTCCGCCTACCATTGTAGAAGGTGGTTCCCGTTATGACGTAGACCTCTCCGCTCTTTTG
GCCACGTATATCCTATATGATTATTGCCATTGGTTTATTCTTCCGGATTGCGTGCGAAGA
GGTCGCACATTAGGCATCCGGATCTCCGACGTCGGACTGATGCGGTGGCCTTCGACAACC
GCAACCTACCCGAGCTCCTCAATTTGCATAGTGAAGGAACGCTTCCCATCCTGTACTCCT
GCTCGGGAGACTACCGTAGCTGGCGCGGTAAGTTCAATGGATGTCTGGCCCTTAACTACG
GCGTATCCTAGGCTGAATTTGTGTTCGTCATGTCTAGGAGCAGTACGCCAATTATCGAAT
CTACCGCATAGGAGTCGCACATCTCCATGCTATTCTTGCGTGTGCAGGTTGGGAGTTAGA
CACCTGGTCTTCGGGGACAGGGTAAATCAGGCGTCAATAAGTTCAGCTTGCGAATTCCCT
ATCGTCTCTTCTGTCAAGCTCCATGGACTACGAGGGGTAATTGCGTTGGACAGCCATCGC
TACTTGTTAAATACTGACAACGGTAACCGTTTCTCTCGCGGGCCCGTATCCTGCCCCGGT
GAGTACGTACCGTATAAGCTCATCGCGGTTCATAGGCCTATTATGCTGCTGCGCATGAAC
CTAACTCCTATGAGGAGTATGGTGGCTGCTCTGTTTTATAAACGGGACTTCAGTGCATGT
CTCGCGAGATGCTCCAGGGGATATGAACGATATTATAAACACCTTAGCGAAACCGTTGCG
TGCAGACGTAAATTGCCCTTGGTACTGCCTCGTCTAGGGACCGTAACCGGCAATAGTATG
GCTTCCCTGACGAGGGCGGCACTTGTTAGCTCTAACACTATGCTCCATTCCTATCTATGT
GCTAGTGGATTACACCGGTCACACGCAGTCTGGACCATTGCGGAAGCCACCTTGCCCTAT
CAGGGTTGCCGTCTGCATCCAAATCCGTCTCAACGATCTAGGGGATTACGAAGCGAGCAC
>t16092
CGTCACATAACCAGCTACCACTCGGGGTCGAGTTGCATGATTAGCCCTGCCTATCGGGAT
GATCCTATGCTAGACCAGTCGGCTAGTTCTGACGCCATTTTTCGCGATTGCATCCGAGCG
GTGACGCCAAGCAGTAGTTCTTCCGTCAACCTATGTGGCCGCCATCAATACTGGCAAGGG
TTTCCGCCTACCATTGTAGAAGGTGGTTCCCGTTATGACCTAGACCTCTCCGCTCTTTTG
GCCACGTATATCCTATATGATTATTGTCATTGGTTTATTCTTCCGGAATGCGTGCGAAGA
GGTCGCACATTAGGCATCCGGAGCTCCGACGTCGGACTGATGCGGTGGCCTTCGACAACC
GCAACCTACCCGAGCTCCTCAATTTGCATAGTGAAGGATCGCTTCCCATCCTGTACTCCT
GCTCGGGAGACTACCCTAGCTGGCGCGGAAAGTTCAATGGATGTCTGGCCCTTAACCACG
GCGTATCCTAGGCTGAATTTGTGTTCGTCATGTCTAGAAGCAGTACGCCAATTATCGATT
CTCCCGCATAGGAGTCGCACATCTCCATGCTATTCTTGCGTGTGCAGGTTGGGAGTTAGA
CACCTGGTCTTCGGGGACATGGTAAATCAGGCGTCAATAAGTTCAGATTGCGAATTCCCT
ATCGTCTCTTCTGTCAAGCTCCATGGACTACGAGGGGTAATTGCGTTGGACAGCCATCGC
TACTTGTTAAATACGGACAACTGTAACCGTTTCTCTCGCGGGCCCGTATCCTGCCCCGGT
GAGTACGTACCGTATAAGCTCATCGCGGTTCATAGGCCTATTATGCTGCTGCGCATGAAC
CTAACTCCTATGCGGAGTATGGTGGCTGCTCTGTTTTATAAACGGGACTTCAGTGCATGT
CTCGCGAGATCCTCCAGGGGATATGAACGATATTATAAACACCTTAGAGAAACCGTTGCG
TGCAGACGGAAATTGCCCTTGGTACTGCCTCGTCTAGGGACCGTAACGGGCAATAGTATG
GCTTCCCTGACGAGGGCGGCACTTCTTAGCTCTAAGACTATGCTCCATTCCTATCTATGT
GTTAGTGGATTACACCGGTCACACGCAGTCTGGACCATTGCTGAACCCACCTTGCCCTAT
CAGGGTTGCCGTCTGCATCCAAATCCGTCTCAACGATCTAGGGGATTACGAAGCGAGCAC
>t16093
CGGCACATAACCAGCTACCACTCGGGGTCGAGTTGCATGATTAGCCCTGCCTATCGGGAT
GATCCTATGCTCGACCAGTCGGCTAGTTCTGAGGCCATTTTTCGCGATTGCATCCGAGCG
GTGACGCCAAGCAGTAGTTCTTCCGTCAACCTATGTGGCCGCCATCAATACTGGCAAGGG
TTTCCGCCTACCATTGTAGAAGGTGGTTCCCGTTATGACCTAGACCTCTCCGCTCTTTTG
GCCACGTATATACTATATGATTATTGCCATTGGTTTATTCTTCCGGAATGCGTGCGAAGA
GGTCGCACATTGGGCATCCGGATCTCCGACGTCGGACTGATGCGGTGGCCTTCGACAACC
GCAACCTACCCGAGCTCCTCAATTTGCATAGTGAAGGAACGCTTCCCATCCTGTACTCCT
GCTCGGGAGACTACCGTAGCTGGTGCGGTAAGTTCAATGGATGTCTGGCCCTTAACTACG
GCGTATCCTAGGCTGAATTTGTGTTCGTCATGTCTAGGACCAGTACGCCAATTATCGAAT
CTACCGCATAGGAGTCGCACATCTCCATGCTATTCTTGCGTGTGCAGGTTGGGAGTTAGA
CACCTGGTCTTCGTGGACAGGGTAAATCAGGCGTCAATAAGTTCAGCTTGCGCATTCCCT
ATCGTCTCTTCTGTCAAGCTCCGTGGACTACGAGGGGTAATTGCGTTGGACAGCCATCGC
TACTTGTTAAATACGGACAACGGTAACCGTTTCTCTCGCGGGCCCGTATCCTGCCCCGGT
GAGTACGTACCGTATAAGCTCATCGCGGTTCATAGGCCTATTATGCTGCTGCGCATGAAC
CTAACTCCTATGCGGAGTATGGTGGCTGCTCTGTTTTATAAACGGGACTTCAGTGCTTGT
CTCGCGAGATGCTCCAGGGGATATGAACGATATTATAAACACCTTAGAGAAACCGTTGCG
TGCAGACGGAAATTGCCCTTGGTACTGCCTCGTCTAGGGACCGTAACCGGCAATAGTATG
GCTTCCCTGACGAGGGCGGCACTTGTTAGCTCTAAGACTATGCTCCATTCCTATCTATGT
GTTAGTGGATTACACCGCTCATACGCAGTCTGGACCATTGCAGAAGCCACCTTGCCCTAT
CAGGGTTGCCGTCTGCATCCAAATCCGTCTCAACGATCTAGGGGATTACGAAGCGAGCAC
>t16090
CGGCACATAACCAGCTTCCACTCGGGGTCGAGTTGCATGATTAGCCCTGCCTATCGGGAT
GATCCTATGCTAGACCAGTCGGCTAGTTCTGAGGCCATTTTTCGCGATTGCATCCGAGCG
GTGACGCCAAGCAGTAGTTCTTCCGTCAACCTATGTGGCCGCCATCAATACTGGCAAGGG
TTTCCTCCTACCATTGTAGAAGGTGGTTCCCGTTATGACCTAGACCTCTCCGCTCTTTTG
GCGACGTATATCCTATATGATTATTGCCATTGGTTTATTCTTCCGGAATGCGTGCGAAGA
GGTCGCACATTAGGCATCCGGAGCTCCGACGTCGGACTGATGCGGTGGCCTTCGACAACC
GCAACCTACCCGAGCTCCTCAATTTGCATAGTGAAGGATCGTTTCCCATCCTGTACTCCT
GCTCGGGAGACTACCCTAGCTGGCGCGGTAAGTTCAATGGATGTCTGGCCCTTAACCACG
GCGTATCCTAGGCTGAATTTGTGTTCGTCATGTCTAGGAGCAGTACGCCAATTATCGATT
CTACCGCATAGGAGTCGCACATCTCAATGCTATTCTTGCGTGTGCAGGTTGGGAGTTAGA
CACCTGGTCTTCGGGGACAGGGTAAATCAGGCGTCAATAAGTTCAGCTTGCGAATTCCCT
ATCGTCTCTTCTGTCAAGCTCCATGGACTACGAGGGGTAATTGCGTTGGACAGCCATCGC
TACTTGTTAAATACGGACAACGGTAACCGTTTCTCTCGCGGGCCCGTATCCTGCCCCGGT
GAGTACGTACCGTATAAGCTCATCGCGGTTCATAGGCCTATTATGCTGCTGCGCATGAAC
CTAACTCCTATGCGGAGTATGGTGGCTGCTCTGTTTTATAAACGGGACTTCAGTGCATGT
CTCGCGAGATCCTCCAGGGGATATGAACGATATTATAAACACCTTAGAGAAACCGTTGCG
TGCAGACGGAAATTGCCCTTGGTACTGCCTCGTCTAGGGACCGTAACCGGCAATAGTATG
GCTTCCCTGACGAGGGCGGCACTTGTTAGCTGTAAGACTATGCTCCATTCCTATCTATGT
GTTAGTGGATTACACCGGTCACACGCAGTCTGGACCTTTGCTGAAGCCACCTTGCCCTAT
CAGGGTTGCCGTCTGCATCCACATCCGTCTCAACGATCTAGGGGATTACGAAGCGAGCAC
>t16091
CGTCACATAACCAGCTACCACTCGGGGTCGAGTTGCATGATTAGCCCTGCCTATCGGGAT
GATCCTATGCTAGACCAGTCGGCTAGTTCTGAGGCCATTTTTCGCGATGGCATCCGAGCG
GTGACGCCAAGCAGTAGTTCTTCCGTCAACCTATGTGGCCGCCATCAATACTGGCAAGGG
TTTCCGCCTGCCATTGTAGAAGGTGGTTCCCGTTATGACCTAGACCGCTCCGCTCTTTTG
GCCACGTATATCCTATATGATTATTGTCATTGGTTTATTCTTCCGGAATGCGTGCGAAGA
GGTCGCACATTAGGCATCCGGAGCTCCGACGTCGGACTGATGCGGTGGCCTTCGACAACC
GCAACCTACCCGAGCTCCTCAATTTGCATAGTGAAGGATCGCTTCCCATCCTGTACTCCT
GCTCGGGAGACTACCCTAGCTGGCGCGGAAAGTTCAATGGATGTCTGGCCCTTAACCACG
GCGTATCCTAGGCTGAATTTGTGTTCGTCATGTCTAGGAGCAGTACGCCAATTATCGAAT
CTCCCGCATAGGAGTCGCACATCTCCATGCTATTCTTGCGTGTGCAGGTTGGGAGTTAGA
CACCTGGTCTTCGGGGACATGGTAAATCAGGCGTCAATAAGTTCAGCTTGCGAATTCCCT
ATCGTCTCTTCTGTCAAGCTCCATGGACTACGAGGGGTAATTGCGTTGGACAGCCATCGC
TACTTGTTAAATACGGACAACGGTAACCGTTTCTCTCGCGGGCCCGTATCCTGCCCCGGT
GAGTACGTACCGTATAAGCTCATCGCGGTTCATAGGCCTATTATGCTGCTGCGCATGAAC
CTAACTCCTATGCGGAGTATGGTGGCTGCTCTGTTTTATAAACGGGACTTCAGTGCATGT
CTCGCGAGATCCTCCAGGGGATATGAACGATATTATAAACACCTTAGAGAAACCGTTGCG
TGCAGACGGAAATTGCCCTTGGTACTGCCTCGTCTAGGGACCGTAACGGGCAATAGTATG
GCTTCCCTGACGAGGGCGGCACTTCTTAGCTCTAAGACTATGCTCCATTCCTATCTATGT
GTTAGTGGATTACACCGGTCACACGCAGTCTGGACCATTGCTGGACCCACCTTGCCCTAT
CAGGGTTGCCGTCTGCATCCAAATCCGTCTAAACGATCTAGGGGATTACGAAGCGAGCAC
>t16098
CGGCACATAACCAGCTACCACTCGGGGTCGAGTTGCATGATTAGCCCTGCCTATCGGGAT
GATCCTATGATAGACCAGTCGGCTAGTTCTGAGGCCATTTTTCGGGATTGCATCCGAGCC
GCGACGCCAAGCAGTAGTTCTTCCGTCAACCTACGTGGGCGCCATCAATACTGGCAAGGG
TTTCCGCCTACCATTGTAGAAGGTGGTTCCCGTTATGACCTGGACCTCTCCGCTCTTTTG
GCCATGTATATGCTATATGATTATTGCCATTGGTTTATTCTTCCGGTATGCGTGCGTAGA
GGTCGCACATTAGGCATCCGGATCTCCGACGTCGGACTGACGCGGTGGCCTTCGACAACC
GCAACCTACCCGAGCTCCTCAATTTGCATAGTGAAGGAACGCTTCCCTTCCTGTACTACT
GCTCGGGAGACTACCCTAGCTGGCGCGGTAAGTTCAATGGATGTCTGGCCCTTAACCACG
GCATATCCTAGGCTGAATTTGTGTTCGTCATGTCTAGGAGCAGTACGCCAATTATCGAAT
CTACCGTATAGGAGTCGCACATCTCCATGCTATTCTTGCGTGTGCAGGTTGGGAGTTAGA
CACGTGGTCATGGGGGACAGTGTAAATCAGGCGTCAATAAGTTTAGCTAGCGAATTCCCT
ATCGTCTCTTCTGTCAAGCTCCATGGACTACGAGGCGTAATTGCGTTGGACAGCCATCGC
TACTTGTTAAATACGCACAACGGTAACCGTTTCTCTCGCGGGCCCGTATCCTGCCCCGGT
GAGTACGTACCGTATAAGCTCATCGCGGTTCATAGGCCTATTATGCTGCTGCGCTTGAAC
CTAACTCCTATGCGGAGTATGGTGGCTGCTCTGTTTTATAAATGGGACTTCAGTGCATGT
CTCGCGAGATGCTCCATGGGATACGAACGATACTATATACACCTTAGAGAAACCGTTGCG
TGCAGCCGGAAATTGCCCTTGGTACTGCCTCGTCTAGGGACCGTAACCGGCAATAGTATG
GCATCCCTGACGAGGGCGGCACTTGTTCGCTCTAAGACTATGCTCCATTCCTATCTATGT
GTTAGTGGATTACACCGGTCACACGCAGTATGGACCATTGCAGAAGCCACCTTGCCCTAT
CAGGGTTGCCGTCTGCATCCAAATCCGTCGCAACGATCTAGGGGAGTACGAAGCGAGCAC
>t16099
CGGCACATAACCAGCTACCACTCGGGGTCGAGTTGCATGATTAGCCCTGCCTATCGGGAT
GATCCTATGCTAGACCAGTCGGCTAGTTCTGAGGCCATTTTTCGGGATTGCATCCGAGCG
GCGACGCCAAGCAGTAGTTCTTCCGTCAACCTACGCGGCCGCCATCAATACTGGCAAGGG
TTTCCGCCTACCATTGTAGAAGGTGGTTCCCGTTATGACCAGGACCTCTCCGCTCTTTTG
GCCATGTATATGCTATATGATTATTGTCATTGGTTTATTCTTCCGGTATGCGTGCGTAGA
GGTCGCACATTAGGCATCCGGATCTCCGACGTCGGACTGATGCGGTGGCCTTCGACAACC
GCAACCTACCCGAGCTCCTCAATTTGCATAGTGAAGGAACGCTTCCCTTCCTGTACTCCT
GCTCGGGAGACTACCCTAGCTGGCGCGGTAAGTTCAATGGATGTCTGGCCCTTAACCACG
GCATATCCTTGGCTGAATTTGTGTTCGTCATGTCTAGGAGCAGTACGCCAATTATCGAAT
CTACCGTATAGGAGTCGCACATCTCCATGCTATTCTTGCGTGTGCAGGTTGGGAGTTAGA
CACGTGGTCATGGGGGACAGGGTAAATCAGGCGTCAATAAGTTTAGCTAGCGAATTCCCT
ATCGTCTCTTCTGTCAAGCTCCATGGATTACGAGGGGTAATTGCGTTGGACAGCCATCGC
TACTTGTTAAATACGGACAACGGTAACCGTTTCTCTCGCGGGCCCGTATCCTGCCCCGGT
GAGTACGTACCGTATAAGCTCATCGCGGTTCATAGGCCTATTATGCTGCTGCGCTTGAAC
CTAACTCCTATGCGGAGTATGGTGGCTGCTCTGTTTTATAAATGGGACTTCAGTGCATGT
CTCGCGAGATGCTCCATGGGATACGAACGATACTATATACACCTTAGAGAAACCGTTGCG
TGCAGCCGGAAATTGCCCTTGGTACTGCCTCGTCTAGGGACCGTAACCGGCAATAGTATG
GCATCCCTGACGAGGGCGGCACTTGTTCGCTCTAAGACTATGCTCCATTCCTATCTATGT
GTTAGTGGATTACACCGGTCACACGCAGTATGGACCATTGCAGAAGCCACCTTGCCCTAT
CAGGGTTGCCGTCTGCATCCAAATCCGTCGCAACGATCTAGGGGATTACGAAGCGAGCAC
>t8649
CGGTACATAACCAGCTACCTCTCGGGGTCGAGTTGCATGATTAGCCCTGCCTATCGGGGT
GATCCTATGCTAGACCAGTCAGCTAGTTCTGAGGCCATTTTTCGCGATTGCATCCGACCG
ACGACGCCAAGCAGTCGGTGTTCCGTTAACCTATGTGGCCGCCATCAATACCGGCAAGGG
TTTCTGCCTAACCTGGTTGAAGGTGGTTCCCGTTATGATCTGGACCTATCCGCTCTTGTG
GCCATATATATCTTATGTGATTATTGCCATTGGTTTCTTTTTCCGGAATGCGTGCGTAGA
GGTCCCACATTAGGCACGTGGATCTCAGACGTCGGACTGATGCGCTGGCCTTCGACAACC
GCAACCTACCCGAGCTCCTCAATGTGTATAGTGAAGGAACGCTTCCCTTCTTGTACTCCT
GCTCGGGACACTACCCTAGCTGGCGTGGTAAATTCAATGGATGTCTGGCACCTGACCACG
GCGTACCCTAGCCTGCATTTGTGTTCGTCATGTCTAGGAGCGGTACGCCAATTATCGAGT
CTACCGTATAGGCGTCGAACGTCTCTATGCTACTCTTGCGTGTGCAGGTTGGGAGTCACA
CACATGGTCATCCCGGACAGGGCAAATCATGTGTCAATCAGTTCAGCGAGCGAATTCCAT
ACCGTCTCTTCTGTCAAGCGCCATGGTCTAGGAGGGGTAATTGCGTTGGACAGCGATTGC
TACTGGTTTAATACGGACAACGGTAACCGTTTCTCTCGCAGGCACGTATCCTGCCCCGGT
GAGTACGTACCTTATAAGCTCTTCGCGGTTCACAGGCCTTTTATGCTGCTGCGCTTGAGC
CTAACTCCTATGCGGAGTATGGTGGCTGCTCTGTTTTATAAACGGGACTTCAGTGCATGT
CTCGCGAGATGCTCCAGGGGATACGAACGATATTTTATACACCTTAGAGAAGCCGTAGCG
TGCAGACGGAAATTGCCTCTGGGACTGCCTCGTCTAGGGACCGTAACCGGGAATAGTATG
GCATCCCTGACGAGGGCGGCACCTGTTAGCTCTCAGACTATGCTCCATTCCTATCTATGT
GTTAGCGGATTACACCGGTCACATGCAGTCTGGTCCATTGCAGAAGCCACGTTGCCCTAT
CAGGGGTGCCGTCTGCATCCAAATCCGCCGCAACGATCTAGGGGATTACGAAGAGAGCAC
>t8648
CGGCACATAACCAGCTACCTCTCGGGGTCGAGTTGCATGATTAGCCCTGCCTATCGGGGT
GATCCTATGCTAGACCAGTCAGCTAGTTCCGAGGCCATTTTTCGCGATTGCATCCGTCCG
ACGACGCCAAGCAGTCGGTGTTCCGTTAACCTATGTGGCCGCCATCAATACCGGCAAGGG
TTTCTGCCTAACATGGTAGAAGGTGGTTCCCGTTATGATCTGGACCTATCCGCTCTTGTG
GCCATATATATCTTATGTGATTATTGCCATTGGTTTCTTTTTCCGGAATGCGTGCGTAGA
TGTCCCACATTAGGCACGTGGATCTCCGACGTCGGACTGATGCGCTGGCCTTCGACAACC
GCAACCTACCCGAGCTCCTCAATGTGTATAGTTAAGGAACGCTTCCCTTCTTGTACTCCT
GCTCGGGACACTACACTAGCTGGCGCGGTAAGTTCAATGGATGTCTGGCACCTGACCACG
GCGTACCCTAGGCTGAATTTGTGTTCGTCATGTCTAGGAGCGGTACGCCAATTATCGAGT
CTACCGTATAGGCGTCGCACATCTCTATGCTACTCTTGCGTGTGCAGGTTGAGAGTCAGA
CACATGGTCATCCCGGACAGGGCAAATCATGTGTCAATCAGTTCAGCGAGCGAATTCCAT
ATCGTCTCTTCTGTCAAGCGCCATGGTCTAGGAGGGGTAATTGCGTTGGATAGCGATTGC
TACTGGTTAAATACGGACAACGGTAACCGTTTCTCTCGCAGGCATGTATCCTGCCCCGGT
GAGTGCGTACCTTATAAACTCTTCGCGGTTCACAGGCCTTTTATGCTGCTGCGCTTGAGA
CTAACTCCTATGCGGAGTATGTTGGCTGCTCTGTTTTATAAACGGGACTTCAGTGCATGT
CTCGCGAGATGCTCCAGGGGATACGAACCATATTTTATACACCTTAGAGAAGCCGTTGCG
TGCAGAGGGAAATTGCCTCTGGGACTGCCTCGTCTAGGGACCGTAACCGGAAAGAGTATG
CCATCCCTGACGGGGGCGGCACCTGTTAGCTCTCAGACGATGCTCCATTCCTATCTATGT
GTTAGCGGATTACACCGGTCACATGCAGTCTGGTCCATTGCAGAAGCCACCTTGCCCTAT
CAGGGGTGCCGTCTGCATCCAAATCCGCCGCAACGATCTAGGGGATTACGAAGAGAGCAC
>t8643
CGGCACATAACCAGCTACCTCTCGGGATCGAGTTGCATGATTAGCCCTGCCTATCGGGGT
GATCCTATGCTAGACCAGTCACCTAGTTCTGAGGCCATTTTTCGCGATTGCATCCGACCG
ACGACGCCAAGCAGTCGGTGTTCCGTTAACCTATGTGGCCGCCATCAATATCGGCAAGGG
TTTCTGCCTAACATGGTAGAAGGTGGTTCCCGTTATGATCTGGACCTATCCGCTCTTGTG
GCCATATATATCTTATGTGATTATTGCCATTGGTTTCTTTTTCCGGAATGCGTGCGTAGA
GGTGCCACATTGGGCACGTGGATCTCCGACGTCGGACTGATGCGCTGGCCTTCGACAACC
GCAACCTACCCGAGCTCCTCAATGTGTATAGTGAAGGAACGCTTCCCTTCTTGTACTCCT
GCTCGGGACACTACCCTAGCTGGCGCGGTAAGTTCAATGGATGTCTGGCACCTGACCACG
GCGTACCCTAGGCTGAATTTGTGTTCGTCATGTCTAGGAGCGGTACGCCAATTGTCGAGT
CTACCGTATAGGCGTCGCACATCTCTATGCTACTCTTGCGTGTGCATGTTGGGAGTCATA
CACATGGTCATCCCGGACAGGGCAAATCATGTGTCAATCAGTTCAGCGTGCGAATTCCAT
CTCGTCTCTTCTGTCAAGCGCCATGGTCTAGGAGCGGTAATTGCGTTGGACAGCGATTGC
TACTGGTTAAATACGGACAACGGTAACCGTTTCTCTCGCAGGCATGTATCCTGCCCCGGT
GAGTACGTACCTTATAAACTCTTCGGGGTTCACAGGCCTTTTATGCTGCTGCGCTTGAGC
CTAACTCCTATGCGGAGTATGTTGGCTGCTCTGTTTTATAAACGGGACTTCAGTGCATGT
CTCGCGAGATGCTCCAGGGGATACGAACCATATTTTATACACCTTAGAGAAGCCGTTGCG
TGCAGACGGAAATTGCCTCTGGGACTGCCTCGTCTAGGGACCGTAACCGGAAAGAGTATG
CCATCCCTGACGAGGGCGGCGCCTGTTAGCTCTCAGACTATGCTCCATTCCTATCTATGT
GTTAGCGGATTACACCGGTCACATGCAGTCTGGTCCATTGCAGAAGCCATCTTGCCCTAT
CAGGGGTGCCGTCTGCATCCAAATCCGCCGCAACGATCTAGGGGATTACGAAGAGAGCAC
>t8642
CGGCACATAACCAGCTACCTCTCGGGGTCGAGTTGCATGATTAGCCCTGCCTATCGGGGT
GATCCTATCCTAGACCTGTCAGCTAGTTCTGAGGCCATTTTTCGCGATTGCATCCGACCG
ACGACGCCAAGCAGTCGGTGTTCCGTTAACCTATGTGACCGCCATCAATACCGGCAAGGG
TTTCTGCCTAACATGGTAGAAGGTGGTTCCCGTTATGATCTGGACCTATCCGCTCTTGTG
GCCATATATATCTTATGTGATTATTGCCATTGGTTTCTTTTTCCGGAATGCGTGCGTAGA
GGTGCCACATTAGGCACGTGGATCTCCGACGTCGGACTGATGCGCTGGCCTTCGACAACC
GCAACCTACCCGAGCTCCTCAATGTGTATAGTGAAGGAACGCTTCCCTTCTTGTACTCCT
GCTCGGGACACTACCCTAGCTGGCGCGGTAAGTTCAATGGATGTCTGGCACCTGACCACG
GCGTACCCTAGGCTGAATTTGTGTTCGTCATGTCTAGGAGCGGTACGCCAATTATCGAGT
CTACCGTATAGGCGTCGCACATCACTATGCTACTCTTGCGTGTGCAGGTTGGGAGTCATA
CACATGGTCATCCCGGACAGGGCAAATCATGTGTCAATTAGTTCAGCGAGCGAATTCCAT
ATCGTCTCTTCTGTCAAGCGCCATGGTCTAGGAGCGGTAATTGCGTTGGACAGCGATTGC
TACTGGTTAAATACGGCCAACGGTAACCGTTTCTCTCGCAGGCATGTATCCTGCCCCGGT
GAGTACGTACCTTATAAACTCTTCGCGGTTCACAGGCCTTTTATGCTGCTGCGCTTGAGC
CTAACTCCTATGCGGAGTATGTTGGCTGCTCTGTTTTATAAACGGGACTTCAGTGCATGT
CTCGCGAGATGCTCCAGGGGATACGAACCATATTTTATACACCTTAGAGAAGCCGTTGCG
TGCAGACGGAAATTGCCTCTGGGACTGCCTCGTCTAGGGACCGTAACCGGAAAGAGTATG
CCATCCCTGACGAGGGCGGCACCTGTTAGCTCTCAGACTATGCTCCATTCCTATCTATGT
GTTAGCGGATTAGACCGGTCACATGCAGTCTGGTCCATTGCAGAAGCCATCTTGCCCTAT
CAGGGGTGCCGTCTGCATCCAAATCCGCCGCAACGATCTAGGGGATTACGAAGAGAGCAC
>t8641
CGGCACATAACCAGCTACCTCTCGGGGTCGAGTTGCATGATTAGCCCTGCCTATCGGGGT
GATCCTATGCTAGACCTGTCAGCTAGTTCTGAGGCCATTTTTCGCGATTGCATCCGACCG
ACGACGCCAAGCAGTCGGTGTTCCGTTAACCTATGTGACCGCCATCAATACCGGCAAGGG
TTTCTGCCTAACATGGTAGAAGGTGGTTCCCGTTATGATCTGGACCTATCCGCTCTTGTG
GCCATATATATCTTATGTGATTATTGCCATTGGTTTCTTTTTCCGGAATGCGTGCGTAGA
GGTGCCACATTAGGCACGTGGATCTCCGACGTCGGACTGATGCGCTGGCCTTCGACAACC
GCAACCTACCCGAGCTCCTCAATGTGTATAGTGAAGGAACGCTTCCCTTCTTGTACTCCT
GCTCGGGACACTACCCTAGCTGGCGCGGTAAGTTCAATGGATGTCTGGCACCTGACCACG
GCGTACCCTAGGCTGAATTTGTGTTCGTCATGTCTAGGAGCGGTACGCCAATTATCGAGT
CTACCGTATAGGCGTCGCACATCTCTATGCTACTCTTGCGTGTGCAGGTTGGGAGTCATA
CACATGGTCATCCCGGACAGGGCAAATCATGTGTCAATCAGTTCAGCGAGCGAATTCCAT
ATCGTCTCTTCTGTCAAGCGCCATGGTCTAGGAGCGGTAATTGCGTTGGACAGCGATTGC
TACTGGTTAAATACGGCCAACGGTAACCGTTTCTCTCGCAGGCATGTATCCTGCCCCGGT
GAGTACGTACCTTATAAACTCTTCGCGGTTCACAGGCCTTTTATGCTGCTGCGCTTGAGC
CTAACTCCTATGCGGAGTATGTTGGCTGCTCTGTTTTATAAACGGGACTTCAGTGCATGT
CTCGCGAGATGCTCCAGGGGATACGAACCATATTTTATACACCTTAGAGAAGCCGTTGCG
TGCAGACGGAAATTGCCTCTGGGACTGCCTCGTCTAGGGACCGTAACCGGAAAGAGTATG
CCATCCCTGACGAGGGCGGCACCTGTTAGCTCTCAGACTATGCTCCATTCCTATCTATGT
GTTAGCGGATTAGACCGGTCACATGCAGTCTGGTCCATTGCAGAAGCCATCTTGCCCTAT
CAGGGGTGCCGTCTGCATCCAAATCCGCCGCAACGATCTAGGGGATTACGAAGAGAGCAC
>t8640
CGGCACATAACCAGCTACCTCTCGGGGTCGAGTTGCATGATTAGCCCTGCCCATCGGGGT
GATCCTATGCTAGACCAGTCAGCTAGTTCTGAGGCCATTTTTCGCGACTGCATCCGACCG
ACGACGCCAAGCAGTAGGTGTTCCGTTAACCCGTGTGGCCGCCATCAATACCGGCAAGGG
TTTCTGCCTAACATGGTCGAAGGTGGTTCCCGTTATGATCTGGAACTATCCGCTCTTTTG
GCCATATATATCCTATGTGAATATTGCCATTGGTTTCTTTTTCCGGAATGCGTGCGTAGA
TGTCCCACATTAGGCATGTGGATCTCCGACGTCGGACTGATGCGCTGGCCTTCGACAACC
GCAACCTACCCGAGCTCCTCAATGTGTATAGTGAAGGAACGCTTCCCTTCTTGTACTCCT
GCTCGGGACACCACCCTAGCTGGCGGGGTAAGTTCAATGGATGTCTGGCACTTGACCACG
GCGTACCCTAGGCTGAATTTGTGTTCGTCATGTCTAGGAGCGGTACGCCAATTATCGCGT
CTACCGTATAGGCGTCGCACATCTCCATGCTACTCTTGCGTGTGCAGGTTGGGAGTCAGA
CACCTGGTCATCCGGGACAGGGCAAATCATGCGTCAATCAGTTCAGCCAGCGAATTCCAT
ATCGTCTCTTCTGTCAAGCGCCATGGTCTAAGAGGGGTAATTGCGTTGGACAGCGATTGC
TACTGGTTAAATACGGACATCGGTAACCGTTTCTGTCGCAGGCATGTATCCTGCCCCCGT
GAGTACGTACCTTACATGCTCATCGCGGTTCATAGGCCTTTTATGCTGCTGCGCTTGAGC
CTAACTCCTATGCGGAGTATGGTGGCTGCTCTGTTTTATAAACGGGACTTCAGTGCATGT
CTCGCGAGATGCTCCAGAGGATACGAACGATATTTTATACACCTTAGTCAAGCCGTTGCG
TGCAGACGGAAATTGCCTCTGGTACTGCCTCGTCTAGGGACCGTAACCGGAAATAGTATG
GCATCCCTGACGAGGGCGGCACCTGTTATCTCTCAGACTATGCTCCATTGCTATCTATGT
GTTAGCGGATTACACCGGTCACATACAGTCTGGTCGATCGCAGAAGCCACGTTGCCCTAT
CAGGGGTGCCGACTGCATCCAAATCCGCCTCAACGATCTAGGGGTTTACGAAGAGAGCAC
>t8647
CGGCACATAACCAGCTACTTCTCGGGGTCGAGTTGCATGATTAGCCCTGCCTATCGGGGT
GATCCTATGCTAGACCAGTCAGCTAGTTCCGAGGCCATTTTTCGCGATTGCATCCGTCCG
ACGACGCCAAGCAGTCGGTGTTCCGTTAACCTATGTGGCCGCCATCAATACCGGCAAGGG
TTTCTGCCTAACATGGTAGAAGGTGGTTCCCGTTATGATCTGGACCTATCCGCTCTTGTG
GCCATATATATCTTATGTGATTATTGCCATTGGTTTCTTTTTCCGGAATGCGTGCGTAGA
TGTCCCACATTAGGCACGTGGATCTCCGACGTCGGACTGATGCGCTGGCCTTCGACAACC
GCAACCTACCCGAGCTCCTCAATGTGTATAGTTAAGGAACGCTTCCCTTCTTGTACTCCT
GCTCGGGACACTACACTAGCTGGCGCGGTAAGGTCAATGGATGTCTGGCACCTGACCACG
GCGTACCCTAGGCTGAATTTGTGTTCGTCATGTCTAGGAGCGGTACGCCAATTATCGAGT
CTACCGTATAGGCGTCGCACATCTCTATGCTACTCTTGCGTGTGCAGGTTGAGAGTCAGA
CACATGGTCATCCCGGACAGGGCAAATCATGTGTCAATCCGTTCAGCGAGCGAATTCCAT
ATCGACTCTTCTGTAAAGCGCCATGGTCTAGGAGGGGTAATTGCGTTGGATAGCGATTGC
TACTGGTTAAATACGGACAACGGTAACCGTTTCTCTCGCAGGCATGTATCCTGCCCCGGT
GAGTGCGTACCTTATAAACTCTTCGCGGTTCACAGGCCTTTTATGCTGCTGCGCTTGAGA
CTAACTCCTATGCGGAGTATGTTGGCTGCTCTGTTTTATAAACGGGACTTCAGTGCATGT
CTCGCGAGATGCTCCAGGGGATACGAACCATATTTTATACACCTTAGAGAAGCCGTTGCG
TGCAGAGGGAAATTGCCTCTGGGACTGCCTCGTCTAGGGACCGTAACCGGAAAGAGTATG
CCATCCCTGACGGGGGCGGCACCTGTTAGCTCTCAGACGATGCTCCATTCCTATCTATGT
GTTAGCGGATTACACCGGTCACATGCAGTCTGGTCCATTGCAGAAGCCACCTTGCCCTAT
CAGGGGTGCCGTCTGCATCCAAATCCGCCGCAACGATCTAGGGGATTACGAAGAGAGCAC
>t8646
CGGCACATAACCAGCTACCTCTCGGGGTCGAGTTGCATGATTAGCCCTGCCTATCGGGGT
GATCCTATGCTAGACCAGTCAGCTACTTCCGAGGCCATTTTTCGCGATTGCATCCGTCCG
ACGACGCCAAGCAGTCGGTGTTCCGTTAACCTATGTGGCCGCCATCAATACCGGCAAGGG
TTTCTGCCTAACATGGTAGAAGGTGGTTCCCGTTATGATCTGGACCTATCCGCTCTTGTG
GCCATATATATCTTATGTGATTATTGCCATTGGTTTCTTTTTCCGGAATGCGTGCGTAGA
GGTCCCACATTAGGCACGTGGATCTCCGACGTCGGACTGATGCGCTGGCCTTCGACAACC
GCAACCTACCCGAGCTCCTCAATGTGTATAGTGAAGGAACGCTTCCCTTCTTGTACTCCT
GCTCGGGACACTACCCTAGCTGGCGCGGTAAGTTCAATGGATGTCTGGCACCTGACCACG
GCGTACCCTAGGCTGAATTTGTGTTCGTCATGTCTAGGAGCGGTACGCCAATTATCGAGT
CTACCGTATAGGCGTCGCACATCTCTATGCTACTCTTGCGTGTGCAGGTTGGGAGTCAGA
CACATGGTCATCCCGGACAGGGCAAATCATGTGTCAATCAGTTCAGCGAGCGAATTCCAT
ATCGTCTCTTCTGTCAAGCGCCATGGTCTAGGAGGGGTAATTGCGTTGGACAGAGATTGC
TACTGGTTAAATACGGACAACGGTAACCGTTTCTCTCGCAGGCATGTATCCTGCCCCGGT
GAGTACGTACCTTATAAACCCTTCGCGGTTCACAGGCCTTTTATGCTGCTGCGCTTGAGC
CTAACTCCTATGCGGAGTATGTTGGCTGCTCTGTTTTATAAACGGGACTTCAGTGCATGT
CTCGCGAGATGCTCCAGGGGATACGAACCATATTTTATACACCTTAGAGAAGCCGTTGCG
TGCAGAGGGAAATTGCCTCTGGGACTGCCTCGTCTAGGGACCGTAACCGGAAAGAGTATG
CCATCCCTGACGGGGGCGGCACCTGTTAGCTCTCAGACGATGCTCCATTCCTATCTATGT
GTTAGCGGATTACACCGGTCACATGCAGTCTGGTCCATTGCAGAAGCCACCTTGCCCTAT
CAGGGGTGCCGTCTGCATCCAAATCCGCCGCAACGATCTAGGGGATTACGAAGAGAGCAC
>t8645
CGGCACATAACCATCTACCTCTCGGGGTCGAGTTGCATGATTAGCCCTGCCTATCGGGGT
GATCCTATGCTAGACCAGTCAGCTACTTCCGAGGCCATTTTTCGCGATTGCATCCGTCCG
ACGACGCCAAGCAGTCGGTGTTCCGTTAACCTATGTGGCCGCCATCAATACCGGCAAGGG
TTTCTGCCTAACATGGTAGAAGGTGGTTCCCGTTATGATCTGGACCTATCCGCTCTTGTG
GCCATATATATCTTATGTGATTATTGCCATTGGTTTCTTTTTCCGGAATGCGTGCGTAGA
GGTCCCACATTAGGCACGTGGATCTCCGACGTCGGACTGATGCGCTGGCCTTCGACAACC
GCAACCTACCCGAGCTCCTCAATGTGTATAGTGAAGGAACGCTTCCCTTCTTGTACTCCT
GCTCGGGACACTACCCTAGCTGGCGCGGTAAGTTCAATGGATGTCTGGCACCTGACCACG
GCGTACCCTAGGCTGAATTTGTGTTCGTCATGTCTAGGAGCGGTACGCCAATTATCGAGT
CTACCGTATAGGCGTCGCACATCTCTATGCTACTCTTGCGTGTGCAGGTTAGGAGTCAGA
CACATGGTCATCCCGGACAGGGCAAATCATGTGTCAATCAGTTCAGCGAGCGAATTCCAT
ATCGTCTCTTCTGTCAAGCGCCATGGTCTAGGAGGGGTAATTGCGTTGGACAGAGATTGC
TACTGGTTAAATACGGACAACGGTAACCGTTTCTCTCGCAGGCATGTATCCTGCCCCGGT
GAGTACGTACCTTATAAACCCTTCGCGGTTCACAGGCCTTTTATGCTGCTGCGCTTGAGC
CTAACTCCTATGCGGAGTATGTTGGCTGCTCTGTTTTATAAACGGGACTTCAGTGCATGT
CTCGCGAGATGCTCCAGGGGATACGAACCATATTTTATACACCTTAGAGAAGCCGTTGCG
TGCAGAGGGAAATTGCCTCTGGGACTGCCTCGTCTAGGGACCGTAACCGGAAAGAGTATG
CCATCCCTGACGGGGGCGGCACCTGTTAGCTCTCAGACGATGCTCCATTCCTATCTATGT
GTTAGCGGATTACACCGGTCACATGCAGTCTGGTCCATTGCAGAAGCCACCTTGCCCTAT
CAGGGGTGCCGTCTGCATCCAAATCCGCCGCAACGATCTAGGGGATTACGAAGAGAGCAC
>t8644
CGGCACATAACCAGCTACCTCTCGGGATCGAGTTGCATGATTAGCCCTGCCTATCGGGGT
GATCCTATGCTAGACCAGTCAGCTAGTTCTGAGGCCATTTTTCGCGATTGCATCCGACCG
ACGACGCCAAGCAGTCGGTGTTCCGTTAACCTATGTGGCCGCCATCAATATCGGCAAGGG
TTTCTGCCTAACATGGTAGAAGGTGGTTCCCGTTATGATCTGGACCTATCCGCTCTTGTG
GCCATATATATCTTATGTGATTATTGCCATTGGTTTCTTTTTCCGGAATGCGTGCGTAGA
GGTGCCACATTGGGCACGTGGATCTCCGACGTCGGACTGATGCGCTGGCCTTCGACAACC
GCAACCTACCCAAGCTCCTCAATGTGTATAGTGAAGGAACGCTTCCCTTCTTGTACTCCT
GCTCGGGACACTACCCTAGCTGGCGCGGTAAGTTCAATGGATGTCTGGCACCTGACCACG
GCGTACCCTAGGCTGAATTTGTGTTCGTCATGTCTAGGAGCGGTACGCCAATTATCGAGT
CTACCGTATAGGCGTCGCACATCTCTATGCTACTCTTGCGTGTGCAGGTTGGGAGTCATA
CACATGGTCATCCCGGACAGGGCAAATCATGTGTCAATCAGTTCAGCGTGCGAATTCCAT
ATCGTCTCTTCTGTCAAGCGCCATGGTATAGGAGCGGTAATTGCGTTGGACAGCGATTGC
TACTGGTTAAATACGGACAACGGTAACCGTTTCTCTCGCAGGCATGTATCCTGCCCCGGT
GAGTACGTACCTTATAAACTCTTCGCGGTTCACAGGCCTTTTATGCTGCTGCGCTTGAGC
CTAACTCCTATGCGGAGTATGTTGGCTGCTCTGTTTTATAAACGGGACTTCAGTGCATGT
CTCGCGAGATGCTCCAGGGGATACGAACCATATTTTATACACCTTAGAGAAGCCGTTGCG
TGCAGACGGAAATTGCCTCTGGGACTGCCTCGTCTAGGGACCGTAACCGGAAAGAGTATG
CCATCCCTGACGAGGGCGGCACCTGTTAGCTATCAGACTATGCTCCATTCCTATCTATGT
GTTAGCGGATTACACCGGTCACATGCAGTCTGGTCCATTGCAGAAGCCATCTTGCCCTAT
CAGGGGTGCCGTCTGCATCCAAATCCGCCGCAACGATCTAGGGGATTACGAAGAGAGCAC
>t4764
CGGCACATAACCAGCTACCTCTCGGGGTCGAGTTGCATGATTAGCCCTGCCTATCGGGGT
GATCCTATGCTAGACCAGTCGGCTAGGTCTGAGGCCATTTTTCCCGATTGCATGCGACCG
AGGACGCCAAGCAATAGTTGTTCCGTCAACCTATGTGGCCGCCATCAATACCGGCAAGGG
TTTCCGCCTACCATGGTAGAAGGTGGTTCCCGTTATGATCTGGACCAATCCGGTCTTTTG
GCCATGGATATCCTATGTGATTATTGCCATTGGTTTCTTCTTCCGGAATGCGTCCGTAGA
GGTCGCACTCGAGGCATGTGGATCTCCGACGTCGGTCTAATGCGCTGGCCTTCGACAACC
GCAACCTACCCGAGCTCCTCAATGTGTATAGTGAAGGAACGCTTCCCTTCTTGTACTCCT
GCTCGGGAGACTACCCTAGCTGGCGCGGGAAGTTCAATGGATGTGTGGCACTTAACCACT
GCGTGCCCTAGGCTGAATTTGTGTTTGTCATGTCTAGGACCAGTACGCCAATTATCGAAT
CTACCGTATAGGAGTCGCACATCTCCTTGCTATTCTTGCGTGTGCAGGTTGAGAATTAGA
CACCTGGTCATCCGGGACAGGGCAAATCAGTCGTCAATAAGTTCAGCGAGCGAATTCCCT
ATCGTCTCTTCTGTCAAGCGCTATGGGCTACGGGGGGTAATTGCGTTGGACAGCCCTTGC
TATTTGTTAAATACGGACAAATGTAACCGTTTCTCTCGCAGGCCAGTATCCTGCCCCGGT
GAGTACGTACCGTATAAGCTGATCGCGGTTCATAGGCCTTTTATGCTGCGGCGCTTGAAC
CTAACTCCTATGCAGAGTATGGTGGCTGCTCTGTTTTATAAACGGGACTTCAGTGCATGT
CTCGCGGGATGCTCCAGGGGATACGAACGATATTTTAAACACCTTAGAGAAACCGTTGCG
TTCAGACGGAAATTGCCTGTGGTACTGCCTCGTCTAGGGACCGTAACCGTAAATAGTATG
GCTTCCCTGACGAGGGCGGCACCTGTAAGCTGCACGACTATGCTCCTTACCTATCTATGT
GTTAGTGGGTTACACCGGTCACATGCCGTCTGGATCATTGCAGAAGCCACTTTGCCCTAT
CAGGGTTGCCGTCTGCATCCATATCCGTCGCAAGGATCTAGGGGATTACGACGAGAGGAC
>t4765
CGGCACATAACCAGCTACCTCTCGGGGTCGAGTTGCATGATTAGCCCTGCCTATCGGGGT
GATCCTATGCTAGACCAGTCGGCTAGGTCTGAGGCCATTTTTCGCGATTGCATGCGACCG
AGGACGCAAAGGACTAGTTGTTCCGTCAACCTATGTGGCCGCCATCAATACCGGCAAGGG
TTTCCGCCTACCATGGTAGAAGGTGGTTCCCGTTATGATCTGGACCTATCCGGTCTTTTG
GCCATGGATATCCTATGTGATTATTGCCATTGGTTTCTTCTTCCGGAATGCGTCCGTAGA
GGTCGCACATTAGGCCTGTGGATCTCCGACGTCGGACTAATGCGCTGGCCTTCGACAACC
GCAACCTACCCGAGCTCCTCAATGTGTATAGTGAAGGAACGCTTCCCTTCTTGTACTCCT
GCTCGGGAGACTACCCTAGCTGGCGCGGGAAGTTCAATGGATGTCTGGCACTTAACCAGT
GCGTGCCCTAGGCTGAATTTGTCTTTGTCATGTCTAGGACCAGTACGCCAGTTATCGAAT
CTACCGTATAGGAGTCGCTCATCTCCTTGCTATTCTTGCGTGTGCAGGTTGAGAATTAGA
CACCTGGTCATCCGGGACAGGGCAAATCAGTCGTCAATAAGTTCAGCGAGCGAATTCCCT
ATTGTCTCTTCTGTCAAGCGCTATGGGCTACGGGGGGTAATTGCGTTGGACAGCCCTTGC
TATTTGTTAAATACGGACAAATGTAACCGTTTCGCCCGCAGGCCAGTATCCTGCCCCGGT
GAGTACGTACCGTATAAGCTGATCGCAGTTCATAGGCCTTTTATGCTGCGGCGCTTAAAC
CTAACTCCTATGCAGAGTATGGTGGCTGCTCTGTTTTATAAACGGGACTTCAGTGCATGT
CTCGCGGGATGCTCCAGGGGATACGAACGATATTTTAAACACCTTAGAGAAACCGTTGCG
TTCAGACGGAAATTGCCTGTGGTACTGCCTCGTCTAGGGACCGTAACCGTAAATAGTATG
GCTTCCCTGACGAGGGCGGCACCTGTTAGCTGCACGACTATGCTCCTTACCTATCTATGT
GTTAGCGGGTTACACCGGTCACATGCCGTCTGGATCATTGCAGAAGACACTTTGCCCTAT
CAGGGTTGCCGTCTGCATCCATATCCGTCGCAAGGATCTAGGGGATTACGACGAGAGGAC
>t4766
CGGCACATAACCAGCTACCTCTCGGGGTCGAGTTGCATGATTAGCCCTGCCTATCGGGGT
GATCCTATGCTAGACCAGTCGGCTAGGTCTGAGGCCATTTTTCGCGATTGCATGCGACCG
AGGACGCCAAGGACTAGTTGTTCCGTCAACCTATGTGGCCGCCATCAATACCGGCAAGGG
TTTCCGCCTACCATGGTAGAAGGTGGTTCCCGTTATGATCTGGACCTATCCGGTCTTTTG
GCCATGGATATCCTATGTGATTATTGCCATTGGTTTCTTCTTCCGGAATGCGTCCGTAGA
GGTCGCACATTAGGCCTGTGGATCTCCGACGTCGGACTAATGCGCTGGCCTTCGACAACC
GCAACCTACCCGAGCTCCTCAATGTGTATAGTGAAGGAACGCTTCCCTTTTTGTACTCCT
GCTCGGGAGACTACCCTAGCTGGCGCGGGAAGTTCAATGGATGTCTGGCACTTAACCAGT
GCGTGCCCTAGGCTGAATTTGTGTTTGTCATGTCTAGGACCAGTACGCCAGTTATCGAAT
CTACCGTATAGGAGTCGCTCATCTCCTTGCTATTCTTGCGTGTGCAGGTTGAGAATTAGA
CACCTGGTCATCCGGGACAGGGCAAATCAGTCGTCAATAAGTTCAGCGAGCGAATTCCCT
ATTGTCTCTTCTGTCAAGCGCTATGGGCTACGGGGGGTAATTGCGTTGGACAGCCCTTGC
TATTTGTTAAATACGGACAAATGTAACCGTTTCGCCCGCAGGCCAGTATCCTGCCCCGGT
GAGTACGTACCGTATAAGCTGATTGCAGTTCATAGGCCTTTTATGCTGCGGCGCTTAAAC
CTAACTCCTATGCAGAGTATGGTGGCTGCTCTGTTTTATAAACGGGACTTCAGTGCATGT
CTCGCGGGAGGCTCCAGGGGATACGAACGATATTTTAAACACCTTAGAGAAACCGTTGCG
TTCAGACGGAAATTGCCTGTGGTACTGCCTCGTCTAGGGACCGTAACCGTAAATAGTATG
GCTTCCCTGACGAGGGCCGCACCTGTTAGCTGCACGACTATGCTCCTTACCTATCTATGT
GTTAGCGGGTTACACCGGTCACATGCCGTCTGGATCATTGCAGAAGACACTTTGCCCTAT
CAGGGTTGCCGTCTGCATCCATATCCGTCGCAAGGATCTAGGGGATTACGACGAGAGGAC
>t4767
CGGCACATAACAAGCTACCTCTCGGGGTCGAGTTGCATGATTAGCCCTGCCTATCGGGGT
GATCCTATGCTAGACCAGTCGGCTAGGTCTGAGGCCATTTTTCGCGATTGCATGCGACCG
AGGACGCCAAGGACTAGTTGTTCCGTCAACCTATGTGGCCGCCATCAATACCGGCAAGGG
TTTCCGCCTACCATGGTAGAAGGTGGTTCCCGTTATGATCTGGACCTATCCGGTCTTTTA
GCCATGGATATCCTATGTGATTATTGCCATTGGTTTCTTATTCCGGAATGCGTCCGTAGA
GCTCGCACATTAGGCCTGTGGATCTCCGATGTCGGACTAATGCGCTGGCCTTCGACAACC
GCAACCTACCCGAGCTCCTCAATGTGTATAGTGAAGGAACGCTTCCCTTCTTGTACTCCT
GCTCGGGAGACTACCATAGCTGGCGCGGTAAGTTCAATGGATGTCTGGCACTTAACCACT
GCGTGCCCTAGGCTGAATTTGTGTTTGTCATGTCTAGGACCAGTACGCCACTTATCGAAT
CTACCGTATAGGAGTCGCACATCTCCTTGCTATTCTTGCGTGTGCAGGTTGAGAATTAGA
CACCAGGTCATCCGGGACAGGGCAAATCAGTCGTCAATAAGTTCAGCGAGCGAATTCCTT
ATTGTCTCTTCTGTCAAGCGCTATGGGCTACGGGGGGTAATTGCCTTGGACAGCCCTTGC
TATTTGTTAAATACGGACAAATGTAACCGTTTCGCCCGCAGGCCAGTATCCTGCCCCGGA
GAGTACGTACCGTATAAGCTGATCGCAGTTCATAGGCCTTTTATGCTGCGGCGCTTAAAC
CTAACTCCTATGCAGAGTATGGTGGCTGCTCTGTTTTATAAACGGGACTTCAGTGCATGT
CTCGCGGGATGGTCCAGGGGATACGAACGATATTTTAAACACCTTAGAGAAACCGTTGCG
TTCAGACGGAAATTGCCTGTGGTACTGCCTCGTCTAGGGACCGTAACCGTAAATAGTATG
GCTTCCCTGACGAGGGCGGCACCTGTTAGCTGCACGACTATGCTCCTTACCTATCTATGT
GTTAGCGGGTTACACCGGTCACATGCCGTCTGGATCATTGCAGAAGCCACTTTGCCCTAT
CAGGGTTGCCGTCTGCATCCATATCCGTCGCAAGGATCTAGGGGATTACGACGAGAGGAC
>t4760
CGGCATATAACCAGCTACGTCTCGGGGTCGAGTTGCATGATTAGCCCTGCCTATCGGGGT
GATCCTATGCTAGACCACTCGGCTAGGTCTGAGGCCATTTTTCGCGATTGCATGCGACCC
TGGACGCCAAGCAGTAGTTGTTCCGTCAACCTATGTGGCCGCCATCAATACCGGCAAGGG
TTCCCGCCTACCATGGTAGAAGGTGGTTCCCGTTATGATCTGGACCTATCCGGTCTTTTG
GCCATGGATATCCTATGTGATTATTGCCATTGGTTTCTTCTTCCGGAATGCGTCCGAAGA
GGTCGCACATTAGTCATGTGGATCTCCGACGTCGGACTAATGCGCTGGCCTTCGACAACC
GCAACCTACCCGAGCTCCTCAATGTGTATAGTGAAGGAACCCTTCCCTTTTTGTACTCCT
GCTCGGGAGACTACCTTAGCTGGCGCGGTAAGTTCAATGGAGGTCTGGCACTTAACCACT
GCGTGCCCGAGGCTGAATTTGTGTTTGTCATGTCTAGGACCAGTTCGCCAATTATCGAAT
CTACCGTATAGGAGTCGCACATCTCCGTGCTATTCTTGCGTGTGCAGGTTGAGAATTAGA
CACCTGGTCATCCGGGACAGGGCAAATCAGTCGTCAATAAGTTCAGCGAGCGAATTTCCT
ATCGTCTCTTCTGTCAAGCGCTATGGGCTACGGGGGGTAATTGCGTTGGACAGCCCTTGC
TATTTGTTAAATACGGACAAAGGTAACCGTTTCTCTCGCAGGCCAGTATCCTGCCCCGGT
GAGTACGTACCGTATAAGCTGATCGCGGTTCATAGGCCTTTTATGCTGCGGCGCTTGAAC
CTAACTCCTATGCAGAGTATGGTGGCTGCTCTGTTTTATAAACGGGACTTCAGTGCATGT
CTCGCGGGATGCTCCAGGGGATACGAACGTTATTTTAAACACCTTAGAGAAACCGTTGCG
TTCAGACGGAAATTGCCTGTGGTACTGCCTCGTCTAGGGACCGTAACCGTAAATAGTATG
GCTTCCCTGACGAGGGCGGCACCTGTTAGCTGCACGACTATGCTCCTTACCTATCTATGT
GTTAGCGGGTTACACCGGTCACATGCCGTCTGGATCATTGCAGACGCCACTTTGCCCTAT
CAGGGTTGCCGTCTGCATCCATATCCGTCGCAAGGATCTCGGGGATTACGAAGAGAGGAC
>t4761
CGGCACATAACCAGCTACCTCTCGGGGTCGAGTTGCATGATTAGCCCTGCCTATCGGGGT
GATCCTATGTTAGACCAGTCGGCTAGGTCTGAGGCCATTTTTCCCGATTGCATGCGACCT
AGGACGCCAAGCAATAGTTGTTCCGTCAACCTATGTGGCCGCCATCAATACCGGCAAGGG
TTTCCGCCTACCATGGTAGAAGGTGGTTCCCGTTATGATCTGGACCTATCCGGTCTTTTG
GCCATGGATATCCTATGTGATTATTGCCATTGGTTTCTTCTTCCGGAATGCGTCCGTAGA
GGTCGCACTCGAGGCATGTGGATCTCCGACGTCGGACTAATGCGCTGGCCTTCGACAACC
GCAACCTACCCGAGCTCCTCAATGTGTATAGTGAAGGAACGCTTCCCTTCTTGTACTCCT
GCTCGGGAGACTACCCTAGCTGGCGCGGTAAGTTCAATGGATGTCTGGCACTTAACCACT
GCGTGCCCTAGGCTGAATTTGTGTTTGTCATGTCTAGGACTAGTACGCCAATTATCGAAT
CTACCGTATAGGAGTCGCACATCTCCTTGCTATTCTTGCGTGTGCAGGTTGAGAATTAGA
CACCTGGTCATCCGGGACAGGGCAAATCAGTCGTCAATAAGTTCAGCGAGCGAATTCCCT
ATCGTCCCTTCTGTCAAGCGCTATGGGCTACGGGGGGTAATTGGGTTGGACAGCCCTTGC
TATTTGTTAAATACGGACAAATGTAACCGTTTCTCTCGCAGGCCAGTATCCTGCCCCGGT
GAGTACGTACCGTATAAGCTGATCGCGGTTCATAGGCCTTTTATGCTGCGGCGATTGAAC
CTAACTCCTATGCAGAGTATGGTGGCTGCTCTGTTTTATAAACGGGACTTCAGTGCATGT
CTCGCGGGATGCTCCAGGGGATACGAACGATATTTTAAACACCTTAGAGAAACCGTTGCG
TTCAGACGGAAATTGCCTGTGGTACTGCCTCGTCTAGGGACCGTAACCATAAATAGTATG
GCTTCCCTGACGAGGGCGGCACCTGTAAGCTGCACGACTATGCTCCTTACCTATCTATGT
GTTAGCGGGTTACAACGGTCACATGCCGTCTGGATCATTGCAGAAGCCACTTTGCCCTAT
CAGGGTTGCCGTCTGCATCCATATCCGTCGCAAGGATCTAGGGGATTACGACGAGAGGAC
>t4762
CGGCACATAACCAGCAACCTCTCGGGGTCGAGTTGCATGATTAGCCCTGCCTATCGGGGT
GATCCTATGTTAGACCAGTCGGCTAGGTCTGAGGCCATTTTTCCCGATTGCATGCGACCG
AGGACGCCAAGCAATAGTTGTTCCGTCAACCTATGTGGCCGCCATCAATACCGGCAAGGG
TTTCCGCCTACCATGGTAGAAGGTGGTTCCCGTTATGATCTGGACCTATCCGGTCTTTTG
GCCATGGATATCCTATGTGATTATTGCCATTGGTTTCTTCTTCCGGAATGCGTCCGTAGA
GGTCGCACTCGAGGCATGTGGATCTCCGACGTCGGACTAATGCGCTGGCCTTCGACAACC
GCAACCTACCCGAGCTCCTCAATGTGTATAGTGAAGGAACGCTTTCCTTCTTGTACTCCT
GCTCGGGAGACTACCCTAGCTGGCGCGGTAAGTTCAATGGATGTCTGGCACTTAACCACT
GCGTGCCCTAGGCTGAATTTGTGTTTGTCATGTCTAGGACCAGTACGCCAATTATCGAAT
CTACCGTATAGGAGTCGCACATCTCCTTGCTATTCTTGCGTGTGCAGGTTGAGAATTAGA
CACCTGGTCATCCGGGACAGGGCAAATCAGCCGTCAATAAGTTCAGCGAGCGAATTCCCT
ATCGTCTCTTCTGTCAAGCGCTATGGGCTACGGGGGGTAATTGGGTTGGACAGCCCTTGC
TATTTGTTAAATACGGACAAATGTAACCGTTTCTCTGGCAGGCCAGTATCCTGCCCCGGT
GAGTACGTACCGTATAAGCTGATCGCGGTTCATAGGCCTTTTATGCTGCGGCGGTTGAAC
CTAACTCCTATGCATAGTATGGTGGCTGCTCTGTTTTATAAACGGGACTTCAGTGCATGT
CTCGCGGGATGCTCCAGGGGATACGAACGATATTTTAAACAGCTTAGAGAAACCGTTGCG
TTCAGACGGAAATTGCCTGTGGTACTGCCTCGTCTAGGGACCGTAACCGTAAATAGTATG
GCTTCCCTGACGAGGGCGGCACCTGTAAGCTGCACGACTATGCTCCTTACCTATCTATGT
GTTAGCGGGTTACACCGGTCACATGCCGTCTGGATCATTGCAGAAGCCACTTTGCCCTAT
CAGGGTTGCCGTCTGCATCCATATCCGTCGCAAGGATCTAGGGGATTACGACGAGAGGAC
>t4763
CGGCACATAACCAGCTACCTCTCGGGGTCGAGTTGCATGATTAGCCCTGCCTATCGGGGT
GATCCTATGCTAGACCAGTCGGCTAGGTCTGAGGCCATTTTTCCCGATTGCATGCGACCG
AGGACGCCAAGCAATAGTTGTTCCGTCAACCTATGTGGCCGCCATCAATACCGGCAAGGG
TTTCCGCCTACCATGGTAGAAGGTGGTTCCCGTTATGATCTGGACCTATCCGGTCTTATG
GCCATGGATATCCTATGTGATTATTGCCATTGGTTTCTTCTTCCGGAATGCGTCCGTAGA
GGTCGCACTCGAGGCATGTGGATCTCCGACGTCGGACTAATGCGCTGGCCTTCGACAACC
GCAACCTACCCGAGCTCCTCAATGTGTATAGTGAAGGAACGCTTCCCTTCTTGTACTCCT
GCTCGGGAGACTACCCTAGGTGGCGCGGTAAGTTCAATGGATGTGTGGCACTTAACCACT
GCGTGCCCTAGGCTGAATTTGTGTTTGTCATGTCTAGGACCAGTACGCCAATTATCGAAT
CTACCGAATAGGAGTCGCACATCTCCTTGCTATTCTTGCGTGTGCAGGTTGAGAATTAGA
CACCTGGTCATCCGGGACAGGGCAAATCAGTCGTCAATAAGTTCAGCGAGCGAATTCCCT
ATCGTCTCTTCTGTCAAGAGCTATGGGCTACGGGGGGTAATTCCGTTGGACAGCCCTTGC
TATTTGTTAAATACGGACAAATGTAACCGTTTCTCTCGCAGGCCAGTATCCTGCCCCGGT
GAGTACGTACCGTATAAGCTGATCGCGGTTCATAGGCCTTTTATGCTGCGGCGCTTGAAC
CTAACTCCTATGCAGAGTATGGTGGCTGCTCTGTTTTATAAACGGGACTTCAGTGCATGT
CTCGCGGGATGCTCCAGGGGATACGAACGATATTTTAAACACCTTAGAGAAACCGTTGCG
TTCAGACGGAAATTGCCTGTGGTACTGCCTCGTCTAGGGACCGTAACCGTAAATAGTATG
GCTTCCCTGACGAGGGCGGCACCTGTAAGCTGCACGACTATGCTCCTTACCTATCTATGT
GTTAGTGGGTTACACCGGTCACATGCCGTCTGGATCATTGCAGAAGCCACTTTGCCCTAT
CAGGGTTGCCGTCTGCATCCATATCCGTCGCAAGGATCTAGGGGATTACGACGAGAGGAC
>t4768
CGGCACATAACCAGCTACCTCTCGGGGTCGAGTTGCATGATTAGCCCTGCCTATCGGGGT
GATCCTATGCTAGACCAGTCGGCTAGGTCTGAGGCCATTTTTCGCGATTGCATGCGACCG
AGGACGCCAAGGACTAGTTGTTCCGTCAACCTATGTGGCCGCCATCAATACCGGCAAGGG
TTTCCGCCTACCATGGTAGAAGGTGGTTCCCGTTATGATCTGGACCTATCCGGTCTTTTG
GCCATGGATATCCTATGTGATTATTGCCATTGGTTTCTTCTTCCGGAATGCGTCCGTAGA
GCTCGCACGTTAGGCCTGTGGATCTCCGACGTGGGACTAATGCGCTGGCCTTCGACAACC
GCAACCTACCCGAGCTCTTCAATGTGTATAGTGAAGGAACGCTTCCCTTCTTGTACTCCT
GCTCGGGAGACTACCATAGCTGGCGCGGTAAGTTCAATGGATGTCTGGCACTTAACCACT
GCGTGCCCTAGGCTGAATTTGTGTTTGTCATGTCTAGGACCAGTACGCCAATTATCGAAT
CTACCGTATAGGAGTCGCACATCTCCTTGCTATTCTTGCGTGTGCAGGTTGGGAATTAGA
CACCAGGTCATCCGGGACAGGGCAAATCAGTCGTCAATAAGTTCAGCGAGCGAATTCCCT
ATTGTCTCTTCTGTCAAGCGCTATGGGCTACGGGGGGTAATTGCGTTGGACAGCCCTTGC
TATTTGTTAAATACGGACAAATGTAACCATTTCGCCCGCAGGCCAGTATCCTGCCCCGGA
GAGTACGTACCGTATAAGCTGATCGCAGTTCATAGGCCTTTTATGCTGCGGCGCTTAAAC
CTAACTCCTATGCAGAGTATGGTGGCTGCTCTGTTTTATAAACGGGACTTCAGTGCATGT
CTCGCGGGATGCTCCAGGGGATACGAACGATATTTTAAACACCTTAGAGAAACCGTTGCG
TTCAGACGGAAATTGCCTGTGGTACTGCCTCGTCTAGGGACCGTAACCGTAAATAGTATG
GCTTCCCTGACGAGGGCGGCACCTGTTAGCTGCACGACTATGCTCCTTACCTATCTATGT
GTTAGCGGGTTACACCGGTCACATGCCGTCTGGATCATTGCAGAAGCCACTTTGCCCTAT
CAGGGTTGCCGTCTGCATCCATATCCGTCGCAAGGATCTAGGGGATTACGACGAGAGGAC
>t4769
CGGCACATAACCAGCTACCTCTCGGGGTCGAGTTGCATGATTAGCCCTGCCTATCGGGGT
GATCCTATGCTAGACCAGTCGGCTAGTTCTGAGGCCATTTTTCGCGATTGCATCCGACCG
ACGACGCCAAGCAGTAGTTGTTCCGTCAACCTATGTGGCCGCAATCAATACCGGCAAGGG
TTTCCGCCTACCATGGTAGAAGGTGGTTCCCGTTATGATCTTGACCTATCCGGTCTTTTG
GCCATGGATATCCTATGTGATTATTGCCATTGGTTTCTTCTTCCGGAATGCGTGCGTAGA
GGTCGCACATTAGGCATGTTGATCTCCGACTTCGGACTAATGCGCTGGCCTTCGACAACC
GCAACCTACCCGAGCTCCTCAATGTGTATCGTGAAGGAACCCTTCCCTTCTTGTACTCCT
GCTCGGGAGACTACCCTAGCTGGCGCGGTAAGTTCAATGGATGTCTGGCACTTAACCACT
GCGTGCCCTAGGCTGAAGTTGTGTTTGTCATGTCTAGCACCAGTACGCCAATTATCGAAT
CTACCCTATAGGAGTCGCACACCTCCTTGCTATTCTTGCGTGTGCAGGTTGAGAATTAGA
CACCTGGTCATCCGGGACAGGGCAAATCAGGCGTCAATAAGCTCAGCGAGCGAATTCCCT
ATCGTCTCTTCTGTCAAGCGCTATGGGCTACGGGGGGTAATTGCGTTGGACAGCCCTTGC
TATTTGTTAAATACGGTCAAAGGTAACCGTTTCTGTCGCAGGCCAGTATCCTGCCCCGGT
GAGTACGTACCGTATAAGCTGATCGCAGTACATAGGCCTTTTATGCTGAGGCGCTTGTAC
CTAACTGCTATGAAGAGTATGGTGGCTGCTCTGTTTTATAAACGGGACTTTAGTGCATGT
CTCGCGGGATGCTCCAGGGGATACGAAAGATATTTTAAACACCTTAGAGAAACCGTTGCG
TTCAGACGGAAATTGACTCTGGTACTGCCTCGTCTAGGGACCGTAACCGTAAATAGTATG
GCTTCCCTGACGAGGGCGGCACCTGTTAGCTGTACGACTATGCTCCTTTCCTATCTATGT
ATTAGCGGGCTACGCCGGTCACATGCCGTCTGGATCATTGCAGAAGCCACTTTGCCCTAT
CATGGTTGCCGTCTGCATCCATATCCGTCGCAAGGATCTAGGGGCTTACGAAGAGAGGAC
>t15673
CGGCACATAACCAGCTACTTCTCGGGGTCGAGTTGCATGATTAGCCCTGCCTATCGGGGT
GATCCTATGCTAAACCAGTCGGCTAGTTCTGACGCCATTTTTCGCGATTGCATCCGAGCG
ACGACGCCAAGGAGTCGTTCTACCGTCAACCTATGTGGCCGCCATCAATACTGGCAAGGG
TTTCCCCCTACCATTGTAGAAGGTGGTTCCCGTTATGATCTGGACCTCTCCGCTCTTTTG
GCCATGTATATCCTATATGATTATTGCCATTGGTTTCTTCTTCCGGAATGCGTGCGTAGA
GGTCGCACATTAGGAATATGGATCGCCGACGTCGGACTGATGCGCTGGCCTTCGACAACC
GCAACATTCCCAAGCTCCTCAATGTGCATAGTGAAGGAACGCTTCCCCTCTTGTACTCCT
GCTGCGGAGACTACCCTAGCTGGCGCGGCAAGTTCTATGGATGTCTGGCCCTTAACCACG
GCGTACCCTAGGCTGTATTTGTGTTCGTCATGTCTAGGAGCGGTACACCAATTATCGAAT
CTACCGTATAGGAGTCGCACATATCCATGCTATTCTTGTGTGTGCAGGTTGGGAGTTAGA
CACCTGGTCAACCGGGACAGGGCAAATCAGGCGTCAATAAGTTCAGCTAGCGAATTCCCT
ATCGTCTTTTCTGTCAAGCGCCATGGACTACGAGGAGTAATTGCGTTGGACAGCCATCGC
TACTTGTTAAATACGGACAACGGTAACCGTTTCTCTCGCAGGCCCGTATCCTGCCCCGGT
GAGTACGTACCGTATAAGCTCATCGCGGTTCATAGGTCTTTTATGCTGCTGCGCTTGAAC
CTACCTCCTATGCGGAGTATGGTGGCTCCTCTGTTCTATAAACGGTACTTCAGTGCATGT
CTCGCGAGATGCTCCAGGGGATATGAACGATATTATAAACACCTTAGAGAAACCGTTGCG
TGCAGACGGAAATTGCCCTTGGTACTGCCTCGTCTAGGGACAGAAACCGGCAATAGTATG
GAATCCCTGACGAGGGCGGCATTTGTTAGCTCTAAGACGATGCTCCATTCCTATCTATGT
GTTAGTGGATTACACCGGTCATATCCAGTCTGGACCAATGCAGAAGCGACCTGGCCCTAT
CAGGGTTGCCGTCTGCATCCGAATCCGTCGCAACGATCTAGGGGGTTACGAAGACAGCAC
>t15672
AGGCACATAACCAGCTACCTCTCGGGGTCGAGTTGCATGATTAGCCCTGCCTATCGGGGT
GATCCTATGCTAAACCAGTCGGCTAGATCTGACGCCATTATTCGCGATTGCATCCGAGCG
ACGACGCCAAGCAGTCGTTCTTCCGTCAACCTATGTGGCCGCCATCAATACTGGCAAGGG
TGTCCGCCTACCACTGTAGAAGGTGGTTCCGGTTATGATCTGGACCTCTCCGCTCTTTTG
GCCATGTATATCCTATATGATCATTGCCATTGGTTTCTTCTTCCGGAATGCGTGCGTAGA
GGTCGCACATTAGGAAAATGGATCGCCGACGTCGGACTGATGCGCTGGCCTTCGACAACG
GCAACCTACCCAAGCTCCTCAATGTGCATAGTGAAGGAACGCTTCTCTTCTTGTACTCCT
GCAGCGGAGACTACCTTAGCTGGCGCGGTAAGTTCAATGGATGTCTGGCCGTTAACCACG
GCGTACCCTAGGCTGAATTTGTGTTCGTCATGTCTAGGAGCGGTACGCCAATTATCGAAT
CTACCGTATAGGAGTCGCACATATCCATGCTATTCTTGTGTGTGCAGGTTGGGAGTTAGA
CACCTGGTCAACCGGGACAGGGCAAATCAGGCGTCAATAAGTTCAGCTAGCGAATTCCCT
ATCGTCTTTTCTGTCAAGCGCCATGGACTAGGAGGAGTAATTGCGTTGGACAGTCATCGC
TACTTGTTAAATACAGACAACGGTAACCGTTTCTCTCGCAGGCCCGTTTCCTGCCCCGGT
GAGTACGTACCGTATACGCTCATCGCGGTTCATAGGCCTTTTATGCTGCTGCGCTTGAAC
CTACCTCCTATGCGGAGTATGGTGGCTCCTCTCTTTTATAAACGGTACTTCAGTGCATGT
CTCGCGAGATGCTCCAGGGGATATGAACGATATTATAAACACCTTAGAGAAACCGTTGCG
TGCAGACGGAAATTGCCCTTGGTACTCCCTCGTCTAGGGACAGAAACCGGCAATAGTATG
GCATCCCTGACGAGGGCGGCATTTGTTAGCTCTAAGACGAAGCTCCATTCCTATCTATGT
GTTAGTGGATTACACCGGTCATATCCAGTCTGGACCATTGCAGAAGCGACCTGGCCCTAT
CAGGGTTGCCGTCTGCATCCAAATCCGTGGCAACTATCTAGGGGATTACGAAGACAGCAC
>t15671
AGGCACATAACCAGCTACCTCTCGGGGTCGAGTTGCATGATTAGCCCTGCCTATCGGGGT
GCTCCTATGCTAAACCAGTCGGCTAGATCTGACGCCATTTTTCGCGATTGCATCCGAGCG
ACGACGCCAAGCAGTCGTTCTTCCGTCAACCTATGTGGCCGCCATCAATACTGGCAAGGG
TGTCCGCCTACCACTGTAGAAGGTGGTTCCGGTTATGATCTGGACCTCTCCGCTCTTTTG
GCCATGTATATCCTATATGATTATTGCCATTGGTTTCTTCTTCCGGAATGCGTGCGTAGA
GGTCGCACATTAGGAAAATGGATCGCCGACGTCGGACTCATGCGCTGGCCTTCGACAACG
GCAACCTACCCAAGCTCCTCAATGTGCATAGTGAAGGAACGCTTCTCTTCTTGTACTCCT
GCAGCGGAGACTACCTTAGCTGGCGCGGTAAGTTCAATGGATGTCTGGCCGTTAACCACG
GCGTACCCTAGGCTGAATTTGTGTTCGTCATGTCTAGGAGCGGTACGCCAATTATCGAAT
CTACCGTATAGGAGTCGCACATATCCATGCTATTCTTGTGTGTGCAGGTTGGGAGTTAGA
CACCTGGTCAACCGGGACAGGGCAAATCAGGCGTCAATAAGTTCAGCTAGCGAATTCCCT
ATCGTCTTTTCTGTCAAGCGCCATGGACTACGAGGAGTAATTGCGTTGGACAGCCATCGC
TACTTGTTAAATACAGACAACGGTAACCGTTTCTCTCGCAGGCCCGTTTCCTGCCCCGGT
GAGTACGTACCGTATACGCTCATCGCGGTTCATAGGCCTTTTATGCTGCTGCGCTTGAAC
CTACCTCCTATGCGGAGTATGGTGGCTCCTCTCTTTTATAAACGGTACTTCAGTGCATGT
CTCGCGAGATGCTCCAGGGGATATGAACGATATTATAAACACCTTAGAGAAACCGTTGCG
TGCAGACGGAAATTGCCCTTGGTACTGCCTCGTCTAGGGACAGAAACCGGCAATAGTATG
GCATCCCTGACGAGGGCGGCATTTGTTAGCTCTAAGACGAAGCTCCATTCCTATCTATGT
GTTAGTGGATTACACCGGTCATATCCAGTCTGGACCATTGCAGAAGCGACCTGGCCCTAT
CAGGGTTGCCGTCTGCATCCAAATCCGTGGGAACTATCTAGGGGATTACGAAGACAGCAC
>t15670
CGGCACATAACCAGCTACCTCTCGGGGTCGAGTTGCATGATTAGCCCTGCCTATCGGGGT
GATCCTATGCTAAACCAGTCGGCTAGATCTGACGCCATTTTTCGCGATTGCATCCGAGCG
ACAACGCCAAGCAGTCGTTCTTCCGTCAACCTATGTGGCCGCCATCAATACTGGCAAGGG
TTTCCGCCTACCACTGTAGAAGGTGGTTCCGGTTATGATCTGGACCTCTCCGCTCTTTTG
GCCATGTATATCCTATATGATTATTGCCATTGGTTTCTTCTTCCGGAATGCGTGCGTAGA
GGTCGCACATTAGGAAAATGGATCGCCGACGTCGGACTGATGCGCTGGCCTTCGACAACG
GCAACCTACCCAAGCTCCTCAATGTGCATAGTGAAGGAACGCTTCTCTTCTTGTACTCCT
GCAGCGGAGACTACCCTAGCTGGCGCGGTAACTTCAATGGATGTCTGGCCGTTAACCACG
GCGTACCCTAGGCTGAACTTGTGTTCGTCATGTCTAGGAGCGGTACGCCAATTATCGAGT
CTACCGTATAGGAGTCGCACATATCCATGCTATTCTTGTGTGTGCAGTTTGGGAGTAAGA
CACCTGGTCAACCGGGACAGGGCAAATCAGGCGTCAATAAGTTCAGCTAGCGAATTCCCT
ATCGTCTTTTCTGTCAAGCGCCATGGACTACGAGGAGTAATTGCGTTGGACAGCCATCGC
TACTTGTTAAATACAGACAACGGTAACCGTTTCTCTCGCAGGCCCGTTTCCTGCCCCGGT
GAGTACGTACCGTATAAGCTCATCGCGGTTCATAGGCCTTTTATGCTGCTGCGCTTGAAC
CTACCTCCTATGCGGAGTATGGTGGCTCCTCTGTTTTATAAACGGTACTTCAGTGCATGT
CTCGCGAGCTGCTCCAGGGGATATGAACGATATTATAAACACCTTAGAGAAACCGTTGCG
TGCAGACGGAAATTGCCCTTGGTAGTGCCTCGTCTAGGGACAGAAACCGGCAATAGTATG
GCATCCCTGACGAGGGCGGCATTTGTTAGCTCTAAGACGAAGCTCCATTCCTATCTATGT
GTTAGTGGATTACACCGGTCATATCCAGTCTGGACCATTGCAGAAGCGACCTGGCCCTAT
CAGGGTTGCCGTCTGCATCCAAATCCGTCGCAACTATCTAGGGGATTACGAAGACAGCAC
>t15677
CGGCACATAACCAGGTACCTCTCGGGGTCGAGTTGCATGATTAGCCCTGCCTATCGGGGT
GATCCTATGCTGAACCAGTCGGCTAGTTCTGACGCTATTTTTCGCGATTGCATCCGAGCG
ACGACGCCAAGCAGTCGTTCTTCCGTCAACCTTTGTGGCCGCCATCAATACTGGCAAGGG
TTTCCGCCTACCATTGTAGAAGGCGGTTCCCGTTATGATCTGGACCTCTCCGCTCTTTTG
GCCATGTATATCCTATATGATTATGGCCATTGGTTTCTTCTTCCGGAATGCGTGCGTAGA
GGTCGCACATTAGGGATATGGATCGCCGACGTCGGACTGATGCGCTGGCCTTCGACAACC
GCAACCTTCCCAAGCTCCTCAATGTGCATAGTGAAGGAACGCTTCCCTTCTTGTACTCCT
GCTGCGGAGACTACGCTAGCTGGCGCGGTAAGTTCAATGGATGTCTGGCCCTTAACCACG
GCGTACCCTAGGCTGCATTTGTGTTCGTCATGTCTAGGAGCGGTACACCAATTATCGAAT
CTACCGTATAGGAGTCGCACATATCCATGCTATTCTTGTGTGTGCAGGTTGGGAGTTAGA
CACCTGGTCAACCGGGACAGGGCAAATCAGGCGTCAATAAGTTCAGCTAGCGAATTCCCT
ATCGTCTTTTCTGTCAAGCGCCATGAACTACGAGGAGTAATTGCGTTGGACAGCCATCGC
TACTTGTTAAATACGGACAACGGTAACCGTTTCTCTCGCAGGCCCGTATCTTGCCCCGGT
GAGTACGTACCGTACAAGCTCATCGCGGTTCATAGGCCTTTTATGCTGCTAAGCTTGAAC
CTACCTCCTATGCGGAGTATGGTGGCTCCTCTTTTTTATAAACGGTACTTCAGTGCATGT
CTCGCGAGATGCTCCAGGGGATATGAACGATATTATAAACACCTTAGAGAAACCGTTGCG
TGCAGACGGAAATTGCCCTTGGTACTGCCTCGTCTAGGGACAGAAACCGGCAATAGTATG
GAATCCCTGACGAGGGCGGCATTTGTTAGCTCTAAGACGATGCTCCATTCCTATCTATGT
GTTAGTGGATTACACCGGTCAAATCCAGTCTGGACCATTGCAGAAGCGACTTGGCCCTAT
CAGGGTTGCCGTCTGCATCCAAATCCGTCGCGACGATCTAGGGGATTACGAAGACAGCAC
>t15676
CGGCACATAACCAGCTACTTCTCGGGGTCGAGTTGCATGATTAGCCCTGCCTATCGGGGT
GATCCTATGCTAAACCAGTCGGCTAGTTCTGACGCCATTTTTCGCGATTGCATCCGAGCG
ACGACGCCAAGCAGTCGTTCTACCGTCAACCTATGTGGCCGCCATCAATACTGGCAAGGG
TTTCCGCCTACCATTGTAGAAGGTGGTTCCCGTTATGATCTGGACCTCTCCGCTCTTTTG
GCCGTGTATATCCTATATGATTATTGCCATTGGTTTCTTCTTCCGGAATGCGTGCGTAGA
GGTCGCACATTAGGAATATGGATCGCCGACGTCGGACTGATGCGCTGGCCTTCGACAACC
GCAACATTCCCAAGCTCGTCAATGTGCATAGTGAAGGAACGCTTCCCTTCTTGTACTCCT
GCTGCGGAGACTACCCTAGCTGGCGCGGTAAGTTCAATGGATGTCTGGCCCTTAACCACG
GCGAACCCTAGGCTGAATTTGTGTTCGTCATGTCTAGGAGCGGTACACCAATTATCGAAT
CTACCGTATAGGAGTCGCACATATCCTTGCTATTCTTGTGTGTGCAGGTTGGGAGTTAGA
CACCTGGTCAACCGGGACAGGGCAAATCAGGCGTCAATAAGTTCAGCTAGCGAATTCCCT
ATCGTCTTTTCTGTCAAGCGCCATGGACTACGAGGAGTAATTGCGTTGGACAGCCATCGC
TACTTGTTAAATACGGACAACGGTAACCGTTTCTCTCGCAGGCCCGTATCCTGCCCCGGT
GAGTACGTACCGTATAAGCTCATCGCGGTTCATAGGCCTTTTATGCTGCTGCGCTTGAAC
CTACCTCCTATGCGGAGTATGGTGGCTCCTCTGTTCTATAAACGGTACTTCAGTGCATGT
CTCGAGAGATGCTCCAGGGGATATGAACGATATTATAAACACCTTAGAGAAACCGTTGCG
TGCAGACGGAAATTGCCCTTGGTACTGCCTCGTCTAGGGACAGAAACCGGCAATAGTATG
GAATCCCTGACGAGGGCGGCATTTGTTAGCTCTAAGACGATGCTCCATTCCTATCTATGT
GTTAGTGGATTACACCGGTCATATCCAGTCTGGACCAATGCAGAAGCGACCTGGCCCTAT
CAGGGTTGCCGTCTGCATCCAAATCCGTCGCAACGATCTAGGGGATTACGAAGACAGCAC
>t969
CGGCACATAACCAGCTACCTCTCGGGGTCGAGTTGCATGATTAGCCCTGCCTATCGGGGT
GATCCTATGCTAGACCAGTCGGCTAGTTCTGAGGCCATTTTTCGCGATTGCATCCGACCG
ACGACGCCAAGCAGTAGTTGTTCCGTCAACCTATGCGGCCGCCATCAATACCGGCAAGGG
TTTCCACCTACCATGGTAGAAGGTGGTTCCCGTTATGATCTGGACCTATCCGGTCTTTTG
GCAAGGGATATCCTATGTGATTATTGCCATTGGTTTCTACTTCCGGAATGCGTGCGTAGA
GGTCGCACATTAGGCATGTGCATCTCCGAGGTCGGACTGATGCGCTGGCCTTCGACAACC
GCAACCTACCCGAGCTCCTCCATGTGTATAGTGAAGGAACGCTTCCCTTCGTGTACTCCT
ACTCGGGAGACTACCCTAGCTGGCGCGGTATGTGCAATGGATGTCTGGCACTTAACCACG
GCGTGCCCTAGGGTGAATTTGTGTTCGTCATGTCTAGGAGCAGTAGGCCAATTATCGAAT
CTACCGTATAGAAATCGCACATCTCCATGCTATTCTTGCGTGTGTAGGTTGGGAGTTAGA
CACCTTGTCCTGCGGGACAGGGCAAATCAGGCGTCAATCAGTTCAGCGAGCGAATCCCCT
ACCGTCTCTTCTGTCAAGCGCCATGGGCTACAAGGGGTAATTGCGTTGGACAGCCATTGC
TACTTGTTAAATACGGACAACGGTAATCGTTTCTCTCGAAGGCCCGTATCCTGCCCGGGT
GAGTACGGACCGTATAAGCTGATCGCGGTTCATAGGCCTTTTATGCTGCAGCGCTTGAAC
CTAACTCCTATGCAGAGTATGGTGGCTGGCCTGTTTTATAAACTGGATTTCAGTGCATGT
CTCGCGAAATGCTCCAGGGGATACGAACGATATATTAAACACCGTAGAGAAACCGTTGCG
TGCAGACGGAAATTGCCTCTGGTACTGCCTCGTCTAGGGACCATAACCGGAAATAGTATG
GCATCCCTGACGAGGGCGGCAACTGTTAGCTCTAAAACTATGCTGCATTCCTATCTATGT
GTTAGCGGTTTACACCGGTCACATGCAGTCTGGACCATTGGAGAAGCCACCTTGCCCGAT
CAGGGTTGCCGTCTGCCACCAGAGCCGTCGCAACGATCTAGGGGATTACGAAGAGAGCAC
>t6893
CGCCACATAACCAGCTACCTCTCGTGGTCGAGTTGCTTGATTAGCCCTGCCTATCGGGGT
GATCCTATACTAGACCAGTCGGCTAGTTCTGAGGCCATCTTTCGCGATTGCATCCGACCG
ACGACGCCAAGCAGTAGTTGTTCCGTCAACCTATGTGGCCGCCATCAGTACCGGCAGGGG
TTTCCGCCTACCATGGTAGAAGGTGGTTCCCGTTATGATCTGGACCTATCCGGTCTTTTG
GCCATGGATATCCTATGTGATTATTGCGATTGGTTTCTTCTTCCGGAATGCGTGCGTAGA
GGTCGCACATTAGGCATGTGGATCTCGGACGTCGGACTGATGCGCTGGCCTTCGACAACC
GCAACCTGCCCGAGCTCCTCAATGTGTATAGGGAAGGAACGCTTCCCTTCTTGTATTCCT
GCCCGGGAGACTACCCTCGCTGGCGCGGTAAGTTCAATGGATGTCTGGCACTTAACCACG
GCCTGCCCTAGGCTGAATTTGTGTTCGTCATGTCTAGGAGCAGTACGCCAATTATCGAAT
CTACCGTATAGGAGTCGCCCATCTCCATGCCATTCTTACGTCTGCAGGTTGGGAGTCAGA
CACCTGGTGATCCGGGACAGGGCAAATCAGGCGTCAATAAGTTCAGCGAGCGAATTCCCT
ATCGTCTTTTCTGTCAAGCGCCATGGGCTACGAGGGGTAATTGCGTTAGACAGCCATTGC
TACTTGTTAAATACGGACAACGGTAACCGGTTCTCTCGCAGGCCAGTATCCTGCCCCGGT
GAGTACGTACCGTATAAGCTGATCGCGGTTCATAGCCCTTATATGCTGCTGCGCTTGAAC
CTAACTCCTATGCAGAGTATGGTGGCTGCTCTGTTTTATAAACGGGACCTCAGTGCATTT
CTCGCGAGATGCTCCGGGGGATACGAACGATATATTAAAGACCTTACAGAAACCGTTGCG
TGCAGACGGAAATTGCCTCTGGTACTGCCTCGTCTAGGGACCGTAACGGGAAATAATATA
GCATCCCTGACGAGGGCGTCGCCTGTTAGCTCTAAGACTATGCTCTACTCCTATCTATGT
GTTAGCGGTTTACACCGGTCACATGCCGTCTGGACCATTGCAGAAGCCACCTTGCCCTAT
CAGGGTTGCCGGCTGCATGCAAATCAGTGTAAACGATCTAGGGGATTACGAAGAGAGGAC
>t967
CGGCACATAACCAGCTACCTCTCGGGGTCGAGTTGCATGATTAGCCCTGCCTATCGGGGT
GATCCTATGTTAGACCAGTCGGCTAGTTCTGAGGCCATTTTTAGCGATTGCATCCGACCG
ACGACGCCAAGCAGTAGTTGTTCCGTCAACCTATGCGGCCGCCATCAATACCGGCAAGGG
TTTCCACCTACCATGGTAGAAGGTGGTTCCCGTTATGATCTGGACCTATCGGGTCTTTTG
GCAAGGGATATCCTATGTGATTATTGCCATTGGTTTCTACTTCCGGAATGCGTGCGTAGA
GGTCGGACATTAGGCATGTGCATCTCCGACGTCGGACTGATGCGCTGGCCTTCGACAACC
GCAACCTACCCGAGCTCCTCCATGTGTAAAGTGAAGGAACGCTTCCCTTCGTGTACTCCT
ACTCGGGAGACTACCCTAGCTGGCGCGGTATGTGCAATGGATGTCTGGCACTTAACCACG
GCGTGCCCTAGGCTGAATTTGGGTTCGTCATGTCTAGGAGCAGTAGGTCAATTATCGAAT
CTACCGTATAGAAATCGCACATCTCCATGCTATTCTTGCGTGTGCAGGTTGGGAGTTAGA
CACCTGGTCATGCGGGACAGGGCAAATCAGGCGTCAATCAGTTCAGCGAGCGAATCCCCT
ACCGTCTCTTCTGTCAAGCGCCATGGGCTACAAGGGGTAATTGCGTTGGACAGCCATTGC
TACTTGTTAAATACGGACAACGGTAACCGTTTCTCTCGAAGGCCCGTATCCTGCCCGGGT
GAGTACGGACCGTATAAGCTGATCGCGGCTCATAGGCCTTTTATGCTGCAGCGCTTGAAC
CTAACTCCTATGCAGAGTATGGTGGCTGGCCTGCTTTATAAACGGGATTTCAGTGCATGT
CTCGCGAAATGCTCCAGGGGATACGAACGATATTTTAAACACCGTAGAGAAACCGTTGCG
TGCAGACGGAAATTGCCTCTGGTACTGCCTCGTCTAGGGACCGTAACCGGAAATAGTATG
GCATCCCTGACGAGGGCGGCAACTGTTAGCTCTAAAACTAAGCTGCATTCCTATCTATGT
GTTAGCGGTTTACACCGGTCACATGCAGTCTGGACCATTGCAGAAGCCACCTTGCCCTAT
CAGGGTTGCCGTCTGCCTCCAAATCCGTCGCAACGATCTAGGGGATTACGAAGAGAGCAC
>t966
CGGCACATAACCAGCTACCTCTCGGGGTCGAGTTGCATGATTAGCCCTGCCTATCGGGGT
GATCCTATGTTAGACCAGTCGGCTAGTTCTGAGGCCATTTTTAGCGATTGCATCCGACCG
ACGACGCCAAGCAGTAGTTGTTCCGTCAACCTATGCGGCCGCCATCAATACCGGCAAGGG
TTTCCACCTACCATGGTAGAAGGTGGTTCCCGTTATGATCTGGACCTATCGGGTCTTTTG
GCAAGGGATATCCTATGTGATTATTGCCATTTGTTTCTACTTCCGGAATGCGTGCGTAGA
GGTCGCACATTAGGCATGTGCATCTCCGACGCCGGACTGATGCGCTGGCCTTCGACAACC
GCAACCTACCCGAGCTCCTCCATGTGTATAGTGAAGGAACGCTTCCCTTCGTGTACTCCA
[truncated: 40,012,303 more chars]
