# Supplementary material for: Pyvolve: A Flexible Python Module for Simulating Sequences along Phylogenies
Source: PLoS One. 2015 Sep 23;10(9):e0139047. doi: 10.1371/journal.pone.0139047 (PMC4580465; doi:10.1371/journal.pone.0139047)
Supplement: S1 File — (ZIP) [file pone.0139047.s001.zip › SI/sitehet/validation_sitehet_codon.py]

import sys
sys.path.append("../")
from pyvolve import *
from validation_functions import *

omegas = [0.2, 0.4, 0.6, 0.8]
size = len(omegas) * 100 # 100 sites per simulated kappas
data = "n14_balanced"
aln = data + "_withanc.fasta"
print "Simulating"
t = read_tree(file = data + ".tre")   
p = {"omega":omegas}
m = Model("MG", p)
p = Partition(models = m, size = size)
e = Evolver(partitions = p, tree = t) 
e(seqfile = aln, infofile = data + "_info.txt", ratefile = data + "_rates.txt", write_anc = True)

print "Counting"
mu = m.extract_mutation_rates()
c = dNdS_Counter(aln, data + ".tre", mu)
c.calculate_dnds(savefile = data + "_counted.txt")
