# Supplementary material for: Pyvolve: A Flexible Python Module for Simulating Sequences along Phylogenies
Source: PLoS One. 2015 Sep 23;10(9):e0139047. doi: 10.1371/journal.pone.0139047 (PMC4580465; doi:10.1371/journal.pone.0139047)
Supplement: S1 File — (ZIP) [file pone.0139047.s001.zip › SI/validation_functions.py]

# This script contains modules, functions used to validate pyvolve
purines = ["A", "G"]
pyrimidines = ["C", "T"]
import numpy as np
from pyvolve import *

from Bio.Seq import Seq
from Bio.Alphabet import IUPAC

class MutationCounter:
    
    def evaluateMutationPath( self, path ):
        """Helper function, called by enumerateMutationPaths().
Should never be called directly.
"""
        
#        print "  Evaluating path", path
         # we set up temporary variables to store source and target codons for mutations
        self.source = self.codon1
        
        # now loop over all mutations on the path
        s_counts = [ 0, 0, 0 ]
        ns_counts = [ 0, 0, 0 ]
        has_stop = False
        for m in path:
            # generate the target codon from source and mutation
            self.target = self.source[0:m] + self.codon2[m] + self.source[m+1:3]
            # assess whether mutation is synonymous or not
            # these are the only two lines of code in this class that depends on Biopython. You can replace them with your own favorite genetic code table
            aa_source = str(self.source.translate())
            aa_target = str(self.target.translate())
            if aa_source == aa_target:
                s_counts[m] += 1
            else:
                ns_counts[m] += 1
            if aa_target == "*":
                has_stop = True

            # move target codon to source codon
            self.source = self.target
            
        # we disregard all paths with a stop codon
        if not has_stop:
            # add the mutations from the latest path
            self.ns_counts = [sum(pair) for pair in zip(self.ns_counts, ns_counts)] 
            self.s_counts = [sum(pair) for pair in zip(self.s_counts, s_counts)] 
            self.path_count += 1


    def enumerateMutationPaths( self, mutation_list, path=[] ):
        """Helper function, called by countMutationsInCodons().
Should never be called directly.
"""
        # we take each mutation in the list and then enumerate the remaining
        # mutations recursively
        n = len( mutation_list )
        if n == 0:
            # evaluate for all mutations on the path whether they are synonymous or not
            MutationCounter.evaluateMutationPath( self, path )
        for i in range( n ):
            m = mutation_list[i]
            new_list = mutation_list[0:i] + mutation_list[i+1:n]
            MutationCounter.enumerateMutationPaths( self, new_list, path + [m] )


    def countMutationsInCodons( self, codon1, codon2 ):
        """Counts the number of synonymous and non-synonymous mutations
going from codon1 to codon2.

The function returns two lists. The first is the number of non-synonymous
mutations at each of the three sites, and the second is the number of synonymous
mutations at each of the three sites.
"""
        assert len( codon1 ) == 3
        assert len( codon2 ) == 3
        self.codon1 = codon1
        self.codon2 = codon2
    
        # find the sites at which there are mutations
        mutation_list = []
        for i in range( 3 ):
            if codon1[i] != codon2[i]:
                mutation_list.append( i )
    
        # now try all possible combinations of mutations
        self.s_counts = [0., 0., 0.]
        self.ns_counts = [0., 0., 0.]
        self.path_count = 0
        MutationCounter.enumerateMutationPaths( self, mutation_list )

        for i in range( 3 ):
            self.s_counts[i] /= self.path_count
            self.ns_counts[i] /= self.path_count
        return ( self.ns_counts, self.s_counts )


    def countMutations( self, seq1, seq2 ):
        """Counts the number of synonymous and non-synonymous mutations
going from sequence1 to sequence2. The function needs two sequences of the same length and in which all codons are complete.

The function returns two lists. The first is the number of non-synonymous
mutations at each of the three sites, and the second is the number of synonymous
mutations at each of the three sites.
"""
        if type(seq1) is str:
            seq1 = Seq(seq1)
        if type(seq2) is str:
            seq2 = Seq(seq2)
        
        assert len( seq1 ) == len( seq2 )
        assert len( seq1 ) % 3 == 0
        assert len( seq2 ) % 3 == 0
        
        ns_counts = []
        s_counts = []
        for i in range( len( seq1 )/ 3 ):
            c1 = seq1[3*i:3*i+3]
            c2 = seq2[3*i:3*i+3]
            ( ns, s ) = MutationCounter.countMutationsInCodons( self, c1, c2 )
            ns_counts += ns
            s_counts += s
        return ( ns_counts, s_counts )


class SiteCounter:

    def countSitesInCodon( self, codon ):
        """Counts the number of synonymous and non-synonymous sites in the codon.

The function returns two lists. The first is the number of non-synonymous
sites at each of the three sites, and the second is the number of synonymous
sites at each of the three sites.
"""
        assert len( codon ) == 3
        
        s_counts = [0., 0., 0.]
        ns_counts = [0., 0., 0.]
        
        aa_source = str(codon.translate())
        assert aa_source != '*' # There is no clear way to handle sites that translate to stop codons. Those should be omitted from the sequence
        
        for i in range( 3 ):
            mutations = 0
            for c in ['A', 'C', 'T', 'G']:
                if codon[i].upper() == c:
                    continue
                target = codon[0:i] + c + codon[i+1:3]
                
                aa_target = str(target.translate())
                if aa_target == '*': # disregard mutations to stop codons
                    continue
                
                if aa_source == aa_target:
                    s_counts[i] += 1
                else:
                    ns_counts[i] += 1
                mutations += 1
            s_counts[i] /= mutations
            ns_counts[i] /= mutations
            assert mutations <= 3
        return ( ns_counts, s_counts )


    def countSites( self, seq ):
        """Counts the number of synonymous and non-synonymous sites in a sequence. The function needs a sequence in which all codons are complete.

The function returns two lists. The first is the number of non-synonymous
mutations at each of the three sites, and the second is the number of synonymous
mutations at each of the three sites.
"""
        if type(seq) is str:
            seq = Seq(seq)
            
        assert len( seq ) % 3 == 0
        
        ns_counts = []
        s_counts = []
        for i in range( len( seq )/ 3 ):
            c1 = seq[3*i:3*i+3]
            ( ns, s ) = SiteCounter.countSitesInCodon( self, c1 )
            ns_counts += ns
            s_counts += s
        return ( ns_counts, s_counts )
        
        
def validate_omega(nsites, omega):
    '''
        This function determines the simulated dN/dS, in a Pyvolve simulation, using a counting-based approach, along a tree with two branches.
    '''
    
    teeny_tree = "(t1:0.01, t2:0.01);"
    t = read_tree(tree = teeny_tree)

    m = Model("MG", {"omega":omega})
    p = Partition(models = m, size = nsites)
    e = Evolver(partitions = [p], tree = t)
    e(ratefile = False, infofile = False, seqfile = False)

    seqdict = e.get_sequences()
    s1 = Seq(seqdict["t1"])
    s2 = Seq(seqdict["t2"])
    
    
    return count_dnds(s1, s2)


def count_dnds(s1, s2):
    S = SiteCounter()
    ns_sites_raw, s_sites_raw = S.countSites(s1)
    ns_sites = sum(ns_sites_raw)
    s_sites  = sum(s_sites_raw)
    M = MutationCounter()
    ns_subs_raw, s_subs_raw = M.countMutations(s1, s2)
    ns_subs = sum(ns_subs_raw)
    s_subs = sum(s_subs_raw)

    return (ns_subs/ns_sites) / (s_subs/s_sites)


def isTI(source, target):
    ''' 
        Determine if a given nucleotide change is a transition or a tranversion. 
        Returns True for transition, False for transversion.
    '''
    
    ti_pyrim = source in pyrimidines and target in pyrimidines
    ti_purine = source in purines and target in purines
    if ti_pyrim or ti_purine:
        return True
    else:
        return False
        
        
        
        
        

def count_kappa(s1, s2):
    ti = 0.
    tv = 0.
    for i in range(len(s1)):
        if s1[i] != s2[i]:
            if isTI(s1[i], s2[i]):
                ti += 1
            else:
                tv += 1
    return 2. * (ti/tv)  # multiply by 2 because there are double the number of possible TV's than TI's


def validate_nucleotide_substitution(nsites, bl, return_kappa = False):
    '''
        This function counts and returns the number of nucleotide substitutions along tree with two branches, as simulated with Pyvolve.
        If "return_kappa" is true, the function instead determines and returns the ratio of TI:TV nucleotide substitutions.
    '''
        

    teeny_tree = "(t1:" + str(bl) + ", t2:" + str(bl) +");" # two branches really doubles the reps. hurray.
    ptree = read_tree(tree = teeny_tree)
    m = Model("nucleotide")
    p = Partition(size = nsites, models = m)
    e = Evolver(partitions = p, tree = ptree)

    
    e(seqfile = False, infofile = False, ratefile = False)
    seqdict = e.get_sequences()
    s1 = seqdict["t1"]
    s2 = seqdict["t2"]
    if not return_kappa:
        total_sub = [1 for i in range(nsites) if s1[i] != s2[i]]
        return sum(total_sub) / float(nsites)
    else:
        return count_kappa(s1, s2)
        
        
        
        
        
        
        
        
        
        
        
        
        
